# Supplementary material for: Failure mechanism of soft– hard- interbedded rock slopes in cold regions: Numerical simulation and theoretical analysis
Source: PLoS One. 2025 Mar 11;20(3):e0317299. doi: 10.1371/journal.pone.0317299 (PMC11896076; doi:10.1371/journal.pone.0317299)
Supplement: S1 File — Model is the DXF format file used in this model ; UDEC software code is a command stream used under different working conditions. (ZIP) [file pone.0317299.s001.zip]

Archive with 15 entries (11 files):
- Supporting Information-original data/
- Supporting Information-original data/Command Flow with Anchor Simulation.txt
- Supporting Information-original data/model.dxf
- Supporting Information-original data/Monitoring data/
- Supporting Information-original data/Monitoring data/Freezing and thawing conditions/
- Supporting Information-original data/Monitoring data/Freezing and thawing conditions/X-stress(freeze-thaw).csv
- Supporting Information-original data/Monitoring data/Freezing and thawing conditions/Y-stress(freeze-thaw).csv
- Supporting Information-original data/Monitoring data/Freezing and thawing conditions/X-displacement(freeze-thaw).csv
- Supporting Information-original data/Monitoring data/Freezing and thawing conditions/Y-displacement(freeze-thaw).csv
- Supporting Information-original data/Monitoring data/Natural conditions/
- Supporting Information-original data/Monitoring data/Natural conditions/X-displacement(Natural).csv
- Supporting Information-original data/Monitoring data/Natural conditions/X-stress(Natural).csv
- Supporting Information-original data/Monitoring data/Natural conditions/Y-displacement(Natural).csv
- Supporting Information-original data/Monitoring data/Natural conditions/Y-stress(Natural).csv
- Supporting Information-original data/Nature, freeze-thaw simulation command stream.txt
