# Supplementary material for: Failure mechanism of soft– hard- interbedded rock slopes in cold regions: Numerical simulation and theoretical analysis
Source: PLoS One. 2025 Mar 11;20(3):e0317299. doi: 10.1371/journal.pone.0317299 (PMC11896076; doi:10.1371/journal.pone.0317299)
Supplement: S1 File — Model is the DXF format file used in this model ; UDEC software code is a command stream used under different working conditions. (ZIP) [file pone.0317299.s001.zip › Supporting Information-original data/Command Flow with Anchor Simulation.txt]

model new
block tolerance corner-round-length 0.01
block tolerance minimum-edge-length 0.01
block contact tolerance overlap 2
block create polygon 0,0 0,300 400,300 400,0
geometry import "model.dxf"
block cut geometry 'model'

block delete range id 4

block group '1' range id 1
block group '2' range id 2
block group '3' range id 3
geometry delete

block cut voronoi edge 10 iterations 100 random-seed 50  range id 1
block cut voronoi edge 10 iterations 100 random-seed 50  range id 2
block cut voronoi edge 10 iterations 100 random-seed 50  range id 3
block zone generate edge 1
model  save 'wangge'

block  change mat 1 model 3 range group '1'
block  change mat 2 model 3 range group '2'
block  change mat 3 model 3 range group '3'
block prop mat 1  density 2786     bulk 37.2e6   shear 29.17e6    cohesion 93e3     tension 4.78e6     friction 33.55  
block prop mat 2  density 2786     bulk 37.2e6   shear 29.17e6    cohesion 93e3     tension 4.78e6     friction 33.55  
block prop mat 3  density 1900     bulk 1e6   shear 1e6    cohesion 1.4e3     tension 0.0e6     friction 29.17 

block  contact change mat 1 model 2 range group '1'
block  contact change mat 2 model 2 range group '2'
block  contact change mat 3 model 2 range group '3'
prop jmat 1 jkn  8e9  jks 5e9 jfric 15 jcoh 1.25e1 jten 0 
prop jmat 2 jkn  8e9  jks 5e9 jfric 15 jcoh 1.25e1 jten 0
prop jmat 3 jkn  8e9  jks 5e9 jfric 15 jcoh 1.25e1 jten 0

block contact cmodel default area stiffness-shear 1.5e9  stiffness-normal 5.0e9 friction 12  cohesion 1.5e1  tension 0.0e6

block gridpoint initialize displacement-x 0
block gridpoint initialize displacement-y 0
block gridpoint initialize velocity-x 0
block gridpoint initialize velocity-y 0

block grid hist name=[1] displace-y 61.8,252.2
block grid hist name=[2] displace-y 148,178.8
block grid hist name=[3] displace-y 286.5,48.8

block structure cable create begin 59.52 258.02 end 52.02 258.02 segments 10 mat-s 3 mat-g 3 material-first-node 2
block structure cable create begin 66.58 246.17 end 59.08 246.17 segments 10 mat-s 3 mat-g 3 material-first-node 2
block structure cable create begin 71.87 233.96 end 64.37 233.96 segments 10 mat-s 3 mat-g 3 material-first-node 2
block structure cable create begin 112.62 210.55 end 105.12 210.55 segments 10 mat-s 3 mat-g 3 material-first-node 2
block structure cable create begin 116.41 204.29 end 108.91 204.29 segments 10 mat-s 3 mat-g 3 material-first-node 2
block structure cable create begin 132.88 207.11 end 125.38 207.11 segments 10 mat-s 3 mat-g 3 material-first-node 2
block structure cable create begin 138.11 201.71 end 130.61 201.71 segments 10 mat-s 3 mat-g 3 material-first-node 2

block struct cable property mat 3 cross-sectional-area 1.81E-4 density 7.5E3 rupture-tension-strain 1E35 yield-compression 1E14 yield-tension 2.32E7 young 9.86E10 ...
                                                    grout-stiffness 1.12E9 grout-strength 1.75E8 spacing 1


model gravity 0 -10
bound velocity-x 0 range position-x -0.1 0.1
bound velocity-x 0 range position-x 399.9 400.1
bound velocity-y 0 range position-y -0.1 0.1

block insitu stress -2.3e6 0 -1.15e6 grad-x 0.0,0.0,0.0 &
grad-y 50000,0.0,25000.0

block solve
model save 'PH1'
