# Supplementary material for: Failure mechanism of soft– hard- interbedded rock slopes in cold regions: Numerical simulation and theoretical analysis
Source: PLoS One. 2025 Mar 11;20(3):e0317299. doi: 10.1371/journal.pone.0317299 (PMC11896076; doi:10.1371/journal.pone.0317299)
Supplement: S1 File — Model is the DXF format file used in this model ; UDEC software code is a command stream used under different working conditions. (ZIP) [file pone.0317299.s001.zip › Supporting Information-original data/Monitoring data/Freezing and thawing conditions/X-stress(freeze-thaw).csv]

x 1 XX stress zone 7072204	y 1 XX stress zone 7072204	x 2 XX stress zone 4545026	y 2 XX stress zone 4545026	x 3 XX stress zone 2265583	y 3 XX stress zone 2265583
0.00000000000000e+00	1.03100019217725e+07	0.00000000000000e+00	6.63418595869161e+06	0.00000000000000e+00	1.42282113976404e+05
1.00000000000000e+01	-2.27955460583922e+05	1.00000000000000e+01	-1.44161662127735e+05	1.00000000000000e+01	4.88316016138851e+04
2.00000000000000e+01	-3.31248908078673e+05	2.00000000000000e+01	-1.48203138496255e+05	2.00000000000000e+01	2.52143631655082e+04
3.00000000000000e+01	-3.04084684476444e+05	3.00000000000000e+01	-1.42487409781718e+05	3.00000000000000e+01	-9.77791561586047e+03
4.00000000000000e+01	-3.09606832609488e+05	4.00000000000000e+01	-1.44299921469475e+05	4.00000000000000e+01	-2.20664353303421e+04
5.00000000000000e+01	-3.05850082996903e+05	5.00000000000000e+01	-1.41825618062220e+05	5.00000000000000e+01	-2.38877367271820e+04
6.00000000000000e+01	-2.94485564428904e+05	6.00000000000000e+01	-1.44918693696108e+05	6.00000000000000e+01	-1.43081329476110e+04
7.00000000000000e+01	-2.97069898418073e+05	7.00000000000000e+01	-1.42675724648950e+05	7.00000000000000e+01	-1.85652305007172e+03
8.00000000000000e+01	-2.92277459468907e+05	8.00000000000000e+01	-1.44287256851236e+05	8.00000000000000e+01	-1.37722402300155e+03
9.00000000000000e+01	-2.96498565091568e+05	9.00000000000000e+01	-1.42993543563493e+05	9.00000000000000e+01	-6.29796529600330e+03
1.00000000000000e+02	-2.92018883474752e+05	1.00000000000000e+02	-1.43215134379983e+05	1.00000000000000e+02	-5.68086260880241e+03
1.10000000000000e+02	-2.87777596744295e+05	1.10000000000000e+02	-1.44736784606166e+05	1.10000000000000e+02	-7.49206631074128e+03
1.20000000000000e+02	-2.84741071893828e+05	1.20000000000000e+02	-1.43735983404312e+05	1.20000000000000e+02	-1.66673344892637e+03
1.30000000000000e+02	-2.86876254676108e+05	1.30000000000000e+02	-1.45949358946231e+05	1.30000000000000e+02	-2.94837838770142e+03
1.40000000000000e+02	-2.94429504106356e+05	1.40000000000000e+02	-1.46460682667034e+05	1.40000000000000e+02	3.00472329297920e+03
1.50000000000000e+02	-2.70158151225535e+05	1.50000000000000e+02	-1.46868059983268e+05	1.50000000000000e+02	2.48469708427306e+03
1.60000000000000e+02	-2.62348651440822e+05	1.60000000000000e+02	-1.50216577609997e+05	1.60000000000000e+02	-2.66487127356613e+03
1.70000000000000e+02	-2.72081185534998e+05	1.70000000000000e+02	-1.48082440982078e+05	1.70000000000000e+02	-3.11794747353761e+03
1.80000000000000e+02	-2.94211855029553e+05	1.80000000000000e+02	-1.46588402907608e+05	1.80000000000000e+02	-1.01459242089891e+04
1.90000000000000e+02	-3.02766645334272e+05	1.90000000000000e+02	-1.47182500255552e+05	1.90000000000000e+02	-1.16403802868876e+04
2.00000000000000e+02	-2.94906197700653e+05	2.00000000000000e+02	-1.45039861395895e+05	2.00000000000000e+02	-1.12337634094978e+04
2.10000000000000e+02	-2.70640665484105e+05	2.10000000000000e+02	-1.46300078268701e+05	2.10000000000000e+02	-2.13272576979092e+03
2.20000000000000e+02	-2.54357846731220e+05	2.20000000000000e+02	-1.53824885122740e+05	2.20000000000000e+02	1.05768884122278e+03
2.30000000000000e+02	-2.70259333561424e+05	2.30000000000000e+02	-1.55829503101140e+05	2.30000000000000e+02	4.28980161476717e+03
2.40000000000000e+02	-3.11183284558401e+05	2.40000000000000e+02	-1.55344470948610e+05	2.40000000000000e+02	7.36767034284441e+03
2.50000000000000e+02	-3.21649717869599e+05	2.50000000000000e+02	-1.51110610189502e+05	2.50000000000000e+02	-1.96743285046325e+03
2.60000000000000e+02	-2.89684345465117e+05	2.60000000000000e+02	-1.50022374641910e+05	2.60000000000000e+02	-6.33589236860623e+03
2.70000000000000e+02	-2.47317107358220e+05	2.70000000000000e+02	-1.49987146435784e+05	2.70000000000000e+02	-7.48049028624677e+03
2.80000000000000e+02	-2.48532875611091e+05	2.80000000000000e+02	-1.48689848550388e+05	2.80000000000000e+02	-7.97550992589687e+03
2.90000000000000e+02	-2.51579249405121e+05	2.90000000000000e+02	-1.47912533875792e+05	2.90000000000000e+02	-8.01475084094930e+03
3.00000000000000e+02	-2.72009140018952e+05	3.00000000000000e+02	-1.49723879154010e+05	3.00000000000000e+02	-2.16032323193629e+03
3.10000000000000e+02	-2.89283915044468e+05	3.10000000000000e+02	-1.51067162592011e+05	3.10000000000000e+02	-1.30915953498265e+03
3.20000000000000e+02	-2.56433154774699e+05	3.20000000000000e+02	-1.51757790982850e+05	3.20000000000000e+02	-7.31178567615033e+03
3.30000000000000e+02	-2.39815512983426e+05	3.30000000000000e+02	-1.53347374030696e+05	3.30000000000000e+02	-1.24074704188853e+04
3.40000000000000e+02	-2.38786318271675e+05	3.40000000000000e+02	-1.60246722745434e+05	3.40000000000000e+02	-1.53177874301975e+04
3.50000000000000e+02	-2.56101962719200e+05	3.50000000000000e+02	-1.66195792846830e+05	3.50000000000000e+02	-1.03174629774019e+04
3.60000000000000e+02	-2.69621110501384e+05	3.60000000000000e+02	-1.69675935550034e+05	3.60000000000000e+02	-4.55844541712981e+03
3.70000000000000e+02	-2.63577503247207e+05	3.70000000000000e+02	-1.73948541392332e+05	3.70000000000000e+02	-1.00356106303046e+03
3.80000000000000e+02	-2.52327345637194e+05	3.80000000000000e+02	-1.85268268840273e+05	3.80000000000000e+02	-5.36895558431003e+03
3.90000000000000e+02	-2.49611534921277e+05	3.90000000000000e+02	-1.89486342889284e+05	3.90000000000000e+02	-7.20805558654920e+03
4.00000000000000e+02	-2.36612052852357e+05	4.00000000000000e+02	-1.86407956058669e+05	4.00000000000000e+02	-1.14677487304807e+04
4.10000000000000e+02	-2.30023031779010e+05	4.10000000000000e+02	-1.77296235940630e+05	4.10000000000000e+02	-1.55995487048485e+04
4.20000000000000e+02	-2.20783562989994e+05	4.20000000000000e+02	-1.58103281107757e+05	4.20000000000000e+02	-1.94464316467716e+04
4.30000000000000e+02	-2.22504715304090e+05	4.30000000000000e+02	-1.55662933203979e+05	4.30000000000000e+02	-1.87136529334320e+04
4.40000000000000e+02	-2.57521301566800e+05	4.40000000000000e+02	-1.47964561875996e+05	4.40000000000000e+02	-2.05739582599677e+04
4.50000000000000e+02	-2.34789406797554e+05	4.50000000000000e+02	-1.46901172070643e+05	4.50000000000000e+02	-1.50756599378840e+04
4.60000000000000e+02	-2.04406776561258e+05	4.60000000000000e+02	-1.47739224604763e+05	4.60000000000000e+02	-1.47356573774037e+04
4.70000000000000e+02	-2.40052725897605e+05	4.70000000000000e+02	-1.47246901273920e+05	4.70000000000000e+02	-1.76864608042359e+04
4.80000000000000e+02	-2.95370155878480e+05	4.80000000000000e+02	-1.49716375449282e+05	4.80000000000000e+02	-1.82166082685393e+04
4.90000000000000e+02	-2.72573503677608e+05	4.90000000000000e+02	-1.52080264340779e+05	4.90000000000000e+02	-1.39913659182628e+04
5.00000000000000e+02	-2.38982925841766e+05	5.00000000000000e+02	-1.53524744775112e+05	5.00000000000000e+02	-1.53317256754595e+04
5.10000000000000e+02	-2.44894531480755e+05	5.10000000000000e+02	-1.50466943984713e+05	5.10000000000000e+02	-1.32223386720722e+04
5.20000000000000e+02	-2.32350608048533e+05	5.20000000000000e+02	-1.52792872149133e+05	5.20000000000000e+02	-2.15221369180847e+04
5.30000000000000e+02	-2.42883324310988e+05	5.30000000000000e+02	-1.61020521861445e+05	5.30000000000000e+02	-2.43904460262800e+04
5.40000000000000e+02	-2.78929078909849e+05	5.40000000000000e+02	-1.60516249889627e+05	5.40000000000000e+02	-3.17921746808660e+04
5.50000000000000e+02	-2.97445626490224e+05	5.50000000000000e+02	-1.64936655607165e+05	5.50000000000000e+02	-3.25900439196443e+04
5.60000000000000e+02	-2.26160405599498e+05	5.60000000000000e+02	-1.70831806802971e+05	5.60000000000000e+02	-2.83043992811902e+04
5.70000000000000e+02	-1.84181205820119e+05	5.70000000000000e+02	-1.68040142804328e+05	5.70000000000000e+02	-2.57445464600301e+04
5.80000000000000e+02	-2.26547806523854e+05	5.80000000000000e+02	-1.63001205643689e+05	5.80000000000000e+02	-2.33135808724220e+04
5.90000000000000e+02	-2.92394703531824e+05	5.90000000000000e+02	-1.60468051768750e+05	5.90000000000000e+02	-2.20929130184313e+04
6.00000000000000e+02	-2.98135615976723e+05	6.00000000000000e+02	-1.59033562188030e+05	6.00000000000000e+02	-2.61934357524437e+04
6.10000000000000e+02	-2.82811239541936e+05	6.10000000000000e+02	-1.52319935255171e+05	6.10000000000000e+02	-2.73780797481039e+04
6.20000000000000e+02	-2.82270249385960e+05	6.20000000000000e+02	-1.48798423876531e+05	6.20000000000000e+02	-3.74253594636894e+04
6.30000000000000e+02	-2.73391278953786e+05	6.30000000000000e+02	-1.45355246631032e+05	6.30000000000000e+02	-4.14795101120698e+04
6.40000000000000e+02	-2.38218952377026e+05	6.40000000000000e+02	-1.43822178053522e+05	6.40000000000000e+02	-3.96591605827801e+04
6.50000000000000e+02	-2.28278661759102e+05	6.50000000000000e+02	-1.49202073781422e+05	6.50000000000000e+02	-3.94007853216317e+04
6.60000000000000e+02	-2.81979733214044e+05	6.60000000000000e+02	-1.54367975511530e+05	6.60000000000000e+02	-3.73410116525975e+04
6.70000000000000e+02	-2.70800129461924e+05	6.70000000000000e+02	-1.59520993378437e+05	6.70000000000000e+02	-3.74283366696594e+04
6.80000000000000e+02	-1.94859679740480e+05	6.80000000000000e+02	-1.60360820420049e+05	6.80000000000000e+02	-3.56049780047469e+04
6.90000000000000e+02	-1.84979517545177e+05	6.90000000000000e+02	-1.55926638896154e+05	6.90000000000000e+02	-3.67422636301859e+04
7.00000000000000e+02	-2.46225669656918e+05	7.00000000000000e+02	-1.54579542170549e+05	7.00000000000000e+02	-3.91907775335311e+04
7.10000000000000e+02	-2.79286183520937e+05	7.10000000000000e+02	-1.47858587055476e+05	7.10000000000000e+02	-4.19010485158723e+04
7.20000000000000e+02	-2.51172280735663e+05	7.20000000000000e+02	-1.47197688157686e+05	7.20000000000000e+02	-3.84092841557155e+04
7.30000000000000e+02	-1.94722495476924e+05	7.30000000000000e+02	-1.47360635198952e+05	7.30000000000000e+02	-4.21485449946673e+04
7.40000000000000e+02	-1.99898672320983e+05	7.40000000000000e+02	-1.50428655997381e+05	7.40000000000000e+02	-4.42727894734700e+04
7.50000000000000e+02	-1.95085123109333e+05	7.50000000000000e+02	-1.47605043452249e+05	7.50000000000000e+02	-4.47962324626549e+04
7.60000000000000e+02	-2.19714934690679e+05	7.60000000000000e+02	-1.46213491484478e+05	7.60000000000000e+02	-4.46032790752694e+04
7.70000000000000e+02	-2.49642644671413e+05	7.70000000000000e+02	-1.41195750143220e+05	7.70000000000000e+02	-4.35298481625222e+04
7.80000000000000e+02	-2.39972446568772e+05	7.80000000000000e+02	-1.45954202002226e+05	7.80000000000000e+02	-4.37500560599484e+04
7.90000000000000e+02	-1.85918734240768e+05	7.90000000000000e+02	-1.48912727900488e+05	7.90000000000000e+02	-4.25275420630221e+04
8.00000000000000e+02	-1.79975364655430e+05	8.00000000000000e+02	-1.49609791523138e+05	8.00000000000000e+02	-4.42519317943071e+04
8.10000000000000e+02	-2.45022766687620e+05	8.10000000000000e+02	-1.51098326461278e+05	8.10000000000000e+02	-4.21620502804121e+04
8.20000000000000e+02	-2.87793901691042e+05	8.20000000000000e+02	-1.58342658851880e+05	8.20000000000000e+02	-4.59328449473174e+04
8.30000000000000e+02	-2.41231879307547e+05	8.30000000000000e+02	-1.64268936404148e+05	8.30000000000000e+02	-4.67735099255426e+04
8.40000000000000e+02	-2.21198358013491e+05	8.40000000000000e+02	-1.68841888226589e+05	8.40000000000000e+02	-5.03751946072250e+04
8.50000000000000e+02	-2.46796382430582e+05	8.50000000000000e+02	-1.65531610171534e+05	8.50000000000000e+02	-5.14761801096757e+04
8.60000000000000e+02	-2.18708379684746e+05	8.60000000000000e+02	-1.61559130760455e+05	8.60000000000000e+02	-5.14957239040844e+04
8.70000000000000e+02	-2.38750086517651e+05	8.70000000000000e+02	-1.57797291650332e+05	8.70000000000000e+02	-5.11102085648593e+04
8.80000000000000e+02	-2.79689841984308e+05	8.80000000000000e+02	-1.50704886370762e+05	8.80000000000000e+02	-5.02533844897433e+04
8.90000000000000e+02	-2.72700769261634e+05	8.90000000000000e+02	-1.49538663344177e+05	8.90000000000000e+02	-4.73552024524235e+04
9.00000000000000e+02	-2.16164818655607e+05	9.00000000000000e+02	-1.48035722170627e+05	9.00000000000000e+02	-4.73003438516542e+04
9.10000000000000e+02	-1.88727761127625e+05	9.10000000000000e+02	-1.52053896525676e+05	9.10000000000000e+02	-5.02421476225179e+04
9.20000000000000e+02	-2.14871290276732e+05	9.20000000000000e+02	-1.53708831517339e+05	9.20000000000000e+02	-5.26958063984843e+04
9.30000000000000e+02	-2.55874308594789e+05	9.30000000000000e+02	-1.62310292759314e+05	9.30000000000000e+02	-5.62600742776783e+04
9.40000000000000e+02	-2.00595875751964e+05	9.40000000000000e+02	-1.62268122198766e+05	9.40000000000000e+02	-5.72515985655633e+04
9.50000000000000e+02	-2.21112568140309e+05	9.50000000000000e+02	-1.64579929080683e+05	9.50000000000000e+02	-5.77404927226317e+04
9.60000000000000e+02	-2.66479444283964e+05	9.60000000000000e+02	-1.62314423314933e+05	9.60000000000000e+02	-6.10595091901052e+04
9.70000000000000e+02	-2.55467468316772e+05	9.70000000000000e+02	-1.54942972052208e+05	9.70000000000000e+02	-5.95397648863534e+04
9.80000000000000e+02	-1.97374197351015e+05	9.80000000000000e+02	-1.45323359997155e+05	9.80000000000000e+02	-5.72592232950466e+04
9.90000000000000e+02	-2.33061940677363e+05	9.90000000000000e+02	-1.40854967785365e+05	9.90000000000000e+02	-5.72427704573523e+04
1.00000000000000e+03	-2.55797370530509e+05	1.00000000000000e+03	-1.34315072517793e+05	1.00000000000000e+03	-5.73972554459835e+04
1.01000000000000e+03	-2.25874894135791e+05	1.01000000000000e+03	-1.31982978016404e+05	1.01000000000000e+03	-5.91163243611368e+04
1.02000000000000e+03	-2.16616761073892e+05	1.02000000000000e+03	-1.36292131016040e+05	1.02000000000000e+03	-5.82711814748498e+04
1.03000000000000e+03	-2.94395643929928e+05	1.03000000000000e+03	-1.43194798088794e+05	1.03000000000000e+03	-6.06625967772023e+04
1.04000000000000e+03	-2.66267998101717e+05	1.04000000000000e+03	-1.47758075461276e+05	1.04000000000000e+03	-5.86529443598255e+04
1.05000000000000e+03	-2.07068376828153e+05	1.05000000000000e+03	-1.52942215652183e+05	1.05000000000000e+03	-5.50280779223274e+04
1.06000000000000e+03	-2.08158865176397e+05	1.06000000000000e+03	-1.54309058486246e+05	1.06000000000000e+03	-5.20176813882027e+04
1.07000000000000e+03	-2.33783494775457e+05	1.07000000000000e+03	-1.60101103650646e+05	1.07000000000000e+03	-4.98361188379596e+04
1.08000000000000e+03	-2.73668143075857e+05	1.08000000000000e+03	-1.63086787156095e+05	1.08000000000000e+03	-5.03336259089998e+04
1.09000000000000e+03	-2.57356445671153e+05	1.09000000000000e+03	-1.71532454142632e+05	1.09000000000000e+03	-4.93588111738493e+04
1.10000000000000e+03	-1.97286617501362e+05	1.10000000000000e+03	-1.77832969837284e+05	1.10000000000000e+03	-5.31096213834536e+04
1.11000000000000e+03	-1.77739970082550e+05	1.11000000000000e+03	-1.88250645155553e+05	1.11000000000000e+03	-5.66767807523316e+04
1.12000000000000e+03	-2.11908813525739e+05	1.12000000000000e+03	-1.80099850258276e+05	1.12000000000000e+03	-5.96981557693038e+04
1.13000000000000e+03	-2.32184088452723e+05	1.13000000000000e+03	-1.65173832015055e+05	1.13000000000000e+03	-6.12737649429741e+04
1.14000000000000e+03	-1.97269469731229e+05	1.14000000000000e+03	-1.61645203777058e+05	1.14000000000000e+03	-5.70953323157055e+04
1.15000000000000e+03	-2.32658569798302e+05	1.15000000000000e+03	-1.58029625170438e+05	1.15000000000000e+03	-5.99027632590865e+04
1.16000000000000e+03	-2.26555321862643e+05	1.16000000000000e+03	-1.56391484800419e+05	1.16000000000000e+03	-6.17005873256786e+04
1.17000000000000e+03	-1.83966322147748e+05	1.17000000000000e+03	-1.62803750568404e+05	1.17000000000000e+03	-6.33503236412261e+04
1.18000000000000e+03	-1.77581670566912e+05	1.18000000000000e+03	-1.66724880610883e+05	1.18000000000000e+03	-5.92797077024192e+04
1.19000000000000e+03	-2.31843160516325e+05	1.19000000000000e+03	-1.64017281337180e+05	1.19000000000000e+03	-5.91852099286756e+04
1.20000000000000e+03	-2.52305099651559e+05	1.20000000000000e+03	-1.60179162657611e+05	1.20000000000000e+03	-6.04660706906133e+04
1.21000000000000e+03	-2.18796307776501e+05	1.21000000000000e+03	-1.51287857208365e+05	1.21000000000000e+03	-6.32547442734162e+04
1.22000000000000e+03	-1.78193699077774e+05	1.22000000000000e+03	-1.49104962024930e+05	1.22000000000000e+03	-6.58487896081227e+04
1.23000000000000e+03	-1.81556413963873e+05	1.23000000000000e+03	-1.52192569696827e+05	1.23000000000000e+03	-6.73451906690029e+04
1.24000000000000e+03	-2.11660955042875e+05	1.24000000000000e+03	-1.57408505289993e+05	1.24000000000000e+03	-6.63262300439806e+04
1.25000000000000e+03	-2.32586574307924e+05	1.25000000000000e+03	-1.58500764810697e+05	1.25000000000000e+03	-6.35024356290458e+04
1.26000000000000e+03	-2.36848217820361e+05	1.26000000000000e+03	-1.66614585060248e+05	1.26000000000000e+03	-6.39135705906352e+04
1.27000000000000e+03	-2.14694259640273e+05	1.27000000000000e+03	-1.70881144569931e+05	1.27000000000000e+03	-6.42585623009859e+04
1.28000000000000e+03	-2.23064917516455e+05	1.28000000000000e+03	-1.64895566156007e+05	1.28000000000000e+03	-6.57306927262201e+04
1.29000000000000e+03	-2.23269716316513e+05	1.29000000000000e+03	-1.59787029981109e+05	1.29000000000000e+03	-6.66869219368039e+04
1.30000000000000e+03	-1.85593509540987e+05	1.30000000000000e+03	-1.55577583732771e+05	1.30000000000000e+03	-6.64551551322999e+04
1.31000000000000e+03	-1.86856698337408e+05	1.31000000000000e+03	-1.52225628449603e+05	1.31000000000000e+03	-6.69714937170420e+04
1.32000000000000e+03	-1.97795144732989e+05	1.32000000000000e+03	-1.55465581150487e+05	1.32000000000000e+03	-6.73027469079234e+04
1.33000000000000e+03	-2.06957234751622e+05	1.33000000000000e+03	-1.68242834605630e+05	1.33000000000000e+03	-7.06416626773950e+04
1.34000000000000e+03	-2.03701787268717e+05	1.34000000000000e+03	-1.68534586232245e+05	1.34000000000000e+03	-6.93477501494810e+04
1.35000000000000e+03	-1.90359109339536e+05	1.35000000000000e+03	-1.63458694189870e+05	1.35000000000000e+03	-6.78161554747906e+04
1.36000000000000e+03	-1.96260963817955e+05	1.36000000000000e+03	-1.61233654981463e+05	1.36000000000000e+03	-6.72800277635783e+04
1.37000000000000e+03	-2.18031668665463e+05	1.37000000000000e+03	-1.58601273651191e+05	1.37000000000000e+03	-7.00179417105321e+04
1.38000000000000e+03	-1.89002991835190e+05	1.38000000000000e+03	-1.53753401877118e+05	1.38000000000000e+03	-7.20905399729247e+04
1.39000000000000e+03	-1.45650402598900e+05	1.39000000000000e+03	-1.53873993843614e+05	1.39000000000000e+03	-7.40503050203058e+04
1.40000000000000e+03	-2.25037691291472e+05	1.40000000000000e+03	-1.56356593952410e+05	1.40000000000000e+03	-7.53477393516111e+04
1.41000000000000e+03	-2.87728459289861e+05	1.41000000000000e+03	-1.62679437535204e+05	1.41000000000000e+03	-7.96097207345318e+04
1.42000000000000e+03	-2.03465080385326e+05	1.42000000000000e+03	-1.66730157454226e+05	1.42000000000000e+03	-7.91281916105496e+04
1.43000000000000e+03	-1.59944064201766e+05	1.43000000000000e+03	-1.62542627558933e+05	1.43000000000000e+03	-7.92420912369610e+04
1.44000000000000e+03	-1.71315574846531e+05	1.44000000000000e+03	-1.60548965153734e+05	1.44000000000000e+03	-7.76817330573158e+04
1.45000000000000e+03	-1.74937087195675e+05	1.45000000000000e+03	-1.57055932677288e+05	1.45000000000000e+03	-7.68696597542521e+04
1.46000000000000e+03	-2.00468864851331e+05	1.46000000000000e+03	-1.55019497452255e+05	1.46000000000000e+03	-7.72259465391517e+04
1.47000000000000e+03	-2.45369823963868e+05	1.47000000000000e+03	-1.59627322661487e+05	1.47000000000000e+03	-7.43245318697308e+04
1.48000000000000e+03	-2.03635338617717e+05	1.48000000000000e+03	-1.56942139499218e+05	1.48000000000000e+03	-7.85109531097057e+04
1.49000000000000e+03	-1.85057439678893e+05	1.49000000000000e+03	-1.60804022949652e+05	1.49000000000000e+03	-7.99606164538794e+04
1.50000000000000e+03	-1.76177174103811e+05	1.50000000000000e+03	-1.60354331467493e+05	1.50000000000000e+03	-8.15482749221636e+04
1.51000000000000e+03	-1.67592795049388e+05	1.51000000000000e+03	-1.57285372188076e+05	1.51000000000000e+03	-7.97031989912547e+04
1.52000000000000e+03	-2.12350836469222e+05	1.52000000000000e+03	-1.56968314097056e+05	1.52000000000000e+03	-7.78521838160049e+04
1.53000000000000e+03	-2.24219327344978e+05	1.53000000000000e+03	-1.62667272178080e+05	1.53000000000000e+03	-7.41224796918078e+04
1.54000000000000e+03	-2.15485195313246e+05	1.54000000000000e+03	-1.60297421871755e+05	1.54000000000000e+03	-7.60677624552887e+04
1.55000000000000e+03	-1.99809121765088e+05	1.55000000000000e+03	-1.55396319720729e+05	1.55000000000000e+03	-7.82737417309298e+04
1.56000000000000e+03	-1.68422983808473e+05	1.56000000000000e+03	-1.54356470795858e+05	1.56000000000000e+03	-7.93102219936692e+04
1.57000000000000e+03	-1.69643323653379e+05	1.57000000000000e+03	-1.55638073039412e+05	1.57000000000000e+03	-8.00743066987534e+04
1.58000000000000e+03	-1.74583806166108e+05	1.58000000000000e+03	-1.53165686566226e+05	1.58000000000000e+03	-7.89121562597150e+04
1.59000000000000e+03	-1.78798608024842e+05	1.59000000000000e+03	-1.51073879956969e+05	1.59000000000000e+03	-7.72108057331733e+04
1.60000000000000e+03	-2.06055526726972e+05	1.60000000000000e+03	-1.50573018540191e+05	1.60000000000000e+03	-7.64644236117211e+04
1.61000000000000e+03	-2.00088321477449e+05	1.61000000000000e+03	-1.56460095902894e+05	1.61000000000000e+03	-7.70867372480699e+04
1.62000000000000e+03	-1.78736821332149e+05	1.62000000000000e+03	-1.54014257324566e+05	1.62000000000000e+03	-8.08398746212678e+04
1.63000000000000e+03	-1.79431078658343e+05	1.63000000000000e+03	-1.55256072299331e+05	1.63000000000000e+03	-8.21840129684987e+04
1.64000000000000e+03	-1.61871626631990e+05	1.64000000000000e+03	-1.55994728025865e+05	1.64000000000000e+03	-8.35360798441118e+04
1.65000000000000e+03	-1.85152334192654e+05	1.65000000000000e+03	-1.59756346014470e+05	1.65000000000000e+03	-8.36113090157797e+04
1.66000000000000e+03	-1.73761430252497e+05	1.66000000000000e+03	-1.55036027123376e+05	1.66000000000000e+03	-8.54216665038376e+04
1.67000000000000e+03	-1.46850567898960e+05	1.67000000000000e+03	-1.54622449092579e+05	1.67000000000000e+03	-8.34789880333753e+04
1.68000000000000e+03	-1.70741091439309e+05	1.68000000000000e+03	-1.51090264969420e+05	1.68000000000000e+03	-8.18692977218332e+04
1.69000000000000e+03	-2.33830690600910e+05	1.69000000000000e+03	-1.52100662255857e+05	1.69000000000000e+03	-8.28219821799311e+04
1.70000000000000e+03	-2.51071781015196e+05	1.70000000000000e+03	-1.54972577683246e+05	1.70000000000000e+03	-8.12594711593099e+04
1.71000000000000e+03	-1.80866978600190e+05	1.71000000000000e+03	-1.56758521005193e+05	1.71000000000000e+03	-8.36016765984872e+04
1.72000000000000e+03	-1.69069406950904e+05	1.72000000000000e+03	-1.53187809477840e+05	1.72000000000000e+03	-8.22907628053933e+04
1.73000000000000e+03	-2.21806872783678e+05	1.73000000000000e+03	-1.55226308411269e+05	1.73000000000000e+03	-8.41634232152319e+04
1.74000000000000e+03	-2.00133049018711e+05	1.74000000000000e+03	-1.53903034255853e+05	1.74000000000000e+03	-8.39020602714141e+04
1.75000000000000e+03	-1.56688075917658e+05	1.75000000000000e+03	-1.53742351540564e+05	1.75000000000000e+03	-8.71482987265328e+04
1.76000000000000e+03	-1.97206059487078e+05	1.76000000000000e+03	-1.53986681278566e+05	1.76000000000000e+03	-8.84392640648608e+04
1.77000000000000e+03	-2.07654552010083e+05	1.77000000000000e+03	-1.50318702353224e+05	1.77000000000000e+03	-8.87198719251667e+04
1.78000000000000e+03	-1.68667793125931e+05	1.78000000000000e+03	-1.48561450058338e+05	1.78000000000000e+03	-8.74030495654961e+04
1.79000000000000e+03	-1.60202880616139e+05	1.79000000000000e+03	-1.47354014469374e+05	1.79000000000000e+03	-8.69752291370663e+04
1.80000000000000e+03	-2.22862911345357e+05	1.80000000000000e+03	-1.48815113885083e+05	1.80000000000000e+03	-8.38922363603189e+04
1.81000000000000e+03	-1.95184620356190e+05	1.81000000000000e+03	-1.43777166546608e+05	1.81000000000000e+03	-8.23702511493770e+04
1.82000000000000e+03	-1.57469877368213e+05	1.82000000000000e+03	-1.48901128640055e+05	1.82000000000000e+03	-7.92154954649526e+04
1.83000000000000e+03	-1.76790252291588e+05	1.83000000000000e+03	-1.47347909416601e+05	1.83000000000000e+03	-8.20327615472347e+04
1.84000000000000e+03	-2.14674082322219e+05	1.84000000000000e+03	-1.48856402501994e+05	1.84000000000000e+03	-8.58387425016473e+04
1.85000000000000e+03	-1.99264207014222e+05	1.85000000000000e+03	-1.49209553728844e+05	1.85000000000000e+03	-8.69692702580006e+04
1.86000000000000e+03	-1.61619794078142e+05	1.86000000000000e+03	-1.47910894166918e+05	1.86000000000000e+03	-8.93112579773254e+04
1.87000000000000e+03	-1.57431935657961e+05	1.87000000000000e+03	-1.43980292634900e+05	1.87000000000000e+03	-9.04440531607972e+04
1.88000000000000e+03	-1.51900146532414e+05	1.88000000000000e+03	-1.43976956473951e+05	1.88000000000000e+03	-8.67597747005951e+04
1.89000000000000e+03	-1.72691198593332e+05	1.89000000000000e+03	-1.43894138483066e+05	1.89000000000000e+03	-8.69589258906472e+04
1.90000000000000e+03	-2.14509328368576e+05	1.90000000000000e+03	-1.45488087364688e+05	1.90000000000000e+03	-8.67104197653133e+04
1.91000000000000e+03	-2.00488519647109e+05	1.91000000000000e+03	-1.53223383719509e+05	1.91000000000000e+03	-8.54230595818634e+04
1.92000000000000e+03	-1.55317538743683e+05	1.92000000000000e+03	-1.57922557960505e+05	1.92000000000000e+03	-8.40683729535397e+04
1.93000000000000e+03	-1.66844634714172e+05	1.93000000000000e+03	-1.54470796158714e+05	1.93000000000000e+03	-8.33147110229148e+04
1.94000000000000e+03	-1.70032975935372e+05	1.94000000000000e+03	-1.46938970079758e+05	1.94000000000000e+03	-8.27536209681277e+04
1.95000000000000e+03	-1.67283213618967e+05	1.95000000000000e+03	-1.44228808851445e+05	1.95000000000000e+03	-8.42595146258834e+04
1.96000000000000e+03	-1.47393706010659e+05	1.96000000000000e+03	-1.42014528322731e+05	1.96000000000000e+03	-8.95971216621947e+04
1.97000000000000e+03	-1.43440509558646e+05	1.97000000000000e+03	-1.42975518416027e+05	1.97000000000000e+03	-9.01650543264961e+04
1.98000000000000e+03	-1.86916663519847e+05	1.98000000000000e+03	-1.45299432400391e+05	1.98000000000000e+03	-8.66870643628078e+04
1.99000000000000e+03	-1.71551875170370e+05	1.99000000000000e+03	-1.43432136976258e+05	1.99000000000000e+03	-8.30716695698508e+04
2.00000000000000e+03	-1.26195547238861e+05	2.00000000000000e+03	-1.39496578576998e+05	2.00000000000000e+03	-8.06732806216597e+04
2.01000000000000e+03	-1.63038919779168e+05	2.01000000000000e+03	-1.37879718504324e+05	2.01000000000000e+03	-8.22618380731445e+04
2.02000000000000e+03	-2.15397283745708e+05	2.02000000000000e+03	-1.36796213017476e+05	2.02000000000000e+03	-8.07371064589988e+04
2.03000000000000e+03	-2.08666070690329e+05	2.03000000000000e+03	-1.42945872010347e+05	2.03000000000000e+03	-8.49586770399779e+04
2.04000000000000e+03	-1.92128713918656e+05	2.04000000000000e+03	-1.45869539408611e+05	2.04000000000000e+03	-8.79682280465398e+04
2.05000000000000e+03	-1.93820841023709e+05	2.05000000000000e+03	-1.49318678289267e+05	2.05000000000000e+03	-9.06095239439651e+04
2.06000000000000e+03	-1.72262463623852e+05	2.06000000000000e+03	-1.54173440920888e+05	2.06000000000000e+03	-9.15492312295560e+04
2.07000000000000e+03	-1.60461258497765e+05	2.07000000000000e+03	-1.55413914241884e+05	2.07000000000000e+03	-8.80225108593113e+04
2.08000000000000e+03	-1.86302357442682e+05	2.08000000000000e+03	-1.46911183629065e+05	2.08000000000000e+03	-8.88686836510810e+04
2.09000000000000e+03	-1.91056649336132e+05	2.09000000000000e+03	-1.42810310017183e+05	2.09000000000000e+03	-8.66510681765985e+04
2.10000000000000e+03	-1.86762120223142e+05	2.10000000000000e+03	-1.41191310534206e+05	2.10000000000000e+03	-8.79506002020259e+04
2.11000000000000e+03	-1.91649731343673e+05	2.11000000000000e+03	-1.41689067240233e+05	2.11000000000000e+03	-8.85781464350394e+04
2.12000000000000e+03	-1.73651027716056e+05	2.12000000000000e+03	-1.48529813010216e+05	2.12000000000000e+03	-9.10976229425379e+04
2.13000000000000e+03	-1.39936149851886e+05	2.13000000000000e+03	-1.47920218426521e+05	2.13000000000000e+03	-9.35363061313366e+04
2.14000000000000e+03	-1.70715034532235e+05	2.14000000000000e+03	-1.49256073843873e+05	2.14000000000000e+03	-9.56033446335397e+04
2.15000000000000e+03	-2.41147479526856e+05	2.15000000000000e+03	-1.46441078787921e+05	2.15000000000000e+03	-9.71861607396484e+04
2.16000000000000e+03	-2.03680235339997e+05	2.16000000000000e+03	-1.44179853952597e+05	2.16000000000000e+03	-9.35174460081848e+04
2.17000000000000e+03	-1.52797949610940e+05	2.17000000000000e+03	-1.40981625484920e+05	2.17000000000000e+03	-9.21985677017461e+04
2.18000000000000e+03	-1.63126422167711e+05	2.18000000000000e+03	-1.42148894676056e+05	2.18000000000000e+03	-8.96140530081585e+04
2.19000000000000e+03	-1.81322436691067e+05	2.19000000000000e+03	-1.41520837280582e+05	2.19000000000000e+03	-8.91118041527910e+04
2.20000000000000e+03	-1.98204430068338e+05	2.20000000000000e+03	-1.46634302904686e+05	2.20000000000000e+03	-9.26708041481714e+04
2.21000000000000e+03	-2.10078562545726e+05	2.21000000000000e+03	-1.49476449953044e+05	2.21000000000000e+03	-9.34528457693134e+04
2.22000000000000e+03	-1.73028249315453e+05	2.22000000000000e+03	-1.48823227392731e+05	2.22000000000000e+03	-9.49167542410636e+04
2.23000000000000e+03	-1.31533019668744e+05	2.23000000000000e+03	-1.45126429262282e+05	2.23000000000000e+03	-9.48677113713239e+04
2.24000000000000e+03	-1.57702171180164e+05	2.24000000000000e+03	-1.42272929102207e+05	2.24000000000000e+03	-9.48296973845614e+04
2.25000000000000e+03	-2.11176763023592e+05	2.25000000000000e+03	-1.38615069855519e+05	2.25000000000000e+03	-9.53822476410024e+04
2.26000000000000e+03	-2.01699432880219e+05	2.26000000000000e+03	-1.38404364432719e+05	2.26000000000000e+03	-9.66406552773662e+04
2.27000000000000e+03	-1.48419831642925e+05	2.27000000000000e+03	-1.39802232386826e+05	2.27000000000000e+03	-9.69363338758372e+04
2.28000000000000e+03	-1.26708888678514e+05	2.28000000000000e+03	-1.48986259347211e+05	2.28000000000000e+03	-9.59576208605549e+04
2.29000000000000e+03	-1.71882048653276e+05	2.29000000000000e+03	-1.60776227316097e+05	2.29000000000000e+03	-9.97542198895404e+04
2.30000000000000e+03	-2.49261065366933e+05	2.30000000000000e+03	-1.55745381881735e+05	2.30000000000000e+03	-9.78121805166462e+04
2.31000000000000e+03	-2.23878336156691e+05	2.31000000000000e+03	-1.55619495062539e+05	2.31000000000000e+03	-9.76574028198232e+04
2.32000000000000e+03	-1.59027443684986e+05	2.32000000000000e+03	-1.53446027807217e+05	2.32000000000000e+03	-9.49765572965852e+04
2.33000000000000e+03	-2.02078074221470e+05	2.33000000000000e+03	-1.48244652041653e+05	2.33000000000000e+03	-9.31316396502958e+04
2.34000000000000e+03	-2.15423727678788e+05	2.34000000000000e+03	-1.48406248516982e+05	2.34000000000000e+03	-9.38746608008525e+04
2.35000000000000e+03	-1.64038075478131e+05	2.35000000000000e+03	-1.44005437075563e+05	2.35000000000000e+03	-9.62882834120694e+04
2.36000000000000e+03	-1.26866102958398e+05	2.36000000000000e+03	-1.32319271184877e+05	2.36000000000000e+03	-9.96844986759927e+04
2.37000000000000e+03	-1.47682385797087e+05	2.37000000000000e+03	-1.33941638683074e+05	2.37000000000000e+03	-9.93348930008160e+04
2.38000000000000e+03	-2.02127632251217e+05	2.38000000000000e+03	-1.33764487807550e+05	2.38000000000000e+03	-1.00727242973684e+05
2.39000000000000e+03	-2.24632654873688e+05	2.39000000000000e+03	-1.35278143241641e+05	2.39000000000000e+03	-9.95443243400187e+04
2.40000000000000e+03	-1.93794433419598e+05	2.40000000000000e+03	-1.34141826971485e+05	2.40000000000000e+03	-9.81529890294053e+04
2.41000000000000e+03	-1.68050907837432e+05	2.41000000000000e+03	-1.41941939180832e+05	2.41000000000000e+03	-9.28390611932169e+04
2.42000000000000e+03	-1.71573283094163e+05	2.42000000000000e+03	-1.49309285803868e+05	2.42000000000000e+03	-9.29794171815895e+04
2.43000000000000e+03	-1.75863917742279e+05	2.43000000000000e+03	-1.55259262622110e+05	2.43000000000000e+03	-9.07860729075593e+04
2.44000000000000e+03	-1.77336535179705e+05	2.44000000000000e+03	-1.57584521670970e+05	2.44000000000000e+03	-9.36544471105256e+04
2.45000000000000e+03	-1.94210629235415e+05	2.45000000000000e+03	-1.50345200517709e+05	2.45000000000000e+03	-9.58109053211328e+04
2.46000000000000e+03	-1.84002412946259e+05	2.46000000000000e+03	-1.36569135210326e+05	2.46000000000000e+03	-9.50008423505302e+04
2.47000000000000e+03	-1.61675203324461e+05	2.47000000000000e+03	-1.26879986171274e+05	2.47000000000000e+03	-9.62322428848824e+04
2.48000000000000e+03	-1.67067947486504e+05	2.48000000000000e+03	-1.21710060868514e+05	2.48000000000000e+03	-9.44791254527571e+04
2.49000000000000e+03	-1.72900725556072e+05	2.49000000000000e+03	-1.23249127744111e+05	2.49000000000000e+03	-9.68726875186500e+04
2.50000000000000e+03	-1.47122930705189e+05	2.50000000000000e+03	-1.33861936565308e+05	2.50000000000000e+03	-9.49301147596051e+04
2.51000000000000e+03	-1.68603579757100e+05	2.51000000000000e+03	-1.54547279228250e+05	2.51000000000000e+03	-9.58963390761876e+04
2.52000000000000e+03	-1.86008391440173e+05	2.52000000000000e+03	-1.58765320355099e+05	2.52000000000000e+03	-9.51956814321140e+04
2.53000000000000e+03	-1.75002901125656e+05	2.53000000000000e+03	-1.59942195485053e+05	2.53000000000000e+03	-9.58562891778156e+04
2.54000000000000e+03	-1.53494659599225e+05	2.54000000000000e+03	-1.48158215082180e+05	2.54000000000000e+03	-9.60886894288969e+04
2.55000000000000e+03	-1.49236152879548e+05	2.55000000000000e+03	-1.44776302956785e+05	2.55000000000000e+03	-9.71992250284602e+04
2.56000000000000e+03	-1.91739385927271e+05	2.56000000000000e+03	-1.34798038532861e+05	2.56000000000000e+03	-9.57466602617956e+04
2.57000000000000e+03	-2.16068452877761e+05	2.57000000000000e+03	-1.27363985350814e+05	2.57000000000000e+03	-1.00045824119224e+05
2.58000000000000e+03	-1.80950976758991e+05	2.58000000000000e+03	-1.22270137056193e+05	2.58000000000000e+03	-1.00849544121684e+05
2.59000000000000e+03	-1.97518860669143e+05	2.59000000000000e+03	-1.31506053920658e+05	2.59000000000000e+03	-1.00573972955219e+05
2.60000000000000e+03	-1.98563132899992e+05	2.60000000000000e+03	-1.34594827566172e+05	2.60000000000000e+03	-9.93473195223861e+04
2.61000000000000e+03	-1.37200968801919e+05	2.61000000000000e+03	-1.41185107853385e+05	2.61000000000000e+03	-9.77932622790675e+04
2.62000000000000e+03	-1.11302672039906e+05	2.62000000000000e+03	-1.47293319381772e+05	2.62000000000000e+03	-9.81132728018667e+04
2.63000000000000e+03	-1.56188218044450e+05	2.63000000000000e+03	-1.53468072512588e+05	2.63000000000000e+03	-9.88475597545205e+04
2.64000000000000e+03	-2.60537935039386e+05	2.64000000000000e+03	-1.44972663618594e+05	2.64000000000000e+03	-1.03860134455378e+05
2.65000000000000e+03	-2.07775326790643e+05	2.65000000000000e+03	-1.36300931122338e+05	2.65000000000000e+03	-1.03908457814593e+05
2.66000000000000e+03	-1.36923431201622e+05	2.66000000000000e+03	-1.33240215422292e+05	2.66000000000000e+03	-1.05295349099315e+05
2.67000000000000e+03	-1.65850874676916e+05	2.67000000000000e+03	-1.33782076182478e+05	2.67000000000000e+03	-1.01702087399792e+05
2.68000000000000e+03	-1.74450695054807e+05	2.68000000000000e+03	-1.47183744007140e+05	2.68000000000000e+03	-9.92534060223528e+04
2.69000000000000e+03	-1.65259014661597e+05	2.69000000000000e+03	-1.47447149859100e+05	2.69000000000000e+03	-1.00181433499693e+05
2.70000000000000e+03	-1.37301220390835e+05	2.70000000000000e+03	-1.48850116326449e+05	2.70000000000000e+03	-1.01257489178345e+05
2.71000000000000e+03	-1.74464807612257e+05	2.71000000000000e+03	-1.48772996242604e+05	2.71000000000000e+03	-1.03201072401585e+05
2.72000000000000e+03	-2.20908965630032e+05	2.72000000000000e+03	-1.44048343003543e+05	2.72000000000000e+03	-1.04096033141419e+05
2.73000000000000e+03	-1.78513664529994e+05	2.73000000000000e+03	-1.34435136909928e+05	2.73000000000000e+03	-1.03484841343018e+05
2.74000000000000e+03	-1.09915900256461e+05	2.74000000000000e+03	-1.30172905027551e+05	2.74000000000000e+03	-1.02843087758062e+05
2.75000000000000e+03	-1.41375846655300e+05	2.75000000000000e+03	-1.29495256971474e+05	2.75000000000000e+03	-1.01413952533138e+05
2.76000000000000e+03	-1.93917129844348e+05	2.76000000000000e+03	-1.31138918357503e+05	2.76000000000000e+03	-9.88146976698272e+04
2.77000000000000e+03	-1.97383822950209e+05	2.77000000000000e+03	-1.41182754681772e+05	2.77000000000000e+03	-9.82258801651980e+04
2.78000000000000e+03	-1.99220035568793e+05	2.78000000000000e+03	-1.47525086500020e+05	2.78000000000000e+03	-1.00006281480296e+05
2.79000000000000e+03	-2.00425598785438e+05	2.79000000000000e+03	-1.56403958709601e+05	2.79000000000000e+03	-1.00829921804688e+05
2.80000000000000e+03	-1.95634766656134e+05	2.80000000000000e+03	-1.54436423481332e+05	2.80000000000000e+03	-1.04810992600695e+05
2.81000000000000e+03	-1.75602948602240e+05	2.81000000000000e+03	-1.48774456237915e+05	2.81000000000000e+03	-1.03696929448040e+05
2.82000000000000e+03	-1.73544808339891e+05	2.82000000000000e+03	-1.42838877264423e+05	2.82000000000000e+03	-1.02199738979361e+05
2.83000000000000e+03	-1.82654753632963e+05	2.83000000000000e+03	-1.40325487607941e+05	2.83000000000000e+03	-1.01162207305889e+05
2.84000000000000e+03	-1.82152047905237e+05	2.84000000000000e+03	-1.37634124376191e+05	2.84000000000000e+03	-1.01980054202041e+05
2.85000000000000e+03	-2.18017749973292e+05	2.85000000000000e+03	-1.30906686798697e+05	2.85000000000000e+03	-9.96642525424478e+04
2.86000000000000e+03	-1.88716106717013e+05	2.86000000000000e+03	-1.32884596476527e+05	2.86000000000000e+03	-9.93259209723384e+04
2.87000000000000e+03	-1.40822592619106e+05	2.87000000000000e+03	-1.27793889314444e+05	2.87000000000000e+03	-1.00536210649227e+05
2.88000000000000e+03	-1.52865944477188e+05	2.88000000000000e+03	-1.26552052673200e+05	2.88000000000000e+03	-1.01959742969429e+05
2.89000000000000e+03	-1.98116004292095e+05	2.89000000000000e+03	-1.33549185274231e+05	2.89000000000000e+03	-1.02878304724053e+05
2.90000000000000e+03	-2.17361552500408e+05	2.90000000000000e+03	-1.32713667546051e+05	2.90000000000000e+03	-1.01713015570993e+05
2.91000000000000e+03	-1.83567378758917e+05	2.91000000000000e+03	-1.39277601055164e+05	2.91000000000000e+03	-1.01098201782542e+05
2.92000000000000e+03	-1.14210822551162e+05	2.92000000000000e+03	-1.50320468927695e+05	2.92000000000000e+03	-1.01356195998988e+05
2.93000000000000e+03	-1.27358035082960e+05	2.93000000000000e+03	-1.59042907681611e+05	2.93000000000000e+03	-1.00857859836105e+05
2.94000000000000e+03	-1.92914273176992e+05	2.94000000000000e+03	-1.57880578656318e+05	2.94000000000000e+03	-1.02210462898235e+05
2.95000000000000e+03	-2.01478725348518e+05	2.95000000000000e+03	-1.52781500694887e+05	2.95000000000000e+03	-1.01471761620183e+05
2.96000000000000e+03	-1.79153087606209e+05	2.96000000000000e+03	-1.45924029372562e+05	2.96000000000000e+03	-1.02275238644251e+05
2.97000000000000e+03	-1.51983761601383e+05	2.97000000000000e+03	-1.33543658186577e+05	2.97000000000000e+03	-9.97301698202629e+04
2.98000000000000e+03	-1.33782777266157e+05	2.98000000000000e+03	-1.34488807604326e+05	2.98000000000000e+03	-9.94378938202429e+04
2.99000000000000e+03	-1.02995924378751e+05	2.99000000000000e+03	-1.37689684881467e+05	2.99000000000000e+03	-9.92197542591357e+04
3.00000000000000e+03	-1.54460429310909e+05	3.00000000000000e+03	-1.34461977926874e+05	3.00000000000000e+03	-9.87292244417272e+04
3.01000000000000e+03	-2.32675538470701e+05	3.01000000000000e+03	-1.37574923155509e+05	3.01000000000000e+03	-1.02724339872043e+05
3.02000000000000e+03	-2.00714593755681e+05	3.02000000000000e+03	-1.41286130087720e+05	3.02000000000000e+03	-1.03395712350030e+05
3.03000000000000e+03	-1.22264286456413e+05	3.03000000000000e+03	-1.39332743320304e+05	3.03000000000000e+03	-1.02881463103767e+05
3.04000000000000e+03	-1.62056387259976e+05	3.04000000000000e+03	-1.45432649190676e+05	3.04000000000000e+03	-9.77985900524769e+04
3.05000000000000e+03	-1.54584929184971e+05	3.05000000000000e+03	-1.41631188635750e+05	3.05000000000000e+03	-9.85325310561603e+04
3.06000000000000e+03	-1.45091351327629e+05	3.06000000000000e+03	-1.38346175633211e+05	3.06000000000000e+03	-9.69837403917667e+04
3.07000000000000e+03	-1.90561060821698e+05	3.07000000000000e+03	-1.46780205680453e+05	3.07000000000000e+03	-9.83705795683262e+04
3.08000000000000e+03	-2.33323549638880e+05	3.08000000000000e+03	-1.38867467569025e+05	3.08000000000000e+03	-9.83567319114027e+04
3.09000000000000e+03	-1.68789899313370e+05	3.09000000000000e+03	-1.27716643997833e+05	3.09000000000000e+03	-1.00612502423002e+05
3.10000000000000e+03	-9.65835777810770e+04	3.10000000000000e+03	-1.25638101453077e+05	3.10000000000000e+03	-1.00164728343764e+05
3.11000000000000e+03	-1.18900364584715e+05	3.11000000000000e+03	-1.35755886929776e+05	3.11000000000000e+03	-1.01181618026906e+05
3.12000000000000e+03	-1.93015382821079e+05	3.12000000000000e+03	-1.35513525019593e+05	3.12000000000000e+03	-1.00287212177191e+05
3.13000000000000e+03	-2.31093707110574e+05	3.13000000000000e+03	-1.37516161600169e+05	3.13000000000000e+03	-1.00437618532568e+05
3.14000000000000e+03	-1.84719074859463e+05	3.14000000000000e+03	-1.49921783992015e+05	3.14000000000000e+03	-1.00147778120773e+05
3.15000000000000e+03	-1.20531672771154e+05	3.15000000000000e+03	-1.46424629343245e+05	3.15000000000000e+03	-9.82597707606702e+04
3.16000000000000e+03	-1.30405271790930e+05	3.16000000000000e+03	-1.35057916892800e+05	3.16000000000000e+03	-9.92660534218519e+04
3.17000000000000e+03	-1.71777871760804e+05	3.17000000000000e+03	-1.35888683578038e+05	3.17000000000000e+03	-9.86739348209047e+04
3.18000000000000e+03	-1.86711495237313e+05	3.18000000000000e+03	-1.31764294249954e+05	3.18000000000000e+03	-1.00137580894742e+05
3.19000000000000e+03	-1.76142166594056e+05	3.19000000000000e+03	-1.27075231575811e+05	3.19000000000000e+03	-9.79123152346349e+04
3.20000000000000e+03	-1.85675810815375e+05	3.20000000000000e+03	-1.30507270867968e+05	3.20000000000000e+03	-9.72623160510766e+04
3.21000000000000e+03	-1.78255354235635e+05	3.21000000000000e+03	-1.37877615102796e+05	3.21000000000000e+03	-9.73726406489255e+04
3.22000000000000e+03	-1.63238461380951e+05	3.22000000000000e+03	-1.42353573794866e+05	3.22000000000000e+03	-9.70117408214050e+04
3.23000000000000e+03	-1.50144149610297e+05	3.23000000000000e+03	-1.46893325289855e+05	3.23000000000000e+03	-1.00021967743303e+05
3.24000000000000e+03	-1.34642128977285e+05	3.24000000000000e+03	-1.44644596373880e+05	3.24000000000000e+03	-1.00464124985309e+05
3.25000000000000e+03	-1.75362552294295e+05	3.25000000000000e+03	-1.37219460888116e+05	3.25000000000000e+03	-9.92534095226757e+04
3.26000000000000e+03	-1.79595542171407e+05	3.26000000000000e+03	-1.32994073280630e+05	3.26000000000000e+03	-9.96244884183360e+04
3.27000000000000e+03	-1.60718449192089e+05	3.27000000000000e+03	-1.27163317762255e+05	3.27000000000000e+03	-9.96712938967702e+04
3.28000000000000e+03	-1.50840747948106e+05	3.28000000000000e+03	-1.25106409883651e+05	3.28000000000000e+03	-9.76031588221248e+04
3.29000000000000e+03	-1.73566626565874e+05	3.29000000000000e+03	-1.24243074028779e+05	3.29000000000000e+03	-9.64143303622816e+04
3.30000000000000e+03	-2.06292913643292e+05	3.30000000000000e+03	-1.28494672396851e+05	3.30000000000000e+03	-9.71734309129647e+04
3.31000000000000e+03	-2.16001203184455e+05	3.31000000000000e+03	-1.35106121177655e+05	3.31000000000000e+03	-1.02493745001542e+05
3.32000000000000e+03	-1.24465267937019e+05	3.32000000000000e+03	-1.40806701332170e+05	3.32000000000000e+03	-1.00762407284170e+05
3.33000000000000e+03	-1.26933245019847e+05	3.33000000000000e+03	-1.39937938315761e+05	3.33000000000000e+03	-1.03923953134598e+05
3.34000000000000e+03	-1.55467760793104e+05	3.34000000000000e+03	-1.41633165112265e+05	3.34000000000000e+03	-1.04699855250570e+05
3.35000000000000e+03	-1.81571644574590e+05	3.35000000000000e+03	-1.43843052741723e+05	3.35000000000000e+03	-1.05190386921059e+05
3.36000000000000e+03	-1.80431906316999e+05	3.36000000000000e+03	-1.38798452256755e+05	3.36000000000000e+03	-1.05008238521289e+05
3.37000000000000e+03	-1.85646195045950e+05	3.37000000000000e+03	-1.42970113370672e+05	3.37000000000000e+03	-1.04347990160360e+05
3.38000000000000e+03	-1.90391508225270e+05	3.38000000000000e+03	-1.35071502460743e+05	3.38000000000000e+03	-1.03437393050607e+05
3.39000000000000e+03	-1.66536576393274e+05	3.39000000000000e+03	-1.28452400290689e+05	3.39000000000000e+03	-1.02199341071732e+05
3.40000000000000e+03	-1.60080983536734e+05	3.40000000000000e+03	-1.26327368182415e+05	3.40000000000000e+03	-1.04260732385649e+05
3.41000000000000e+03	-1.82329633413825e+05	3.41000000000000e+03	-1.22538771700710e+05	3.41000000000000e+03	-1.04569595249184e+05
3.42000000000000e+03	-1.57394069260525e+05	3.42000000000000e+03	-1.25402741271587e+05	3.42000000000000e+03	-1.03086249481297e+05
3.43000000000000e+03	-1.51811632783826e+05	3.43000000000000e+03	-1.31953803909016e+05	3.43000000000000e+03	-1.06026785266393e+05
3.44000000000000e+03	-1.70191381606923e+05	3.44000000000000e+03	-1.35082921884079e+05	3.44000000000000e+03	-1.05490699329527e+05
3.45000000000000e+03	-1.76522412089355e+05	3.45000000000000e+03	-1.44656033559216e+05	3.45000000000000e+03	-1.06035763352062e+05
3.46000000000000e+03	-1.77742258911394e+05	3.46000000000000e+03	-1.49821891480131e+05	3.46000000000000e+03	-1.06057792530345e+05
3.47000000000000e+03	-1.66067703215567e+05	3.47000000000000e+03	-1.38597002677425e+05	3.47000000000000e+03	-1.08042591425355e+05
3.48000000000000e+03	-1.41880518537696e+05	3.48000000000000e+03	-1.33506675537249e+05	3.48000000000000e+03	-1.09810793566549e+05
3.49000000000000e+03	-1.30489800180829e+05	3.49000000000000e+03	-1.34658030473572e+05	3.49000000000000e+03	-1.08778598320933e+05
3.50000000000000e+03	-1.43909454928396e+05	3.50000000000000e+03	-1.30205882799376e+05	3.50000000000000e+03	-1.07642169523361e+05
3.51000000000000e+03	-1.51411625505212e+05	3.51000000000000e+03	-1.28494056661180e+05	3.51000000000000e+03	-1.03321839270138e+05
3.52000000000000e+03	-1.57123970141392e+05	3.52000000000000e+03	-1.35865808127178e+05	3.52000000000000e+03	-1.00816816603845e+05
3.53000000000000e+03	-1.80119498159899e+05	3.53000000000000e+03	-1.34349024599427e+05	3.53000000000000e+03	-1.01131546907778e+05
3.54000000000000e+03	-1.70719075407638e+05	3.54000000000000e+03	-1.36256813770255e+05	3.54000000000000e+03	-1.01892319303271e+05
3.55000000000000e+03	-1.47030189925900e+05	3.55000000000000e+03	-1.38497912869091e+05	3.55000000000000e+03	-1.04654817797644e+05
3.56000000000000e+03	-1.46015358049292e+05	3.56000000000000e+03	-1.36984586961277e+05	3.56000000000000e+03	-1.08703809806167e+05
3.57000000000000e+03	-1.25431634990176e+05	3.57000000000000e+03	-1.33965854178268e+05	3.57000000000000e+03	-1.09464723190398e+05
3.58000000000000e+03	-1.25270613279621e+05	3.58000000000000e+03	-1.41645402362894e+05	3.58000000000000e+03	-1.08583023218130e+05
3.59000000000000e+03	-1.31299983138842e+05	3.59000000000000e+03	-1.41935089775326e+05	3.59000000000000e+03	-1.04800322222083e+05
3.60000000000000e+03	-1.53157740063370e+05	3.60000000000000e+03	-1.42634072484677e+05	3.60000000000000e+03	-1.03691294723219e+05
3.61000000000000e+03	-1.87900339663239e+05	3.61000000000000e+03	-1.42783163026977e+05	3.61000000000000e+03	-1.05616302451859e+05
3.62000000000000e+03	-1.69009588353245e+05	3.62000000000000e+03	-1.43011682035701e+05	3.62000000000000e+03	-1.06336780057517e+05
3.63000000000000e+03	-1.01160972950911e+05	3.63000000000000e+03	-1.45803296409523e+05	3.63000000000000e+03	-1.09886638819298e+05
3.64000000000000e+03	-1.01360010319808e+05	3.64000000000000e+03	-1.42735477286579e+05	3.64000000000000e+03	-1.08473551233227e+05
3.65000000000000e+03	-1.49277475207991e+05	3.65000000000000e+03	-1.42735402648167e+05	3.65000000000000e+03	-1.08427556333264e+05
3.66000000000000e+03	-1.47994517611941e+05	3.66000000000000e+03	-1.38293811312759e+05	3.66000000000000e+03	-1.06743442796930e+05
3.67000000000000e+03	-1.29482682259985e+05	3.67000000000000e+03	-1.39010342276631e+05	3.67000000000000e+03	-1.06133177828176e+05
3.68000000000000e+03	-1.18907193098418e+05	3.68000000000000e+03	-1.34936140777583e+05	3.68000000000000e+03	-1.05637989564449e+05
3.69000000000000e+03	-1.28525713485043e+05	3.69000000000000e+03	-1.30681244047766e+05	3.69000000000000e+03	-1.06735356492774e+05
3.70000000000000e+03	-1.59699553361965e+05	3.70000000000000e+03	-1.31613516977334e+05	3.70000000000000e+03	-1.04124954808115e+05
3.71000000000000e+03	-1.41311430166877e+05	3.71000000000000e+03	-1.25661498951008e+05	3.71000000000000e+03	-1.05600753933811e+05
3.72000000000000e+03	-1.50417186334080e+05	3.72000000000000e+03	-1.28525614282155e+05	3.72000000000000e+03	-1.04280942131634e+05
3.73000000000000e+03	-1.70022336344197e+05	3.73000000000000e+03	-1.29974329112151e+05	3.73000000000000e+03	-1.07391044343340e+05
3.74000000000000e+03	-1.59345745305114e+05	3.74000000000000e+03	-1.30113466252036e+05	3.74000000000000e+03	-1.10163246936463e+05
3.75000000000000e+03	-1.34760693182333e+05	3.75000000000000e+03	-1.25788945744358e+05	3.75000000000000e+03	-1.13159692804046e+05
3.76000000000000e+03	-1.31830208436195e+05	3.76000000000000e+03	-1.22517873641014e+05	3.76000000000000e+03	-1.13569830536109e+05
3.77000000000000e+03	-1.56438258067246e+05	3.77000000000000e+03	-1.27268069503601e+05	3.77000000000000e+03	-1.15533633071750e+05
3.78000000000000e+03	-1.70237688004907e+05	3.78000000000000e+03	-1.32280258592008e+05	3.78000000000000e+03	-1.14042600156117e+05
3.79000000000000e+03	-1.65611587111431e+05	3.79000000000000e+03	-1.48228836194826e+05	3.79000000000000e+03	-1.14567474899321e+05
3.80000000000000e+03	-1.38456898483607e+05	3.80000000000000e+03	-1.48083388525932e+05	3.80000000000000e+03	-1.13064801989004e+05
3.81000000000000e+03	-9.76521238131981e+04	3.81000000000000e+03	-1.44058570820972e+05	3.81000000000000e+03	-1.12312248444546e+05
3.82000000000000e+03	-1.15708891507106e+05	3.82000000000000e+03	-1.37205864369079e+05	3.82000000000000e+03	-1.12051383694135e+05
3.83000000000000e+03	-1.64183599762422e+05	3.83000000000000e+03	-1.18471712655728e+05	3.83000000000000e+03	-1.10082974834600e+05
3.84000000000000e+03	-1.69794240837995e+05	3.84000000000000e+03	-1.19837886111689e+05	3.84000000000000e+03	-1.09333037513851e+05
3.85000000000000e+03	-1.65746586259452e+05	3.85000000000000e+03	-1.27970956142290e+05	3.85000000000000e+03	-1.08915701969444e+05
3.86000000000000e+03	-1.73286247406607e+05	3.86000000000000e+03	-1.33246944331220e+05	3.86000000000000e+03	-1.10678712016737e+05
3.87000000000000e+03	-1.90616905590330e+05	3.87000000000000e+03	-1.37318551603487e+05	3.87000000000000e+03	-1.11503456925111e+05
3.88000000000000e+03	-2.05789756692875e+05	3.88000000000000e+03	-1.43350899245935e+05	3.88000000000000e+03	-1.14064600879340e+05
3.89000000000000e+03	-1.35507433778289e+05	3.89000000000000e+03	-1.52765839750346e+05	3.89000000000000e+03	-1.16046452197342e+05
3.90000000000000e+03	-9.09005913568634e+04	3.90000000000000e+03	-1.43625403747797e+05	3.90000000000000e+03	-1.15560987985543e+05
3.91000000000000e+03	-1.10179570812711e+05	3.91000000000000e+03	-1.39024513817313e+05	3.91000000000000e+03	-1.15700784168805e+05
3.92000000000000e+03	-1.96454635490273e+05	3.92000000000000e+03	-1.29704079210273e+05	3.92000000000000e+03	-1.15591286736560e+05
3.93000000000000e+03	-2.17636492377460e+05	3.93000000000000e+03	-1.33446634174778e+05	3.93000000000000e+03	-1.15528460015540e+05
3.94000000000000e+03	-1.58839419159642e+05	3.94000000000000e+03	-1.36413976875152e+05	3.94000000000000e+03	-1.15210739707008e+05
3.95000000000000e+03	-1.15868474609525e+05	3.95000000000000e+03	-1.41250855760834e+05	3.95000000000000e+03	-1.14980908393674e+05
3.96000000000000e+03	-1.23084767412452e+05	3.96000000000000e+03	-1.31992706947597e+05	3.96000000000000e+03	-1.14831795670908e+05
3.97000000000000e+03	-1.59459804445133e+05	3.97000000000000e+03	-1.41452434102734e+05	3.97000000000000e+03	-1.16658302417461e+05
3.98000000000000e+03	-1.91627672377155e+05	3.98000000000000e+03	-1.37306488304448e+05	3.98000000000000e+03	-1.17369719068163e+05
3.99000000000000e+03	-1.67003392201358e+05	3.99000000000000e+03	-1.30844105178519e+05	3.99000000000000e+03	-1.17874383536306e+05
4.00000000000000e+03	-1.34781754371357e+05	4.00000000000000e+03	-1.30340311890931e+05	4.00000000000000e+03	-1.15594776722997e+05
4.01000000000000e+03	-1.20452679700149e+05	4.01000000000000e+03	-1.33675022976256e+05	4.01000000000000e+03	-1.16225779906369e+05
4.02000000000000e+03	-1.43564942398650e+05	4.02000000000000e+03	-1.36549616167857e+05	4.02000000000000e+03	-1.15467305377690e+05
4.03000000000000e+03	-1.80573171806449e+05	4.03000000000000e+03	-1.34843862555540e+05	4.03000000000000e+03	-1.13739473148095e+05
4.04000000000000e+03	-1.51542853960259e+05	4.04000000000000e+03	-1.28317425167613e+05	4.04000000000000e+03	-1.12857449417070e+05
4.05000000000000e+03	-1.30311494957653e+05	4.05000000000000e+03	-1.24938098741185e+05	4.05000000000000e+03	-1.12793594076262e+05
4.06000000000000e+03	-1.35454145805375e+05	4.06000000000000e+03	-1.28135350194155e+05	4.06000000000000e+03	-1.15622906988239e+05
4.07000000000000e+03	-1.09183201264928e+05	4.07000000000000e+03	-1.29987075236451e+05	4.07000000000000e+03	-1.16524204325891e+05
4.08000000000000e+03	-9.62711424760397e+04	4.08000000000000e+03	-1.27024197988657e+05	4.08000000000000e+03	-1.16145187872259e+05
4.09000000000000e+03	-1.64089332145441e+05	4.09000000000000e+03	-1.27213186066135e+05	4.09000000000000e+03	-1.16517945307544e+05
4.10000000000000e+03	-2.05916367737259e+05	4.10000000000000e+03	-1.32112934005613e+05	4.10000000000000e+03	-1.14696463421466e+05
4.11000000000000e+03	-1.61780919471351e+05	4.11000000000000e+03	-1.41507905600251e+05	4.11000000000000e+03	-1.16169555158922e+05
4.12000000000000e+03	-1.11238803594431e+05	4.12000000000000e+03	-1.44275199783630e+05	4.12000000000000e+03	-1.15321302651792e+05
4.13000000000000e+03	-1.15608619183477e+05	4.13000000000000e+03	-1.38547275892742e+05	4.13000000000000e+03	-1.16193381167776e+05
4.14000000000000e+03	-1.33652635522592e+05	4.14000000000000e+03	-1.37314928498661e+05	4.14000000000000e+03	-1.14031907000540e+05
4.15000000000000e+03	-1.40362535393479e+05	4.15000000000000e+03	-1.23210862135196e+05	4.15000000000000e+03	-1.14962030754112e+05
4.16000000000000e+03	-1.25397619029136e+05	4.16000000000000e+03	-1.21498614087445e+05	4.16000000000000e+03	-1.16629587088064e+05
4.17000000000000e+03	-1.06628516654474e+05	4.17000000000000e+03	-1.22275865605192e+05	4.17000000000000e+03	-1.18114038761520e+05
4.18000000000000e+03	-1.30481409307507e+05	4.18000000000000e+03	-1.31938193751511e+05	4.18000000000000e+03	-1.17973404946074e+05
4.19000000000000e+03	-1.38729552198835e+05	4.19000000000000e+03	-1.35437144365188e+05	4.19000000000000e+03	-1.18285591941918e+05
4.20000000000000e+03	-8.94527966747305e+04	4.20000000000000e+03	-1.39546510704116e+05	4.20000000000000e+03	-1.16972876054630e+05
4.21000000000000e+03	-1.24260214978571e+05	4.21000000000000e+03	-1.38842740936472e+05	4.21000000000000e+03	-1.18352801570445e+05
4.22000000000000e+03	-1.65860195923311e+05	4.22000000000000e+03	-1.40823060239713e+05	4.22000000000000e+03	-1.19964911901483e+05
4.23000000000000e+03	-1.74045082504758e+05	4.23000000000000e+03	-1.35275465276280e+05	4.23000000000000e+03	-1.21351302758791e+05
4.24000000000000e+03	-1.75386956185700e+05	4.24000000000000e+03	-1.25219711218282e+05	4.24000000000000e+03	-1.19455458503650e+05
4.25000000000000e+03	-1.69499475263352e+05	4.25000000000000e+03	-1.25541486323162e+05	4.25000000000000e+03	-1.18009403335581e+05
4.26000000000000e+03	-1.61341319306149e+05	4.26000000000000e+03	-1.32276137087967e+05	4.26000000000000e+03	-1.18215684553323e+05
4.27000000000000e+03	-1.20507761142345e+05	4.27000000000000e+03	-1.40491718605028e+05	4.27000000000000e+03	-1.18724178493183e+05
4.28000000000000e+03	-1.25336895448297e+05	4.28000000000000e+03	-1.38949599513670e+05	4.28000000000000e+03	-1.17184414028400e+05
4.29000000000000e+03	-1.38622609983032e+05	4.29000000000000e+03	-1.39631335034610e+05	4.29000000000000e+03	-1.15096507953204e+05
4.30000000000000e+03	-1.63573967708759e+05	4.30000000000000e+03	-1.36226220331992e+05	4.30000000000000e+03	-1.14179224396123e+05
4.31000000000000e+03	-1.63977011417563e+05	4.31000000000000e+03	-1.32382017217706e+05	4.31000000000000e+03	-1.15441066218932e+05
4.32000000000000e+03	-1.62395823830170e+05	4.32000000000000e+03	-1.24226525604121e+05	4.32000000000000e+03	-1.14543680405057e+05
4.33000000000000e+03	-1.46545504435226e+05	4.33000000000000e+03	-1.19707236286003e+05	4.33000000000000e+03	-1.15058818133277e+05
4.34000000000000e+03	-9.24421653286133e+04	4.34000000000000e+03	-1.20928975472904e+05	4.34000000000000e+03	-1.15275081490285e+05
4.35000000000000e+03	-9.55700479025092e+04	4.35000000000000e+03	-1.21324658845122e+05	4.35000000000000e+03	-1.17000134247324e+05
4.36000000000000e+03	-1.74923428158467e+05	4.36000000000000e+03	-1.27591933837100e+05	4.36000000000000e+03	-1.18196517358546e+05
4.37000000000000e+03	-2.03620690004017e+05	4.37000000000000e+03	-1.31471661114605e+05	4.37000000000000e+03	-1.16444127346864e+05
4.38000000000000e+03	-1.79590692100627e+05	4.38000000000000e+03	-1.36762221102052e+05	4.38000000000000e+03	-1.16978634788454e+05
4.39000000000000e+03	-1.71906054787739e+05	4.39000000000000e+03	-1.35893182295333e+05	4.39000000000000e+03	-1.15026645794299e+05
4.40000000000000e+03	-1.64865250423008e+05	4.40000000000000e+03	-1.32134392882314e+05	4.40000000000000e+03	-1.18704706551179e+05
4.41000000000000e+03	-1.48175660070007e+05	4.41000000000000e+03	-1.26670799863194e+05	4.41000000000000e+03	-1.18624820035801e+05
4.42000000000000e+03	-1.37379193165147e+05	4.42000000000000e+03	-1.21428821174011e+05	4.42000000000000e+03	-1.19512719102385e+05
4.43000000000000e+03	-1.19025834373263e+05	4.43000000000000e+03	-1.21602354593710e+05	4.43000000000000e+03	-1.18235071242527e+05
4.44000000000000e+03	-1.10070875295337e+05	4.44000000000000e+03	-1.09771972343563e+05	4.44000000000000e+03	-1.17866076315535e+05
4.45000000000000e+03	-1.12146773467107e+05	4.45000000000000e+03	-1.13243467241576e+05	4.45000000000000e+03	-1.17193203996728e+05
4.46000000000000e+03	-1.25880199652263e+05	4.46000000000000e+03	-1.12979064127004e+05	4.46000000000000e+03	-1.18237185228838e+05
4.47000000000000e+03	-1.52181466165088e+05	4.47000000000000e+03	-1.20434362806539e+05	4.47000000000000e+03	-1.16077044359566e+05
4.48000000000000e+03	-1.56028877457470e+05	4.48000000000000e+03	-1.33094703617385e+05	4.48000000000000e+03	-1.15464968091599e+05
4.49000000000000e+03	-1.20452147034250e+05	4.49000000000000e+03	-1.34058646879531e+05	4.49000000000000e+03	-1.16229975314682e+05
4.50000000000000e+03	-1.02511116301868e+05	4.50000000000000e+03	-1.38335100819552e+05	4.50000000000000e+03	-1.17025671594543e+05
4.51000000000000e+03	-1.46930560144161e+05	4.51000000000000e+03	-1.43049290090335e+05	4.51000000000000e+03	-1.16748357261068e+05
4.52000000000000e+03	-1.94807900103042e+05	4.52000000000000e+03	-1.39322594113982e+05	4.52000000000000e+03	-1.18063516887275e+05
4.53000000000000e+03	-1.51374303068892e+05	4.53000000000000e+03	-1.39160072670888e+05	4.53000000000000e+03	-1.19226547992677e+05
4.54000000000000e+03	-1.25121122205458e+05	4.54000000000000e+03	-1.29511853858920e+05	4.54000000000000e+03	-1.20928461049394e+05
4.55000000000000e+03	-1.65080650993348e+05	4.55000000000000e+03	-1.23004697626041e+05	4.55000000000000e+03	-1.20796386404622e+05
4.56000000000000e+03	-1.82159414312557e+05	4.56000000000000e+03	-1.13442917625395e+05	4.56000000000000e+03	-1.19749055166489e+05
4.57000000000000e+03	-1.58596871220593e+05	4.57000000000000e+03	-1.15505832917719e+05	4.57000000000000e+03	-1.18060108475774e+05
4.58000000000000e+03	-1.36599518950384e+05	4.58000000000000e+03	-1.19273091764702e+05	4.58000000000000e+03	-1.19617878743135e+05
4.59000000000000e+03	-1.22805984163652e+05	4.59000000000000e+03	-1.26629033937076e+05	4.59000000000000e+03	-1.18841886426403e+05
4.60000000000000e+03	-9.57445792578382e+04	4.60000000000000e+03	-1.34213136544046e+05	4.60000000000000e+03	-1.20613910207412e+05
4.61000000000000e+03	-1.27755073073347e+05	4.61000000000000e+03	-1.36003522089429e+05	4.61000000000000e+03	-1.21386506461086e+05
4.62000000000000e+03	-1.56695743120624e+05	4.62000000000000e+03	-1.45285726557154e+05	4.62000000000000e+03	-1.22857307272084e+05
4.63000000000000e+03	-1.59714415396610e+05	4.63000000000000e+03	-1.42307490362202e+05	4.63000000000000e+03	-1.23170650751434e+05
4.64000000000000e+03	-1.27352907336281e+05	4.64000000000000e+03	-1.34589216383588e+05	4.64000000000000e+03	-1.20031070730588e+05
4.65000000000000e+03	-1.04276711982988e+05	4.65000000000000e+03	-1.22070444831453e+05	4.65000000000000e+03	-1.17990088325284e+05
4.66000000000000e+03	-1.37379811746440e+05	4.66000000000000e+03	-1.14800013511553e+05	4.66000000000000e+03	-1.17271700830850e+05
4.67000000000000e+03	-1.88654186177786e+05	4.67000000000000e+03	-1.15313055738990e+05	4.67000000000000e+03	-1.17113474977328e+05
4.68000000000000e+03	-1.62583056518715e+05	4.68000000000000e+03	-1.24182664148597e+05	4.68000000000000e+03	-1.18592862190156e+05
4.69000000000000e+03	-9.33139134713399e+04	4.69000000000000e+03	-1.30967419051137e+05	4.69000000000000e+03	-1.16247059563451e+05
4.70000000000000e+03	-8.83234536934132e+04	4.70000000000000e+03	-1.35757658332938e+05	4.70000000000000e+03	-1.16313144885810e+05
4.71000000000000e+03	-1.20960307134582e+05	4.71000000000000e+03	-1.33543757069985e+05	4.71000000000000e+03	-1.17073470468506e+05
4.72000000000000e+03	-1.53969555471549e+05	4.72000000000000e+03	-1.24413954978206e+05	4.72000000000000e+03	-1.16857924074254e+05
4.73000000000000e+03	-1.64313721607522e+05	4.73000000000000e+03	-1.17703663775954e+05	4.73000000000000e+03	-1.19829538025787e+05
4.74000000000000e+03	-1.13066532684669e+05	4.74000000000000e+03	-1.13593337517992e+05	4.74000000000000e+03	-1.19817139207900e+05
4.75000000000000e+03	-7.29715403586786e+04	4.75000000000000e+03	-1.12828871928408e+05	4.75000000000000e+03	-1.21507806876479e+05
4.76000000000000e+03	-1.08143918888700e+05	4.76000000000000e+03	-1.19857051251138e+05	4.76000000000000e+03	-1.20640038683757e+05
4.77000000000000e+03	-1.71734234455306e+05	4.77000000000000e+03	-1.23181094363555e+05	4.77000000000000e+03	-1.22818262701244e+05
4.78000000000000e+03	-2.20312218324531e+05	4.78000000000000e+03	-1.29536852109804e+05	4.78000000000000e+03	-1.21667400618230e+05
4.79000000000000e+03	-1.41778951599827e+05	4.79000000000000e+03	-1.25683189591412e+05	4.79000000000000e+03	-1.18413491819773e+05
4.80000000000000e+03	-1.04596569980692e+05	4.80000000000000e+03	-1.27248258749714e+05	4.80000000000000e+03	-1.18448149661125e+05
4.81000000000000e+03	-1.22525898209113e+05	4.81000000000000e+03	-1.24173867191535e+05	4.81000000000000e+03	-1.19851132120625e+05
4.82000000000000e+03	-1.14199638471016e+05	4.82000000000000e+03	-1.26068804079422e+05	4.82000000000000e+03	-1.19372240537559e+05
4.83000000000000e+03	-1.37952670859064e+05	4.83000000000000e+03	-1.24345112816989e+05	4.83000000000000e+03	-1.16982934777235e+05
4.84000000000000e+03	-1.66893636016400e+05	4.84000000000000e+03	-1.32676119896164e+05	4.84000000000000e+03	-1.15302185514111e+05
4.85000000000000e+03	-1.73668151037848e+05	4.85000000000000e+03	-1.39139747510315e+05	4.85000000000000e+03	-1.14832237047070e+05
4.86000000000000e+03	-1.35632773684471e+05	4.86000000000000e+03	-1.42410730307901e+05	4.86000000000000e+03	-1.17832679747225e+05
4.87000000000000e+03	-9.93781407729099e+04	4.87000000000000e+03	-1.36701360268423e+05	4.87000000000000e+03	-1.21499673979578e+05
4.88000000000000e+03	-1.12801171174322e+05	4.88000000000000e+03	-1.30048253816802e+05	4.88000000000000e+03	-1.24348473202087e+05
4.89000000000000e+03	-1.12010661033253e+05	4.89000000000000e+03	-1.24575236764269e+05	4.89000000000000e+03	-1.24929209697157e+05
4.90000000000000e+03	-1.45111748007289e+05	4.90000000000000e+03	-1.23152051904402e+05	4.90000000000000e+03	-1.22460595046598e+05
4.91000000000000e+03	-1.72972432117217e+05	4.91000000000000e+03	-1.23436385165967e+05	4.91000000000000e+03	-1.18525289845299e+05
4.92000000000000e+03	-1.63980154831195e+05	4.92000000000000e+03	-1.22232441357264e+05	4.92000000000000e+03	-1.19753564387200e+05
4.93000000000000e+03	-1.35093516331436e+05	4.93000000000000e+03	-1.14248438901275e+05	4.93000000000000e+03	-1.21416204026112e+05
4.94000000000000e+03	-1.02275091708899e+05	4.94000000000000e+03	-1.21843995124879e+05	4.94000000000000e+03	-1.21741070331128e+05
4.95000000000000e+03	-1.22355017275158e+05	4.95000000000000e+03	-1.27468046415236e+05	4.95000000000000e+03	-1.23669419399979e+05
4.96000000000000e+03	-1.16019520241001e+05	4.96000000000000e+03	-1.31595782567042e+05	4.96000000000000e+03	-1.22922510724422e+05
4.97000000000000e+03	-1.06390654956361e+05	4.97000000000000e+03	-1.36795626040266e+05	4.97000000000000e+03	-1.21349935931398e+05
4.98000000000000e+03	-1.30951737889674e+05	4.98000000000000e+03	-1.35140646561894e+05	4.98000000000000e+03	-1.19171319431614e+05
4.99000000000000e+03	-1.35409247382507e+05	4.99000000000000e+03	-1.30992686799562e+05	4.99000000000000e+03	-1.20848050596914e+05
5.00000000000000e+03	-1.14455784033556e+05	5.00000000000000e+03	-1.34524487516918e+05	5.00000000000000e+03	-1.22936914282674e+05
5.01000000000000e+03	-1.11732045612196e+05	5.01000000000000e+03	-1.27037986991349e+05	5.01000000000000e+03	-1.22292312610115e+05
5.02000000000000e+03	-1.40454642238202e+05	5.02000000000000e+03	-1.26986750823811e+05	5.02000000000000e+03	-1.20619950549736e+05
5.03000000000000e+03	-1.85151592310678e+05	5.03000000000000e+03	-1.24607780513321e+05	5.03000000000000e+03	-1.19101816726180e+05
5.04000000000000e+03	-2.31286006939524e+05	5.04000000000000e+03	-1.21571271466674e+05	5.04000000000000e+03	-1.18655032077093e+05
5.05000000000000e+03	-1.70613828232936e+05	5.05000000000000e+03	-1.19468900998226e+05	5.05000000000000e+03	-1.19427939609100e+05
5.06000000000000e+03	-7.20900408659620e+04	5.06000000000000e+03	-1.18326271430712e+05	5.06000000000000e+03	-1.20248785739205e+05
5.07000000000000e+03	-1.00958715612611e+05	5.07000000000000e+03	-1.17925420711349e+05	5.07000000000000e+03	-1.22152042288507e+05
5.08000000000000e+03	-1.55332431405380e+05	5.08000000000000e+03	-1.19542765123203e+05	5.08000000000000e+03	-1.21950340519194e+05
5.09000000000000e+03	-2.12562480035487e+05	5.09000000000000e+03	-1.20065159291219e+05	5.09000000000000e+03	-1.22850476490299e+05
5.10000000000000e+03	-2.15956911146649e+05	5.10000000000000e+03	-1.29671583758449e+05	5.10000000000000e+03	-1.23509437402831e+05
5.11000000000000e+03	-2.16092924045151e+05	5.11000000000000e+03	-1.33163129772973e+05	5.11000000000000e+03	-1.24044422868434e+05
5.12000000000000e+03	-1.71643352650029e+05	5.12000000000000e+03	-1.30962571200436e+05	5.12000000000000e+03	-1.22733532803876e+05
5.13000000000000e+03	-1.18072988575164e+05	5.13000000000000e+03	-1.27057020002450e+05	5.13000000000000e+03	-1.21525928733070e+05
5.14000000000000e+03	-1.31227913648752e+05	5.14000000000000e+03	-1.21805222213372e+05	5.14000000000000e+03	-1.18776351782564e+05
5.15000000000000e+03	-1.17790769874353e+05	5.15000000000000e+03	-1.19069923598038e+05	5.15000000000000e+03	-1.21939941527078e+05
5.16000000000000e+03	-1.27087291685387e+05	5.16000000000000e+03	-1.20952748426097e+05	5.16000000000000e+03	-1.17785850703780e+05
5.17000000000000e+03	-1.63063580507761e+05	5.17000000000000e+03	-1.18103711138035e+05	5.17000000000000e+03	-1.22882462113679e+05
5.18000000000000e+03	-1.56079554303526e+05	5.18000000000000e+03	-1.20915212155978e+05	5.18000000000000e+03	-1.22728849749305e+05
5.19000000000000e+03	-1.22951012784059e+05	5.19000000000000e+03	-1.27737351354203e+05	5.19000000000000e+03	-1.23592850135698e+05
5.20000000000000e+03	-8.43734400532383e+04	5.20000000000000e+03	-1.28818812126072e+05	5.20000000000000e+03	-1.19846084602896e+05
5.21000000000000e+03	-1.27661482785281e+05	5.21000000000000e+03	-1.36276725515954e+05	5.21000000000000e+03	-1.19810586805051e+05
5.22000000000000e+03	-1.84600667118602e+05	5.22000000000000e+03	-1.37361682639384e+05	5.22000000000000e+03	-1.20716562732477e+05
5.23000000000000e+03	-1.77622055166567e+05	5.23000000000000e+03	-1.34616607034468e+05	5.23000000000000e+03	-1.21160206595038e+05
5.24000000000000e+03	-1.52548336710204e+05	5.24000000000000e+03	-1.27144086316744e+05	5.24000000000000e+03	-1.24371019954840e+05
5.25000000000000e+03	-1.28389952162984e+05	5.25000000000000e+03	-1.16912644953655e+05	5.25000000000000e+03	-1.23520082427966e+05
5.26000000000000e+03	-1.06583456158509e+05	5.26000000000000e+03	-1.18030399060605e+05	5.26000000000000e+03	-1.23320561564594e+05
5.27000000000000e+03	-1.09205237835656e+05	5.27000000000000e+03	-1.22775536826009e+05	5.27000000000000e+03	-1.25227272544974e+05
5.28000000000000e+03	-1.34811246728983e+05	5.28000000000000e+03	-1.32608292707350e+05	5.28000000000000e+03	-1.24549587064997e+05
5.29000000000000e+03	-1.54823480624686e+05	5.29000000000000e+03	-1.38050755787131e+05	5.29000000000000e+03	-1.24394053934890e+05
5.30000000000000e+03	-1.53298520854457e+05	5.30000000000000e+03	-1.48342283928269e+05	5.30000000000000e+03	-1.24567441415841e+05
5.31000000000000e+03	-1.36016045339769e+05	5.31000000000000e+03	-1.40232907118137e+05	5.31000000000000e+03	-1.24884138148798e+05
5.32000000000000e+03	-1.20696277915419e+05	5.32000000000000e+03	-1.33997301145453e+05	5.32000000000000e+03	-1.24824173221221e+05
5.33000000000000e+03	-1.23375082266321e+05	5.33000000000000e+03	-1.28677532704008e+05	5.33000000000000e+03	-1.26088950608219e+05
5.34000000000000e+03	-1.48295140892716e+05	5.34000000000000e+03	-1.18019954889047e+05	5.34000000000000e+03	-1.24975658781786e+05
5.35000000000000e+03	-1.75018030846998e+05	5.35000000000000e+03	-1.21916112318194e+05	5.35000000000000e+03	-1.26862381427870e+05
5.36000000000000e+03	-1.51394568926896e+05	5.36000000000000e+03	-1.23832387204908e+05	5.36000000000000e+03	-1.27122258570848e+05
5.37000000000000e+03	-1.04961556969495e+05	5.37000000000000e+03	-1.26511854811000e+05	5.37000000000000e+03	-1.29060208392710e+05
5.38000000000000e+03	-1.09056561087191e+05	5.38000000000000e+03	-1.37582015163720e+05	5.38000000000000e+03	-1.29971034761445e+05
5.39000000000000e+03	-9.28992183824212e+04	5.39000000000000e+03	-1.35489551718577e+05	5.39000000000000e+03	-1.28027337655343e+05
5.40000000000000e+03	-1.00424967692120e+05	5.40000000000000e+03	-1.42091338445250e+05	5.40000000000000e+03	-1.28334082684878e+05
5.41000000000000e+03	-1.31015276276877e+05	5.41000000000000e+03	-1.35068004585812e+05	5.41000000000000e+03	-1.27434362525218e+05
5.42000000000000e+03	-1.61060818760670e+05	5.42000000000000e+03	-1.31942227451145e+05	5.42000000000000e+03	-1.26425516012044e+05
5.43000000000000e+03	-1.76210246446035e+05	5.43000000000000e+03	-1.31354498162652e+05	5.43000000000000e+03	-1.27067623675904e+05
5.44000000000000e+03	-1.38835127237532e+05	5.44000000000000e+03	-1.18226387207414e+05	5.44000000000000e+03	-1.26402451667884e+05
5.45000000000000e+03	-1.20596946010253e+05	5.45000000000000e+03	-1.11833853236975e+05	5.45000000000000e+03	-1.25735103671085e+05
5.46000000000000e+03	-1.34741582934912e+05	5.46000000000000e+03	-1.20124541486840e+05	5.46000000000000e+03	-1.26066732416859e+05
5.47000000000000e+03	-1.67286213630485e+05	5.47000000000000e+03	-1.32799610726259e+05	5.47000000000000e+03	-1.25388097280137e+05
5.48000000000000e+03	-1.58105565427682e+05	5.48000000000000e+03	-1.37891213623861e+05	5.48000000000000e+03	-1.24634244177454e+05
5.49000000000000e+03	-1.26499440519799e+05	5.49000000000000e+03	-1.41787164126365e+05	5.49000000000000e+03	-1.25108643249912e+05
5.50000000000000e+03	-8.55804521738038e+04	5.50000000000000e+03	-1.42260115428898e+05	5.50000000000000e+03	-1.25715978321234e+05
5.51000000000000e+03	-7.68482268190890e+04	5.51000000000000e+03	-1.39412118376417e+05	5.51000000000000e+03	-1.26129374854843e+05
5.52000000000000e+03	-1.36303897939621e+05	5.52000000000000e+03	-1.30047403481811e+05	5.52000000000000e+03	-1.22872956599967e+05
5.53000000000000e+03	-1.80765736456729e+05	5.53000000000000e+03	-1.27301576043377e+05	5.53000000000000e+03	-1.17531407585202e+05
5.54000000000000e+03	-2.38940509520566e+05	5.54000000000000e+03	-1.16884881491357e+05	5.54000000000000e+03	-1.17897314935893e+05
5.55000000000000e+03	-1.86731030447046e+05	5.55000000000000e+03	-1.13553986248469e+05	5.55000000000000e+03	-1.16858374090057e+05
5.56000000000000e+03	-1.50474205729946e+05	5.56000000000000e+03	-1.18352649253161e+05	5.56000000000000e+03	-1.19280186453102e+05
5.57000000000000e+03	-1.31634548736458e+05	5.57000000000000e+03	-1.25968016662034e+05	5.57000000000000e+03	-1.21061722525225e+05
5.58000000000000e+03	-1.35414901386149e+05	5.58000000000000e+03	-1.30695671639437e+05	5.58000000000000e+03	-1.24210329401299e+05
5.59000000000000e+03	-1.58507906042886e+05	5.59000000000000e+03	-1.31205306302495e+05	5.59000000000000e+03	-1.24077246690272e+05
5.60000000000000e+03	-1.40789973260385e+05	5.60000000000000e+03	-1.28706430403925e+05	5.60000000000000e+03	-1.23083428385592e+05
5.61000000000000e+03	-1.05896273606639e+05	5.61000000000000e+03	-1.25578685237741e+05	5.61000000000000e+03	-1.20437814243889e+05
5.62000000000000e+03	-1.18964712819406e+05	5.62000000000000e+03	-1.19093071364658e+05	5.62000000000000e+03	-1.17843453023272e+05
5.63000000000000e+03	-1.39396037861648e+05	5.63000000000000e+03	-1.12137399633545e+05	5.63000000000000e+03	-1.16545561973523e+05
5.64000000000000e+03	-1.53316110964468e+05	5.64000000000000e+03	-1.03102911919379e+05	5.64000000000000e+03	-1.15703434584138e+05
5.65000000000000e+03	-1.58413360648080e+05	5.65000000000000e+03	-1.05141445309420e+05	5.65000000000000e+03	-1.17274368027421e+05
5.66000000000000e+03	-1.82651555419990e+05	5.66000000000000e+03	-1.13679525608763e+05	5.66000000000000e+03	-1.19209905079528e+05
5.67000000000000e+03	-1.98894004545619e+05	5.67000000000000e+03	-1.25075597319449e+05	5.67000000000000e+03	-1.21568735813465e+05
5.68000000000000e+03	-1.75408783423393e+05	5.68000000000000e+03	-1.37515007972510e+05	5.68000000000000e+03	-1.21713043517756e+05
5.69000000000000e+03	-1.34517192183034e+05	5.69000000000000e+03	-1.40879983918707e+05	5.69000000000000e+03	-1.20484283274099e+05
5.70000000000000e+03	-1.39178395315913e+05	5.70000000000000e+03	-1.36644496429541e+05	5.70000000000000e+03	-1.19983519981256e+05
5.71000000000000e+03	-1.19014021405267e+05	5.71000000000000e+03	-1.28971523368294e+05	5.71000000000000e+03	-1.16602647439010e+05
5.72000000000000e+03	-1.22395383224659e+05	5.72000000000000e+03	-1.13584461563450e+05	5.72000000000000e+03	-1.16640718494978e+05
5.73000000000000e+03	-1.43296585953469e+05	5.73000000000000e+03	-1.17320441597566e+05	5.73000000000000e+03	-1.17031488784925e+05
5.74000000000000e+03	-1.50658260589986e+05	5.74000000000000e+03	-1.13810989343581e+05	5.74000000000000e+03	-1.19475889188113e+05
5.75000000000000e+03	-1.33655728039156e+05	5.75000000000000e+03	-1.23289787969423e+05	5.75000000000000e+03	-1.22045779091700e+05
5.76000000000000e+03	-1.16823574960948e+05	5.76000000000000e+03	-1.29707021434877e+05	5.76000000000000e+03	-1.24466672568815e+05
5.77000000000000e+03	-1.40220964384442e+05	5.77000000000000e+03	-1.28864693625334e+05	5.77000000000000e+03	-1.24014978898494e+05
5.78000000000000e+03	-1.56980583835240e+05	5.78000000000000e+03	-1.35553682141305e+05	5.78000000000000e+03	-1.23607637254474e+05
5.79000000000000e+03	-1.35928253743192e+05	5.79000000000000e+03	-1.30910520170204e+05	5.79000000000000e+03	-1.22706564015293e+05
5.80000000000000e+03	-1.27913213735644e+05	5.80000000000000e+03	-1.27672166075644e+05	5.80000000000000e+03	-1.23704969922295e+05
5.81000000000000e+03	-1.35241642946134e+05	5.81000000000000e+03	-1.26573217962059e+05	5.81000000000000e+03	-1.25179808556094e+05
5.82000000000000e+03	-1.56859225795013e+05	5.82000000000000e+03	-1.22294193458320e+05	5.82000000000000e+03	-1.26566630128114e+05
5.83000000000000e+03	-1.79452271171822e+05	5.83000000000000e+03	-1.26009108598476e+05	5.83000000000000e+03	-1.26637784041483e+05
5.84000000000000e+03	-1.72497412514601e+05	5.84000000000000e+03	-1.22812656760109e+05	5.84000000000000e+03	-1.24509955178948e+05
5.85000000000000e+03	-1.02128057237050e+05	5.85000000000000e+03	-1.23445460618495e+05	5.85000000000000e+03	-1.21731374772033e+05
5.86000000000000e+03	-1.27836524975585e+05	5.86000000000000e+03	-1.26095600519126e+05	5.86000000000000e+03	-1.22142080924064e+05
5.87000000000000e+03	-1.71147564502356e+05	5.87000000000000e+03	-1.24019350313615e+05	5.87000000000000e+03	-1.23066914545322e+05
5.88000000000000e+03	-1.74032190524828e+05	5.88000000000000e+03	-1.26956037311972e+05	5.88000000000000e+03	-1.23508198169944e+05
5.89000000000000e+03	-1.37299971694060e+05	5.89000000000000e+03	-1.32834574941039e+05	5.89000000000000e+03	-1.23549867340410e+05
5.90000000000000e+03	-1.35180757922774e+05	5.90000000000000e+03	-1.37867380724450e+05	5.90000000000000e+03	-1.24607800963371e+05
5.91000000000000e+03	-1.45103578590698e+05	5.91000000000000e+03	-1.36788262460230e+05	5.91000000000000e+03	-1.23819661141040e+05
5.92000000000000e+03	-1.59049036878350e+05	5.92000000000000e+03	-1.39772859709280e+05	5.92000000000000e+03	-1.25136713304031e+05
5.93000000000000e+03	-1.64417877668348e+05	5.93000000000000e+03	-1.34990474161160e+05	5.93000000000000e+03	-1.25858116453710e+05
5.94000000000000e+03	-1.37217876274632e+05	5.94000000000000e+03	-1.27480346759877e+05	5.94000000000000e+03	-1.25481420332617e+05
5.95000000000000e+03	-1.18535627179155e+05	5.95000000000000e+03	-1.20422268260094e+05	5.95000000000000e+03	-1.25987044496672e+05
5.96000000000000e+03	-1.46441335520038e+05	5.96000000000000e+03	-1.18056135375009e+05	5.96000000000000e+03	-1.27239346729117e+05
5.97000000000000e+03	-1.46642152130854e+05	5.97000000000000e+03	-1.26309745061790e+05	5.97000000000000e+03	-1.30163046639595e+05
5.98000000000000e+03	-1.44137744759143e+05	5.98000000000000e+03	-1.34899606039184e+05	5.98000000000000e+03	-1.31746447016342e+05
5.99000000000000e+03	-1.27870224524904e+05	5.99000000000000e+03	-1.33884429926669e+05	5.99000000000000e+03	-1.31386957728565e+05
6.00000000000000e+03	-1.26713902333043e+05	6.00000000000000e+03	-1.36759323684467e+05	6.00000000000000e+03	-1.30674301224316e+05
6.01000000000000e+03	-1.34285038961868e+05	6.01000000000000e+03	-1.32997308335402e+05	6.01000000000000e+03	-1.29745250305231e+05
6.02000000000000e+03	-1.58866836996869e+05	6.02000000000000e+03	-1.27776863119460e+05	6.02000000000000e+03	-1.29196148315002e+05
6.03000000000000e+03	-1.33391020952459e+05	6.03000000000000e+03	-1.20654788142924e+05	6.03000000000000e+03	-1.28349015064770e+05
6.04000000000000e+03	-1.30981581020381e+05	6.04000000000000e+03	-1.14956799327965e+05	6.04000000000000e+03	-1.30053466455601e+05
6.05000000000000e+03	-1.53366986939970e+05	6.05000000000000e+03	-1.09979986941613e+05	6.05000000000000e+03	-1.30305119077629e+05
6.06000000000000e+03	-1.40026248882407e+05	6.06000000000000e+03	-1.23609598106622e+05	6.06000000000000e+03	-1.27652167313748e+05
6.07000000000000e+03	-1.20597900338699e+05	6.07000000000000e+03	-1.24058782082916e+05	6.07000000000000e+03	-1.29738453311784e+05
6.08000000000000e+03	-1.35218296821030e+05	6.08000000000000e+03	-1.34714435045473e+05	6.08000000000000e+03	-1.29722002473570e+05
6.09000000000000e+03	-1.55535997408941e+05	6.09000000000000e+03	-1.41579290837699e+05	6.09000000000000e+03	-1.30395795178891e+05
6.10000000000000e+03	-1.14439861534917e+05	6.10000000000000e+03	-1.30687172391430e+05	6.10000000000000e+03	-1.31575807448706e+05
6.11000000000000e+03	-1.02421772550617e+05	6.11000000000000e+03	-1.17168201495438e+05	6.11000000000000e+03	-1.31497051753464e+05
6.12000000000000e+03	-1.74300788055714e+05	6.12000000000000e+03	-1.12112527555600e+05	6.12000000000000e+03	-1.29101960883556e+05
6.13000000000000e+03	-2.13251337944492e+05	6.13000000000000e+03	-1.11440488902246e+05	6.13000000000000e+03	-1.26017143006085e+05
6.14000000000000e+03	-1.44546727145933e+05	6.14000000000000e+03	-1.05090348829438e+05	6.14000000000000e+03	-1.26026357733904e+05
6.15000000000000e+03	-9.32166778937534e+04	6.15000000000000e+03	-1.13126118918743e+05	6.15000000000000e+03	-1.25746932809343e+05
6.16000000000000e+03	-1.17213018834153e+05	6.16000000000000e+03	-1.11351098913760e+05	6.16000000000000e+03	-1.25054816732619e+05
6.17000000000000e+03	-1.25527496889039e+05	6.17000000000000e+03	-1.15520810780936e+05	6.17000000000000e+03	-1.24179377059250e+05
6.18000000000000e+03	-1.03896730604343e+05	6.18000000000000e+03	-1.29542833912425e+05	6.18000000000000e+03	-1.25867491813713e+05
6.19000000000000e+03	-1.33691105446086e+05	6.19000000000000e+03	-1.28310030958813e+05	6.19000000000000e+03	-1.22654745965429e+05
6.20000000000000e+03	-1.54278566035425e+05	6.20000000000000e+03	-1.23825295438048e+05	6.20000000000000e+03	-1.24555208688914e+05
6.21000000000000e+03	-1.17322599974629e+05	6.21000000000000e+03	-1.23318738482389e+05	6.21000000000000e+03	-1.22134756737808e+05
6.22000000000000e+03	-7.04669133712889e+04	6.22000000000000e+03	-1.16599775020698e+05	6.22000000000000e+03	-1.23730951923687e+05
6.23000000000000e+03	-1.00959117631058e+05	6.23000000000000e+03	-1.18075558206034e+05	6.23000000000000e+03	-1.22614643634305e+05
6.24000000000000e+03	-1.45746459651159e+05	6.24000000000000e+03	-1.30277462240141e+05	6.24000000000000e+03	-1.25745990513177e+05
6.25000000000000e+03	-1.87009304034296e+05	6.25000000000000e+03	-1.25458222439316e+05	6.25000000000000e+03	-1.27370065450810e+05
6.26000000000000e+03	-1.49761418773144e+05	6.26000000000000e+03	-1.20221284832662e+05	6.26000000000000e+03	-1.29377644022591e+05
6.27000000000000e+03	-1.09419665660325e+05	6.27000000000000e+03	-1.22419278719779e+05	6.27000000000000e+03	-1.27652464091303e+05
6.28000000000000e+03	-1.36122676287474e+05	6.28000000000000e+03	-1.14406947659562e+05	6.28000000000000e+03	-1.24579157203881e+05
6.29000000000000e+03	-1.90379914730412e+05	6.29000000000000e+03	-1.15669569033475e+05	6.29000000000000e+03	-1.21578545446097e+05
6.30000000000000e+03	-2.44661418884090e+05	6.30000000000000e+03	-1.16807640662746e+05	6.30000000000000e+03	-1.24478012527692e+05
6.31000000000000e+03	-1.79705413513480e+05	6.31000000000000e+03	-1.19037307464667e+05	6.31000000000000e+03	-1.24849601349273e+05
6.32000000000000e+03	-9.03596936393331e+04	6.32000000000000e+03	-1.16932478724074e+05	6.32000000000000e+03	-1.25904784739457e+05
6.33000000000000e+03	-8.81635064015871e+04	6.33000000000000e+03	-1.22641223095532e+05	6.33000000000000e+03	-1.26392733283855e+05
6.34000000000000e+03	-1.17791844126022e+05	6.34000000000000e+03	-1.16284995227754e+05	6.34000000000000e+03	-1.26258797061196e+05
6.35000000000000e+03	-1.37356372260650e+05	6.35000000000000e+03	-1.14564624303576e+05	6.35000000000000e+03	-1.24242583994360e+05
6.36000000000000e+03	-1.38256318561914e+05	6.36000000000000e+03	-1.12488291185320e+05	6.36000000000000e+03	-1.22629925970225e+05
6.37000000000000e+03	-1.07708387325022e+05	6.37000000000000e+03	-1.11045009042626e+05	6.37000000000000e+03	-1.26905661021343e+05
6.38000000000000e+03	-1.05417771098403e+05	6.38000000000000e+03	-1.16470999570343e+05	6.38000000000000e+03	-1.28035860021172e+05
6.39000000000000e+03	-1.54474912953469e+05	6.39000000000000e+03	-1.16042875372946e+05	6.39000000000000e+03	-1.29006722209586e+05
6.40000000000000e+03	-1.39098441759611e+05	6.40000000000000e+03	-1.27172905171938e+05	6.40000000000000e+03	-1.27848546992264e+05
6.41000000000000e+03	-1.29076958415408e+05	6.41000000000000e+03	-1.29603277517629e+05	6.41000000000000e+03	-1.24067724120198e+05
6.42000000000000e+03	-1.29639669762961e+05	6.42000000000000e+03	-1.27703205262675e+05	6.42000000000000e+03	-1.24344539173189e+05
6.43000000000000e+03	-1.36914832059674e+05	6.43000000000000e+03	-1.28521727429579e+05	6.43000000000000e+03	-1.26568008375982e+05
6.44000000000000e+03	-1.26930661154281e+05	6.44000000000000e+03	-1.21437246465278e+05	6.44000000000000e+03	-1.28229190964365e+05
6.45000000000000e+03	-1.18829596316583e+05	6.45000000000000e+03	-1.14843494256062e+05	6.45000000000000e+03	-1.28084290535792e+05
6.46000000000000e+03	-1.11261223560822e+05	6.46000000000000e+03	-1.08484277923562e+05	6.46000000000000e+03	-1.27082329309636e+05
6.47000000000000e+03	-9.74262810173385e+04	6.47000000000000e+03	-1.15505640181210e+05	6.47000000000000e+03	-1.26729278710603e+05
6.48000000000000e+03	-1.24133024878241e+05	6.48000000000000e+03	-1.17960379790026e+05	6.48000000000000e+03	-1.27770333547279e+05
6.49000000000000e+03	-1.37262012493543e+05	6.49000000000000e+03	-1.24055464239509e+05	6.49000000000000e+03	-1.28207557526294e+05
6.50000000000000e+03	-1.73186556924354e+05	6.50000000000000e+03	-1.23827249353206e+05	6.50000000000000e+03	-1.29065846345676e+05
6.51000000000000e+03	-1.77834276057026e+05	6.51000000000000e+03	-1.27836785881021e+05	6.51000000000000e+03	-1.29042661294242e+05
6.52000000000000e+03	-1.62583578311288e+05	6.52000000000000e+03	-1.26608230471780e+05	6.52000000000000e+03	-1.30087879007401e+05
6.53000000000000e+03	-1.33745116772991e+05	6.53000000000000e+03	-1.26786436631666e+05	6.53000000000000e+03	-1.30283644773420e+05
6.54000000000000e+03	-1.07063665349109e+05	6.54000000000000e+03	-1.18478515507509e+05	6.54000000000000e+03	-1.31858955050018e+05
6.55000000000000e+03	-1.46710133911999e+05	6.55000000000000e+03	-1.14683877098590e+05	6.55000000000000e+03	-1.31758930178508e+05
6.56000000000000e+03	-1.57011803789149e+05	6.56000000000000e+03	-1.16591737083157e+05	6.56000000000000e+03	-1.29384654227435e+05
6.57000000000000e+03	-1.54816552157206e+05	6.57000000000000e+03	-1.14053697874978e+05	6.57000000000000e+03	-1.30518246247060e+05
6.58000000000000e+03	-1.46581156098911e+05	6.58000000000000e+03	-1.24048192201001e+05	6.58000000000000e+03	-1.31542683911274e+05
6.59000000000000e+03	-1.20479178089967e+05	6.59000000000000e+03	-1.32606708157086e+05	6.59000000000000e+03	-1.31939318390627e+05
6.60000000000000e+03	-1.28097103670339e+05	6.60000000000000e+03	-1.33434848451970e+05	6.60000000000000e+03	-1.31531403476334e+05
6.61000000000000e+03	-1.34737222537380e+05	6.61000000000000e+03	-1.33051201857569e+05	6.61000000000000e+03	-1.30835907960715e+05
6.62000000000000e+03	-1.54953392984172e+05	6.62000000000000e+03	-1.25726937131306e+05	6.62000000000000e+03	-1.28105822333403e+05
6.63000000000000e+03	-1.67987559937885e+05	6.63000000000000e+03	-1.20284204550553e+05	6.63000000000000e+03	-1.27200268895904e+05
6.64000000000000e+03	-1.53289073898658e+05	6.64000000000000e+03	-1.12548004405764e+05	6.64000000000000e+03	-1.28899690311675e+05
6.65000000000000e+03	-1.14629052602630e+05	6.65000000000000e+03	-1.14189723776967e+05	6.65000000000000e+03	-1.30436703525541e+05
6.66000000000000e+03	-1.37340243769888e+05	6.66000000000000e+03	-1.19273145648430e+05	6.66000000000000e+03	-1.31977762513054e+05
6.67000000000000e+03	-1.62549041845340e+05	6.67000000000000e+03	-1.17930467040324e+05	6.67000000000000e+03	-1.32577804784439e+05
6.68000000000000e+03	-1.63183243621502e+05	6.68000000000000e+03	-1.22437994820676e+05	6.68000000000000e+03	-1.30172314740469e+05
6.69000000000000e+03	-1.30988725611974e+05	6.69000000000000e+03	-1.23723784583728e+05	6.69000000000000e+03	-1.30212727553832e+05
6.70000000000000e+03	-1.09553429648671e+05	6.70000000000000e+03	-1.24502952412744e+05	6.70000000000000e+03	-1.30938556086139e+05
6.71000000000000e+03	-9.40835403100367e+04	6.71000000000000e+03	-1.22318814219084e+05	6.71000000000000e+03	-1.32222521404696e+05
6.72000000000000e+03	-9.96040698826456e+04	6.72000000000000e+03	-1.18485225150055e+05	6.72000000000000e+03	-1.34125011708340e+05
6.73000000000000e+03	-1.55704283528389e+05	6.73000000000000e+03	-1.13728217348421e+05	6.73000000000000e+03	-1.33210037977753e+05
6.74000000000000e+03	-1.72007865992504e+05	6.74000000000000e+03	-1.19043851077576e+05	6.74000000000000e+03	-1.30382725780675e+05
6.75000000000000e+03	-1.59348281430320e+05	6.75000000000000e+03	-1.23357160675693e+05	6.75000000000000e+03	-1.28785910582900e+05
6.76000000000000e+03	-1.31087846189443e+05	6.76000000000000e+03	-1.18587385486368e+05	6.76000000000000e+03	-1.29082584849902e+05
6.77000000000000e+03	-1.14104127432382e+05	6.77000000000000e+03	-1.25444663384446e+05	6.77000000000000e+03	-1.28537623294998e+05
6.78000000000000e+03	-1.44397922466248e+05	6.78000000000000e+03	-1.22775584428494e+05	6.78000000000000e+03	-1.29916284444306e+05
6.79000000000000e+03	-1.49591872873822e+05	6.79000000000000e+03	-1.27430818539068e+05	6.79000000000000e+03	-1.29486082040735e+05
6.80000000000000e+03	-1.40852196497455e+05	6.80000000000000e+03	-1.22426857791619e+05	6.80000000000000e+03	-1.29718210238797e+05
6.81000000000000e+03	-1.36558795879775e+05	6.81000000000000e+03	-1.20697571322764e+05	6.81000000000000e+03	-1.31247168822296e+05
6.82000000000000e+03	-1.38473965769760e+05	6.82000000000000e+03	-1.16555225061118e+05	6.82000000000000e+03	-1.29934560672922e+05
6.83000000000000e+03	-1.17342277900877e+05	6.83000000000000e+03	-1.12825037610324e+05	6.83000000000000e+03	-1.29697533773657e+05
6.84000000000000e+03	-7.89098778655763e+04	6.84000000000000e+03	-1.11086076483714e+05	6.84000000000000e+03	-1.27845198529627e+05
6.85000000000000e+03	-1.01806028295756e+05	6.85000000000000e+03	-1.16851060806747e+05	6.85000000000000e+03	-1.25946046920675e+05
6.86000000000000e+03	-1.07391115356191e+05	6.86000000000000e+03	-1.19486387625368e+05	6.86000000000000e+03	-1.27862359676139e+05
6.87000000000000e+03	-9.27453654252508e+04	6.87000000000000e+03	-1.20476181568483e+05	6.87000000000000e+03	-1.28392103909983e+05
6.88000000000000e+03	-9.92844001888171e+04	6.88000000000000e+03	-1.18618111110822e+05	6.88000000000000e+03	-1.28853549875673e+05
6.89000000000000e+03	-1.30273608178598e+05	6.89000000000000e+03	-1.20629736313349e+05	6.89000000000000e+03	-1.27347545114690e+05
6.90000000000000e+03	-1.37250301224108e+05	6.90000000000000e+03	-1.14628418787264e+05	6.90000000000000e+03	-1.29381124733015e+05
6.91000000000000e+03	-1.30723734381272e+05	6.91000000000000e+03	-1.18068670478381e+05	6.91000000000000e+03	-1.28342882615101e+05
6.92000000000000e+03	-1.16835682129637e+05	6.92000000000000e+03	-1.26838858202441e+05	6.92000000000000e+03	-1.27889484526459e+05
6.93000000000000e+03	-6.85557775569982e+04	6.93000000000000e+03	-1.27706942059557e+05	6.93000000000000e+03	-1.27351327561567e+05
6.94000000000000e+03	-7.56506831647239e+04	6.94000000000000e+03	-1.24183576072235e+05	6.94000000000000e+03	-1.27626477799527e+05
6.95000000000000e+03	-1.30233521516680e+05	6.95000000000000e+03	-1.24200548874299e+05	6.95000000000000e+03	-1.25735482696945e+05
6.96000000000000e+03	-1.29688000691351e+05	6.96000000000000e+03	-1.20413713381782e+05	6.96000000000000e+03	-1.26576470789416e+05
6.97000000000000e+03	-1.25712482506506e+05	6.97000000000000e+03	-1.17323261221856e+05	6.97000000000000e+03	-1.27272549424026e+05
6.98000000000000e+03	-1.43114494576899e+05	6.98000000000000e+03	-1.15396473920605e+05	6.98000000000000e+03	-1.28023333395233e+05
6.99000000000000e+03	-1.70439538657125e+05	6.99000000000000e+03	-1.15996195878207e+05	6.99000000000000e+03	-1.30179077742763e+05
7.00000000000000e+03	-1.53953263258189e+05	7.00000000000000e+03	-1.12575666393223e+05	7.00000000000000e+03	-1.28264620587641e+05
7.01000000000000e+03	-9.15981464322189e+04	7.01000000000000e+03	-1.15638394339114e+05	7.01000000000000e+03	-1.27448729015860e+05
7.02000000000000e+03	-1.15722654831653e+05	7.02000000000000e+03	-1.21190051365906e+05	7.02000000000000e+03	-1.25283342248005e+05
7.03000000000000e+03	-1.56561056209303e+05	7.03000000000000e+03	-1.24864959114523e+05	7.03000000000000e+03	-1.24521224643932e+05
7.04000000000000e+03	-1.60748850679798e+05	7.04000000000000e+03	-1.32633606877677e+05	7.04000000000000e+03	-1.22537801736609e+05
7.05000000000000e+03	-1.17839323081062e+05	7.05000000000000e+03	-1.31262903384497e+05	7.05000000000000e+03	-1.20737982740275e+05
7.06000000000000e+03	-1.59274524194119e+05	7.06000000000000e+03	-1.32955792681588e+05	7.06000000000000e+03	-1.21178868791330e+05
7.07000000000000e+03	-1.71951754299742e+05	7.07000000000000e+03	-1.36833206494533e+05	7.07000000000000e+03	-1.23385955250367e+05
7.08000000000000e+03	-1.29978411164013e+05	7.08000000000000e+03	-1.24606603501155e+05	7.08000000000000e+03	-1.24597458910667e+05
7.09000000000000e+03	-1.01863895949216e+05	7.09000000000000e+03	-1.23814457899303e+05	7.09000000000000e+03	-1.25030077553079e+05
7.10000000000000e+03	-1.05495861493816e+05	7.10000000000000e+03	-1.22790823840460e+05	7.10000000000000e+03	-1.24881076517741e+05
7.11000000000000e+03	-1.47230362560544e+05	7.11000000000000e+03	-1.21135955112425e+05	7.11000000000000e+03	-1.25657781508958e+05
7.12000000000000e+03	-1.60196808820777e+05	7.12000000000000e+03	-1.21168587372467e+05	7.12000000000000e+03	-1.22781101968246e+05
7.13000000000000e+03	-1.76150461357975e+05	7.13000000000000e+03	-1.24256580525696e+05	7.13000000000000e+03	-1.22117251956875e+05
7.14000000000000e+03	-1.87021656471062e+05	7.14000000000000e+03	-1.27959289173050e+05	7.14000000000000e+03	-1.26716718801964e+05
7.15000000000000e+03	-1.58256934846994e+05	7.15000000000000e+03	-1.31295360224674e+05	7.15000000000000e+03	-1.28154622320733e+05
7.16000000000000e+03	-1.19446272850652e+05	7.16000000000000e+03	-1.34134893573188e+05	7.16000000000000e+03	-1.30126373757630e+05
7.17000000000000e+03	-1.08729516100702e+05	7.17000000000000e+03	-1.37662457446321e+05	7.17000000000000e+03	-1.28231003162060e+05
7.18000000000000e+03	-1.45787416651902e+05	7.18000000000000e+03	-1.36148346841747e+05	7.18000000000000e+03	-1.23565711682140e+05
7.19000000000000e+03	-1.51175997285614e+05	7.19000000000000e+03	-1.30881078322148e+05	7.19000000000000e+03	-1.25030160999989e+05
7.20000000000000e+03	-1.23544219498482e+05	7.20000000000000e+03	-1.27479863674487e+05	7.20000000000000e+03	-1.24228140501425e+05
7.21000000000000e+03	-7.98176657634028e+04	7.21000000000000e+03	-1.24700693320665e+05	7.21000000000000e+03	-1.26256489324233e+05
7.22000000000000e+03	-1.27148532871163e+05	7.22000000000000e+03	-1.18259953385985e+05	7.22000000000000e+03	-1.27682041907488e+05
7.23000000000000e+03	-2.03964949239843e+05	7.23000000000000e+03	-1.13969883427372e+05	7.23000000000000e+03	-1.28036248731282e+05
7.24000000000000e+03	-1.51203269423918e+05	7.24000000000000e+03	-1.20729595843414e+05	7.24000000000000e+03	-1.28112508899669e+05
7.25000000000000e+03	-1.18591117801180e+05	7.25000000000000e+03	-1.18750396294193e+05	7.25000000000000e+03	-1.28435736570652e+05
7.26000000000000e+03	-1.37907814852502e+05	7.26000000000000e+03	-1.29594892281906e+05	7.26000000000000e+03	-1.29354988538667e+05
7.27000000000000e+03	-1.50562780408219e+05	7.27000000000000e+03	-1.28260436485196e+05	7.27000000000000e+03	-1.29902078341282e+05
7.28000000000000e+03	-1.47046665129466e+05	7.28000000000000e+03	-1.23851131773108e+05	7.28000000000000e+03	-1.28982115700079e+05
7.29000000000000e+03	-1.50470758563129e+05	7.29000000000000e+03	-1.24126144124091e+05	7.29000000000000e+03	-1.26901111715863e+05
7.30000000000000e+03	-1.48559131924652e+05	7.30000000000000e+03	-1.20603049637219e+05	7.30000000000000e+03	-1.27051073929013e+05
7.31000000000000e+03	-1.41457923230107e+05	7.31000000000000e+03	-1.21141680899320e+05	7.31000000000000e+03	-1.27076197172742e+05
7.32000000000000e+03	-1.12614146337631e+05	7.32000000000000e+03	-1.21926793238279e+05	7.32000000000000e+03	-1.26930419345091e+05
7.33000000000000e+03	-7.37994287752071e+04	7.33000000000000e+03	-1.28052517496937e+05	7.33000000000000e+03	-1.28485244711377e+05
7.34000000000000e+03	-9.94436055664444e+04	7.34000000000000e+03	-1.29243570257171e+05	7.34000000000000e+03	-1.27917392221532e+05
7.35000000000000e+03	-1.21699760856783e+05	7.35000000000000e+03	-1.25134154183519e+05	7.35000000000000e+03	-1.27698688723762e+05
7.36000000000000e+03	-1.80971990398765e+05	7.36000000000000e+03	-1.14638220132405e+05	7.36000000000000e+03	-1.27616441084270e+05
7.37000000000000e+03	-2.16621743494020e+05	7.37000000000000e+03	-1.10033948102009e+05	7.37000000000000e+03	-1.28529286876277e+05
7.38000000000000e+03	-1.74490848653067e+05	7.38000000000000e+03	-1.07954805822912e+05	7.38000000000000e+03	-1.30171257206282e+05
7.39000000000000e+03	-1.30706917273374e+05	7.39000000000000e+03	-1.07319732615726e+05	7.39000000000000e+03	-1.30418127117425e+05
7.40000000000000e+03	-1.47801918036442e+05	7.40000000000000e+03	-1.12391865595785e+05	7.40000000000000e+03	-1.30217964028061e+05
7.41000000000000e+03	-1.62742369741482e+05	7.41000000000000e+03	-1.19516208330414e+05	7.41000000000000e+03	-1.29681461800089e+05
7.42000000000000e+03	-1.52243236872440e+05	7.42000000000000e+03	-1.29096439648621e+05	7.42000000000000e+03	-1.30106364468789e+05
7.43000000000000e+03	-1.31231767533952e+05	7.43000000000000e+03	-1.30498201845383e+05	7.43000000000000e+03	-1.30617095053898e+05
7.44000000000000e+03	-1.29870280437534e+05	7.44000000000000e+03	-1.27915644864050e+05	7.44000000000000e+03	-1.32895175985070e+05
7.45000000000000e+03	-1.47833248036409e+05	7.45000000000000e+03	-1.19453283846340e+05	7.45000000000000e+03	-1.33810486379987e+05
7.46000000000000e+03	-2.07379585203894e+05	7.46000000000000e+03	-1.16484661341781e+05	7.46000000000000e+03	-1.34451940008072e+05
7.47000000000000e+03	-2.09852803708247e+05	7.47000000000000e+03	-1.16442580085885e+05	7.47000000000000e+03	-1.33349872335102e+05
7.48000000000000e+03	-1.23767383106097e+05	7.48000000000000e+03	-1.16004548877435e+05	7.48000000000000e+03	-1.31086689433798e+05
7.49000000000000e+03	-5.94745596097606e+04	7.49000000000000e+03	-1.15812470562004e+05	7.49000000000000e+03	-1.31765670514038e+05
7.50000000000000e+03	-9.54306742486410e+04	7.50000000000000e+03	-1.16860556994344e+05	7.50000000000000e+03	-1.31500037618216e+05
7.51000000000000e+03	-1.59512490974143e+05	7.51000000000000e+03	-1.23149618904860e+05	7.51000000000000e+03	-1.32372389519671e+05
7.52000000000000e+03	-1.66834384940300e+05	7.52000000000000e+03	-1.26275869146503e+05	7.52000000000000e+03	-1.30318934141236e+05
7.53000000000000e+03	-1.39035635981335e+05	7.53000000000000e+03	-1.21808619624304e+05	7.53000000000000e+03	-1.28529921004518e+05
7.54000000000000e+03	-1.15693654751848e+05	7.54000000000000e+03	-1.18401750958353e+05	7.54000000000000e+03	-1.28489064566381e+05
7.55000000000000e+03	-1.24779123281414e+05	7.55000000000000e+03	-1.21267751464024e+05	7.55000000000000e+03	-1.30127217371863e+05
7.56000000000000e+03	-1.13987291444914e+05	7.56000000000000e+03	-1.27996143864388e+05	7.56000000000000e+03	-1.31179073364034e+05
7.57000000000000e+03	-9.60966915690986e+04	7.57000000000000e+03	-1.31544413318979e+05	7.57000000000000e+03	-1.32395149049600e+05
7.58000000000000e+03	-9.82664772409558e+04	7.58000000000000e+03	-1.25995206661101e+05	7.58000000000000e+03	-1.31389796538446e+05
7.59000000000000e+03	-1.07174433372938e+05	7.59000000000000e+03	-1.10561671566682e+05	7.59000000000000e+03	-1.31044369603485e+05
7.60000000000000e+03	-1.00195331751670e+05	7.60000000000000e+03	-1.00377768076899e+05	7.60000000000000e+03	-1.29861663473826e+05
7.61000000000000e+03	-6.61184979310718e+04	7.61000000000000e+03	-1.03648417137919e+05	7.61000000000000e+03	-1.32220251882273e+05
7.62000000000000e+03	-1.07367962130532e+05	7.62000000000000e+03	-1.07707755456075e+05	7.62000000000000e+03	-1.31369392174667e+05
7.63000000000000e+03	-1.26705148165698e+05	7.63000000000000e+03	-1.12679014888136e+05	7.63000000000000e+03	-1.31433824164543e+05
7.64000000000000e+03	-1.21364613039826e+05	7.64000000000000e+03	-1.19384629062192e+05	7.64000000000000e+03	-1.32080645476361e+05
7.65000000000000e+03	-1.58082457776089e+05	7.65000000000000e+03	-1.26258153228177e+05	7.65000000000000e+03	-1.32210440792250e+05
7.66000000000000e+03	-1.50869224066557e+05	7.66000000000000e+03	-1.30306538175428e+05	7.66000000000000e+03	-1.33934498050276e+05
7.67000000000000e+03	-1.25731399869378e+05	7.67000000000000e+03	-1.26685446866643e+05	7.67000000000000e+03	-1.35179024113016e+05
7.68000000000000e+03	-9.58310479173510e+04	7.68000000000000e+03	-1.22005482697525e+05	7.68000000000000e+03	-1.33443809999529e+05
7.69000000000000e+03	-1.11992291969371e+05	7.69000000000000e+03	-1.16343621059368e+05	7.69000000000000e+03	-1.32521351269383e+05
7.70000000000000e+03	-1.71984356657942e+05	7.70000000000000e+03	-1.06411775680017e+05	7.70000000000000e+03	-1.32362285513829e+05
7.71000000000000e+03	-1.93907798114744e+05	7.71000000000000e+03	-1.07519101543489e+05	7.71000000000000e+03	-1.32932309766721e+05
7.72000000000000e+03	-1.51145610274003e+05	7.72000000000000e+03	-1.13309018871915e+05	7.72000000000000e+03	-1.34363043697049e+05
7.73000000000000e+03	-1.17015868753656e+05	7.73000000000000e+03	-1.18020664975155e+05	7.73000000000000e+03	-1.33670295473006e+05
7.74000000000000e+03	-1.22316631611144e+05	7.74000000000000e+03	-1.20726623633024e+05	7.74000000000000e+03	-1.32486406419034e+05
7.75000000000000e+03	-1.52995076319191e+05	7.75000000000000e+03	-1.28240997260341e+05	7.75000000000000e+03	-1.31291946253800e+05
7.76000000000000e+03	-1.79193830103419e+05	7.76000000000000e+03	-1.21893686296503e+05	7.76000000000000e+03	-1.30914222287574e+05
7.77000000000000e+03	-1.73977920965932e+05	7.77000000000000e+03	-1.21054222364236e+05	7.77000000000000e+03	-1.31308904306496e+05
7.78000000000000e+03	-1.38160550912109e+05	7.78000000000000e+03	-1.22716191842167e+05	7.78000000000000e+03	-1.32735974145893e+05
7.79000000000000e+03	-9.41910921142709e+04	7.79000000000000e+03	-1.18734764618483e+05	7.79000000000000e+03	-1.33243453832666e+05
7.80000000000000e+03	-1.44500103873408e+05	7.80000000000000e+03	-1.19590603049215e+05	7.80000000000000e+03	-1.33730019962575e+05
7.81000000000000e+03	-1.74240135805487e+05	7.81000000000000e+03	-1.24496732270047e+05	7.81000000000000e+03	-1.34581627432977e+05
7.82000000000000e+03	-1.62881123810803e+05	7.82000000000000e+03	-1.23751952921155e+05	7.82000000000000e+03	-1.33640903895082e+05
7.83000000000000e+03	-1.58973676496097e+05	7.83000000000000e+03	-1.27448607325814e+05	7.83000000000000e+03	-1.33790762737941e+05
7.84000000000000e+03	-1.32923630124537e+05	7.84000000000000e+03	-1.28795211033511e+05	7.84000000000000e+03	-1.32782188049142e+05
7.85000000000000e+03	-1.13130096965542e+05	7.85000000000000e+03	-1.26724460809074e+05	7.85000000000000e+03	-1.33129290056517e+05
7.86000000000000e+03	-1.27895827877072e+05	7.86000000000000e+03	-1.25802399454170e+05	7.86000000000000e+03	-1.32704599704314e+05
7.87000000000000e+03	-1.59511121732033e+05	7.87000000000000e+03	-1.24163104750635e+05	7.87000000000000e+03	-1.33774105647993e+05
7.88000000000000e+03	-1.46584628698506e+05	7.88000000000000e+03	-1.19493949674908e+05	7.88000000000000e+03	-1.35364812525731e+05
7.89000000000000e+03	-1.06257682966463e+05	7.89000000000000e+03	-1.14635416887783e+05	7.89000000000000e+03	-1.37575553156713e+05
7.90000000000000e+03	-1.12771535775863e+05	7.90000000000000e+03	-1.18955064833320e+05	7.90000000000000e+03	-1.36883796322504e+05
7.91000000000000e+03	-1.45221349559663e+05	7.91000000000000e+03	-1.16530572058739e+05	7.91000000000000e+03	-1.37954514085542e+05
7.92000000000000e+03	-1.44864523791178e+05	7.92000000000000e+03	-1.19866994522764e+05	7.92000000000000e+03	-1.38230250236612e+05
7.93000000000000e+03	-1.23089502085338e+05	7.93000000000000e+03	-1.24202459153724e+05	7.93000000000000e+03	-1.38390369164583e+05
7.94000000000000e+03	-1.40091251805359e+05	7.94000000000000e+03	-1.30193448133113e+05	7.94000000000000e+03	-1.36327572215759e+05
7.95000000000000e+03	-1.57402526656230e+05	7.95000000000000e+03	-1.32864299426800e+05	7.95000000000000e+03	-1.35943081405248e+05
7.96000000000000e+03	-1.61968985371686e+05	7.96000000000000e+03	-1.31098438215709e+05	7.96000000000000e+03	-1.33454812980358e+05
7.97000000000000e+03	-1.15530946224496e+05	7.97000000000000e+03	-1.24113560098549e+05	7.97000000000000e+03	-1.33224941221606e+05
7.98000000000000e+03	-8.21226988544867e+04	7.98000000000000e+03	-1.20885468821956e+05	7.98000000000000e+03	-1.34273556113294e+05
7.99000000000000e+03	-1.56905312381164e+05	7.99000000000000e+03	-1.12677326862019e+05	7.99000000000000e+03	-1.32850037249744e+05
8.00000000000000e+03	-1.90101733207799e+05	8.00000000000000e+03	-1.17238483113872e+05	8.00000000000000e+03	-1.30999147643748e+05
8.01000000000000e+03	-1.34791232715651e+05	8.01000000000000e+03	-1.23213058244370e+05	8.01000000000000e+03	-1.30389456356063e+05
8.02000000000000e+03	-8.64193239243030e+04	8.02000000000000e+03	-1.27546516534565e+05	8.02000000000000e+03	-1.28792991201170e+05
8.03000000000000e+03	-9.45392159780312e+04	8.03000000000000e+03	-1.25431717169911e+05	8.03000000000000e+03	-1.25942724546468e+05
8.04000000000000e+03	-1.38700175634547e+05	8.04000000000000e+03	-1.26045878816120e+05	8.04000000000000e+03	-1.25472328357566e+05
8.05000000000000e+03	-1.35397310934086e+05	8.05000000000000e+03	-1.24336528041795e+05	8.05000000000000e+03	-1.26425002110633e+05
8.06000000000000e+03	-1.46466288162624e+05	8.06000000000000e+03	-1.25243300825224e+05	8.06000000000000e+03	-1.28317199265606e+05
8.07000000000000e+03	-1.25664426372341e+05	8.07000000000000e+03	-1.24704162445525e+05	8.07000000000000e+03	-1.29145808189554e+05
8.08000000000000e+03	-9.33387100954291e+04	8.08000000000000e+03	-1.31315893661767e+05	8.08000000000000e+03	-1.28980836592584e+05
8.09000000000000e+03	-9.75030620696361e+04	8.09000000000000e+03	-1.20174837332836e+05	8.09000000000000e+03	-1.30500249292602e+05
8.10000000000000e+03	-1.58448197547769e+05	8.10000000000000e+03	-1.19878466750722e+05	8.10000000000000e+03	-1.30716120927299e+05
8.11000000000000e+03	-1.39765535299950e+05	8.11000000000000e+03	-1.09073582422843e+05	8.11000000000000e+03	-1.31132145232573e+05
8.12000000000000e+03	-1.67581990275208e+05	8.12000000000000e+03	-1.12669621383029e+05	8.12000000000000e+03	-1.32691432750025e+05
8.13000000000000e+03	-1.24986773583400e+05	8.13000000000000e+03	-1.13335432250466e+05	8.13000000000000e+03	-1.32237218292191e+05
8.14000000000000e+03	-9.65619507021842e+04	8.14000000000000e+03	-1.14624247730118e+05	8.14000000000000e+03	-1.30404929620844e+05
8.15000000000000e+03	-1.49813291519414e+05	8.15000000000000e+03	-1.11908459384134e+05	8.15000000000000e+03	-1.32157461094388e+05
8.16000000000000e+03	-1.84480217751909e+05	8.16000000000000e+03	-1.15925442790828e+05	8.16000000000000e+03	-1.33880085769939e+05
8.17000000000000e+03	-1.22961441426877e+05	8.17000000000000e+03	-1.21441798517842e+05	8.17000000000000e+03	-1.35536809680796e+05
8.18000000000000e+03	-1.25507257520928e+05	8.18000000000000e+03	-1.14373916570296e+05	8.18000000000000e+03	-1.35102489975864e+05
8.19000000000000e+03	-1.18207150573360e+05	8.19000000000000e+03	-1.12172287317482e+05	8.19000000000000e+03	-1.35567827017552e+05
8.20000000000000e+03	-1.21075762367514e+05	8.20000000000000e+03	-1.12392624531312e+05	8.20000000000000e+03	-1.35509842506913e+05
8.21000000000000e+03	-1.29633179586305e+05	8.21000000000000e+03	-1.12592556184549e+05	8.21000000000000e+03	-1.35453275776785e+05
8.22000000000000e+03	-1.21507897479357e+05	8.22000000000000e+03	-1.16842510589955e+05	8.22000000000000e+03	-1.35804988606077e+05
8.23000000000000e+03	-1.20809994185000e+05	8.23000000000000e+03	-1.23798584314861e+05	8.23000000000000e+03	-1.36917333958670e+05
8.24000000000000e+03	-1.47767233678152e+05	8.24000000000000e+03	-1.20453788159522e+05	8.24000000000000e+03	-1.36758626557302e+05
8.25000000000000e+03	-1.62799362053455e+05	8.25000000000000e+03	-1.24534809112542e+05	8.25000000000000e+03	-1.37236721583727e+05
8.26000000000000e+03	-1.56784117248436e+05	8.26000000000000e+03	-1.23038517778892e+05	8.26000000000000e+03	-1.39600350407595e+05
8.27000000000000e+03	-1.33578260583531e+05	8.27000000000000e+03	-1.19352289526089e+05	8.27000000000000e+03	-1.38756150769559e+05
8.28000000000000e+03	-1.40257948105803e+05	8.28000000000000e+03	-1.18973243998050e+05	8.28000000000000e+03	-1.39093780399437e+05
8.29000000000000e+03	-9.56812027533060e+04	8.29000000000000e+03	-1.12614415857239e+05	8.29000000000000e+03	-1.39148885215507e+05
8.30000000000000e+03	-5.56284011553240e+04	8.30000000000000e+03	-1.07584128172399e+05	8.30000000000000e+03	-1.39700039539076e+05
8.31000000000000e+03	-1.03295024093067e+05	8.31000000000000e+03	-1.06810469126121e+05	8.31000000000000e+03	-1.40771866573741e+05
8.32000000000000e+03	-1.44075493463231e+05	8.32000000000000e+03	-1.10397877999681e+05	8.32000000000000e+03	-1.39440349275161e+05
8.33000000000000e+03	-1.17905438829592e+05	8.33000000000000e+03	-1.09996359965756e+05	8.33000000000000e+03	-1.37560202327563e+05
8.34000000000000e+03	-6.56842614280543e+04	8.34000000000000e+03	-1.15186860106539e+05	8.34000000000000e+03	-1.38414218748070e+05
8.35000000000000e+03	-9.90629363274797e+04	8.35000000000000e+03	-1.17617829622842e+05	8.35000000000000e+03	-1.36796488657818e+05
8.36000000000000e+03	-8.91041041308145e+04	8.36000000000000e+03	-1.18228813443726e+05	8.36000000000000e+03	-1.34726850477850e+05
8.37000000000000e+03	-1.02748803660965e+05	8.37000000000000e+03	-1.22353347496320e+05	8.37000000000000e+03	-1.33473846002297e+05
8.38000000000000e+03	-1.24057088299003e+05	8.38000000000000e+03	-1.18368443812614e+05	8.38000000000000e+03	-1.36075958594431e+05
8.39000000000000e+03	-1.25515492699049e+05	8.39000000000000e+03	-1.16961396350376e+05	8.39000000000000e+03	-1.37923801168450e+05
8.40000000000000e+03	-1.14724000788765e+05	8.40000000000000e+03	-1.13549714919379e+05	8.40000000000000e+03	-1.38325777670144e+05
8.41000000000000e+03	-1.30426103361425e+05	8.41000000000000e+03	-1.03690819535767e+05	8.41000000000000e+03	-1.40175957482781e+05
8.42000000000000e+03	-1.55631692709837e+05	8.42000000000000e+03	-1.05934191855402e+05	8.42000000000000e+03	-1.41322297009791e+05
8.43000000000000e+03	-1.41474198311696e+05	8.43000000000000e+03	-1.10579382526333e+05	8.43000000000000e+03	-1.42476214734166e+05
8.44000000000000e+03	-1.20708263399796e+05	8.44000000000000e+03	-1.16245931621986e+05	8.44000000000000e+03	-1.40079568651004e+05
8.45000000000000e+03	-1.31270422965536e+05	8.45000000000000e+03	-1.20380025592557e+05	8.45000000000000e+03	-1.41008373151367e+05
8.46000000000000e+03	-1.42562250742158e+05	8.46000000000000e+03	-1.25453443894872e+05	8.46000000000000e+03	-1.39454477798070e+05
8.47000000000000e+03	-1.37409196468651e+05	8.47000000000000e+03	-1.26443319570791e+05	8.47000000000000e+03	-1.38859263691757e+05
8.48000000000000e+03	-1.22783563668726e+05	8.48000000000000e+03	-1.31811817810820e+05	8.48000000000000e+03	-1.40201550445023e+05
8.49000000000000e+03	-1.39552011328519e+05	8.49000000000000e+03	-1.29876150754692e+05	8.49000000000000e+03	-1.41078057671895e+05
8.50000000000000e+03	-1.37285333416533e+05	8.50000000000000e+03	-1.28623233453389e+05	8.50000000000000e+03	-1.42974559452673e+05
8.51000000000000e+03	-1.06255093958336e+05	8.51000000000000e+03	-1.18011609644624e+05	8.51000000000000e+03	-1.45118500426335e+05
8.52000000000000e+03	-9.52917243182035e+04	8.52000000000000e+03	-1.12402669446536e+05	8.52000000000000e+03	-1.44619820528060e+05
8.53000000000000e+03	-1.06811671295364e+05	8.53000000000000e+03	-1.08347829223581e+05	8.53000000000000e+03	-1.44137283977992e+05
8.54000000000000e+03	-1.02532675080223e+05	8.54000000000000e+03	-1.15261313762093e+05	8.54000000000000e+03	-1.44402182876849e+05
8.55000000000000e+03	-1.07632667070790e+05	8.55000000000000e+03	-1.18458244621735e+05	8.55000000000000e+03	-1.42253189084876e+05
8.56000000000000e+03	-1.64231501933891e+05	8.56000000000000e+03	-1.27135017822656e+05	8.56000000000000e+03	-1.39567124903726e+05
8.57000000000000e+03	-1.37466565683326e+05	8.57000000000000e+03	-1.28423175616288e+05	8.57000000000000e+03	-1.36709913277669e+05
8.58000000000000e+03	-1.10461859719716e+05	8.58000000000000e+03	-1.22946264813070e+05	8.58000000000000e+03	-1.37195258603034e+05
8.59000000000000e+03	-1.30880044933247e+05	8.59000000000000e+03	-1.12332294579037e+05	8.59000000000000e+03	-1.37992089167947e+05
8.60000000000000e+03	-1.59284216450672e+05	8.60000000000000e+03	-1.09393366335912e+05	8.60000000000000e+03	-1.38337781992469e+05
8.61000000000000e+03	-1.64277491426257e+05	8.61000000000000e+03	-1.09279618622775e+05	8.61000000000000e+03	-1.36612222594984e+05
8.62000000000000e+03	-1.39486396943044e+05	8.62000000000000e+03	-1.08542458647714e+05	8.62000000000000e+03	-1.35955807066610e+05
8.63000000000000e+03	-1.07577677706838e+05	8.63000000000000e+03	-1.11968570562618e+05	8.63000000000000e+03	-1.36798164513928e+05
8.64000000000000e+03	-1.09703253700532e+05	8.64000000000000e+03	-1.22266611063037e+05	8.64000000000000e+03	-1.38226364597174e+05
8.65000000000000e+03	-1.52911240002180e+05	8.65000000000000e+03	-1.27602415329967e+05	8.65000000000000e+03	-1.36633743456305e+05
8.66000000000000e+03	-1.76114812460999e+05	8.66000000000000e+03	-1.32294837228731e+05	8.66000000000000e+03	-1.34610561517469e+05
8.67000000000000e+03	-1.67573332446019e+05	8.67000000000000e+03	-1.28200760515711e+05	8.67000000000000e+03	-1.35544648091224e+05
8.68000000000000e+03	-1.58211312630332e+05	8.68000000000000e+03	-1.22248159598666e+05	8.68000000000000e+03	-1.35596721918763e+05
8.69000000000000e+03	-1.17381029580290e+05	8.69000000000000e+03	-1.13381604496572e+05	8.69000000000000e+03	-1.37717967395134e+05
8.70000000000000e+03	-8.39079600645293e+04	8.70000000000000e+03	-1.12076116355505e+05	8.70000000000000e+03	-1.38910084543316e+05
8.71000000000000e+03	-9.42701499859235e+04	8.71000000000000e+03	-1.14818982108414e+05	8.71000000000000e+03	-1.40127392117208e+05
8.72000000000000e+03	-1.43305746337932e+05	8.72000000000000e+03	-1.15889124834331e+05	8.72000000000000e+03	-1.38577791832549e+05
8.73000000000000e+03	-1.34382392813443e+05	8.73000000000000e+03	-1.23040284672126e+05	8.73000000000000e+03	-1.37086629672498e+05
8.74000000000000e+03	-1.15462316188009e+05	8.74000000000000e+03	-1.27855325725454e+05	8.74000000000000e+03	-1.35553230557199e+05
8.75000000000000e+03	-1.31614258832210e+05	8.75000000000000e+03	-1.23547365242569e+05	8.75000000000000e+03	-1.36619038124991e+05
8.76000000000000e+03	-1.06275290180139e+05	8.76000000000000e+03	-1.16204125098786e+05	8.76000000000000e+03	-1.36295418504747e+05
8.77000000000000e+03	-1.29661153780436e+05	8.77000000000000e+03	-1.15247691170939e+05	8.77000000000000e+03	-1.39113492073216e+05
8.78000000000000e+03	-1.76262834650321e+05	8.78000000000000e+03	-1.10748680552809e+05	8.78000000000000e+03	-1.40270115796907e+05
8.79000000000000e+03	-1.79286924722972e+05	8.79000000000000e+03	-1.10702391078484e+05	8.79000000000000e+03	-1.41143741052137e+05
8.80000000000000e+03	-1.63153824802417e+05	8.80000000000000e+03	-1.06061879854507e+05	8.80000000000000e+03	-1.37473316641956e+05
8.81000000000000e+03	-1.25642049440847e+05	8.81000000000000e+03	-1.11907092642136e+05	8.81000000000000e+03	-1.37332956218882e+05
8.82000000000000e+03	-1.16892000734839e+05	8.82000000000000e+03	-1.17639957098839e+05	8.82000000000000e+03	-1.35662782409355e+05
8.83000000000000e+03	-1.41902042126230e+05	8.83000000000000e+03	-1.17465736293043e+05	8.83000000000000e+03	-1.38037567169414e+05
8.84000000000000e+03	-1.31706270392636e+05	8.84000000000000e+03	-1.18200021727880e+05	8.84000000000000e+03	-1.38283645657481e+05
8.85000000000000e+03	-7.79319451730063e+04	8.85000000000000e+03	-1.25925520916288e+05	8.85000000000000e+03	-1.39225812716261e+05
8.86000000000000e+03	-9.22975477531602e+04	8.86000000000000e+03	-1.27656945698254e+05	8.86000000000000e+03	-1.40048920044924e+05
8.87000000000000e+03	-1.13781524528371e+05	8.87000000000000e+03	-1.32489606208755e+05	8.87000000000000e+03	-1.41027574897380e+05
8.88000000000000e+03	-1.68359088520787e+05	8.88000000000000e+03	-1.35673244261232e+05	8.88000000000000e+03	-1.40418801461081e+05
8.89000000000000e+03	-1.48883960335550e+05	8.89000000000000e+03	-1.23752478927516e+05	8.89000000000000e+03	-1.40674234974488e+05
8.90000000000000e+03	-1.20472587090118e+05	8.90000000000000e+03	-1.13210152090623e+05	8.90000000000000e+03	-1.42166976605523e+05
8.91000000000000e+03	-9.49977385180328e+04	8.91000000000000e+03	-9.90494467232363e+04	8.91000000000000e+03	-1.45049188990453e+05
8.92000000000000e+03	-1.27605542831539e+05	8.92000000000000e+03	-9.53533965901175e+04	8.92000000000000e+03	-1.45537385335356e+05
8.93000000000000e+03	-1.33896288691194e+05	8.93000000000000e+03	-1.00950240165038e+05	8.93000000000000e+03	-1.42686700724511e+05
8.94000000000000e+03	-1.12392678518766e+05	8.94000000000000e+03	-1.02337632699512e+05	8.94000000000000e+03	-1.41571047303028e+05
8.95000000000000e+03	-8.82992230687355e+04	8.95000000000000e+03	-1.13902067499268e+05	8.95000000000000e+03	-1.42135119578064e+05
8.96000000000000e+03	-1.04892238656022e+05	8.96000000000000e+03	-1.21787995393622e+05	8.96000000000000e+03	-1.43510453980844e+05
8.97000000000000e+03	-1.74977625514782e+05	8.97000000000000e+03	-1.34176809407771e+05	8.97000000000000e+03	-1.42911732082097e+05
8.98000000000000e+03	-1.48676631749959e+05	8.98000000000000e+03	-1.35367940934042e+05	8.98000000000000e+03	-1.41553521959307e+05
8.99000000000000e+03	-1.18391954447749e+05	8.99000000000000e+03	-1.21590449887682e+05	8.99000000000000e+03	-1.43075958090604e+05
9.00000000000000e+03	-1.13485991539775e+05	9.00000000000000e+03	-1.09621263159457e+05	9.00000000000000e+03	-1.41078942128564e+05
9.01000000000000e+03	-1.25695728881997e+05	9.01000000000000e+03	-1.05608127498460e+05	9.01000000000000e+03	-1.40837122352035e+05
9.02000000000000e+03	-1.51474622921628e+05	9.02000000000000e+03	-1.05587677788266e+05	9.02000000000000e+03	-1.40402442307993e+05
9.03000000000000e+03	-1.71379778787109e+05	9.03000000000000e+03	-1.05718360391273e+05	9.03000000000000e+03	-1.39580476035636e+05
9.04000000000000e+03	-1.39829231456785e+05	9.04000000000000e+03	-1.11097566739683e+05	9.04000000000000e+03	-1.38728920393257e+05
9.05000000000000e+03	-1.27409401330067e+05	9.05000000000000e+03	-1.21296404049755e+05	9.05000000000000e+03	-1.41209109613647e+05
9.06000000000000e+03	-9.58558424362022e+04	9.06000000000000e+03	-1.22698355955236e+05	9.06000000000000e+03	-1.41122062651016e+05
9.07000000000000e+03	-8.52678474608632e+04	9.07000000000000e+03	-1.24509874999963e+05	9.07000000000000e+03	-1.40389388308444e+05
9.08000000000000e+03	-1.21105472611603e+05	9.08000000000000e+03	-1.23849903376339e+05	9.08000000000000e+03	-1.40534959416204e+05
9.09000000000000e+03	-1.56347390058499e+05	9.09000000000000e+03	-1.19225891338447e+05	9.09000000000000e+03	-1.42322536984276e+05
9.10000000000000e+03	-7.76575489613815e+04	9.10000000000000e+03	-1.18369404390619e+05	9.10000000000000e+03	-1.41121132047774e+05
9.11000000000000e+03	-8.29159960191226e+04	9.11000000000000e+03	-1.17672812510629e+05	9.11000000000000e+03	-1.41215429719644e+05
9.12000000000000e+03	-1.20871636676559e+05	9.12000000000000e+03	-1.08889198080864e+05	9.12000000000000e+03	-1.37848171560029e+05
9.13000000000000e+03	-1.28636026839818e+05	9.13000000000000e+03	-1.06957641392186e+05	9.13000000000000e+03	-1.38021280456358e+05
9.14000000000000e+03	-1.39188345208916e+05	9.14000000000000e+03	-1.11867009449281e+05	9.14000000000000e+03	-1.39508920459416e+05
9.15000000000000e+03	-1.33045298025987e+05	9.15000000000000e+03	-1.16500505310113e+05	9.15000000000000e+03	-1.38393444917754e+05
9.16000000000000e+03	-1.52157323084642e+05	9.16000000000000e+03	-1.19619064986959e+05	9.16000000000000e+03	-1.34066470648114e+05
9.17000000000000e+03	-1.71661362341358e+05	9.17000000000000e+03	-1.21334864122810e+05	9.17000000000000e+03	-1.35308084135220e+05
9.18000000000000e+03	-1.09397043314739e+05	9.18000000000000e+03	-1.25296165533199e+05	9.18000000000000e+03	-1.36212218399231e+05
9.19000000000000e+03	-9.95853702093652e+04	9.19000000000000e+03	-1.20408565256413e+05	9.19000000000000e+03	-1.38244913686068e+05
9.20000000000000e+03	-1.74568883789998e+05	9.20000000000000e+03	-1.13519061578524e+05	9.20000000000000e+03	-1.40070956107958e+05
9.21000000000000e+03	-1.86154392010589e+05	9.21000000000000e+03	-1.05044024481703e+05	9.21000000000000e+03	-1.37337141695742e+05
9.22000000000000e+03	-8.57134302409659e+04	9.22000000000000e+03	-1.01723030888077e+05	9.22000000000000e+03	-1.33913704543939e+05
9.23000000000000e+03	-6.85776444224948e+04	9.23000000000000e+03	-1.03224030050805e+05	9.23000000000000e+03	-1.32025643995076e+05
9.24000000000000e+03	-1.05734873391877e+05	9.24000000000000e+03	-1.14460263041609e+05	9.24000000000000e+03	-1.30124039448946e+05
9.25000000000000e+03	-1.12457667931277e+05	9.25000000000000e+03	-1.22837234640851e+05	9.25000000000000e+03	-1.30035150069350e+05
9.26000000000000e+03	-1.20908366240656e+05	9.26000000000000e+03	-1.23520226527814e+05	9.26000000000000e+03	-1.31373842891992e+05
9.27000000000000e+03	-1.18692902491502e+05	9.27000000000000e+03	-1.25293956322651e+05	9.27000000000000e+03	-1.33774972772604e+05
9.28000000000000e+03	-1.30644165034835e+05	9.28000000000000e+03	-1.21462687808355e+05	9.28000000000000e+03	-1.37491149358889e+05
9.29000000000000e+03	-1.09639941636739e+05	9.29000000000000e+03	-1.12997037649880e+05	9.29000000000000e+03	-1.37609953650830e+05
9.30000000000000e+03	-9.98025152158036e+04	9.30000000000000e+03	-1.16902707349160e+05	9.30000000000000e+03	-1.38172467373768e+05
9.31000000000000e+03	-1.42134246893618e+05	9.31000000000000e+03	-1.09503538722015e+05	9.31000000000000e+03	-1.36212527037880e+05
9.32000000000000e+03	-1.48503211241304e+05	9.32000000000000e+03	-1.15495930742788e+05	9.32000000000000e+03	-1.33375571832580e+05
9.33000000000000e+03	-9.27662522997528e+04	9.33000000000000e+03	-1.19041534022866e+05	9.33000000000000e+03	-1.30485693183831e+05
9.34000000000000e+03	-6.23632960730053e+04	9.34000000000000e+03	-1.18323409944978e+05	9.34000000000000e+03	-1.30357323627721e+05
9.35000000000000e+03	-1.05079974144832e+05	9.35000000000000e+03	-1.17991120161298e+05	9.35000000000000e+03	-1.33064845695732e+05
9.36000000000000e+03	-1.28492116266182e+05	9.36000000000000e+03	-1.15404618714500e+05	9.36000000000000e+03	-1.35541489153771e+05
9.37000000000000e+03	-1.17720263801928e+05	9.37000000000000e+03	-1.07754563943782e+05	9.37000000000000e+03	-1.38709001028202e+05
9.38000000000000e+03	-1.37188681845767e+05	9.38000000000000e+03	-1.10134394843542e+05	9.38000000000000e+03	-1.40290904813408e+05
9.39000000000000e+03	-1.46856879889891e+05	9.39000000000000e+03	-1.13380336628449e+05	9.39000000000000e+03	-1.40553995489363e+05
9.40000000000000e+03	-1.41154180001804e+05	9.40000000000000e+03	-1.13532404054993e+05	9.40000000000000e+03	-1.36080452945808e+05
9.41000000000000e+03	-1.15207592766507e+05	9.41000000000000e+03	-1.18540263297005e+05	9.41000000000000e+03	-1.36348593629641e+05
9.42000000000000e+03	-1.16112366983474e+05	9.42000000000000e+03	-1.31721202906039e+05	9.42000000000000e+03	-1.36266345481827e+05
9.43000000000000e+03	-1.42782923417228e+05	9.43000000000000e+03	-1.27418144707743e+05	9.43000000000000e+03	-1.37700033822763e+05
9.44000000000000e+03	-1.62970295064517e+05	9.44000000000000e+03	-1.20921430947443e+05	9.44000000000000e+03	-1.37745571808815e+05
9.45000000000000e+03	-1.75052093487131e+05	9.45000000000000e+03	-1.17742485990293e+05	9.45000000000000e+03	-1.36741549028740e+05
9.46000000000000e+03	-1.09767374881422e+05	9.46000000000000e+03	-1.17060067760320e+05	9.46000000000000e+03	-1.38529800024895e+05
9.47000000000000e+03	-8.09236188379141e+04	9.47000000000000e+03	-1.20440935472311e+05	9.47000000000000e+03	-1.38623117516839e+05
9.48000000000000e+03	-1.15680259099520e+05	9.48000000000000e+03	-1.26303328988351e+05	9.48000000000000e+03	-1.40405849064979e+05
9.49000000000000e+03	-1.82137020185824e+05	9.49000000000000e+03	-1.20004798233115e+05	9.49000000000000e+03	-1.39261089877195e+05
9.50000000000000e+03	-1.74415357580073e+05	9.50000000000000e+03	-1.15238823281277e+05	9.50000000000000e+03	-1.38389015283818e+05
9.51000000000000e+03	-1.06933364082355e+05	9.51000000000000e+03	-1.08699991155214e+05	9.51000000000000e+03	-1.38717890799306e+05
9.52000000000000e+03	-1.29971443716702e+05	9.52000000000000e+03	-1.10163509714803e+05	9.52000000000000e+03	-1.40145308094575e+05
9.53000000000000e+03	-1.78312942616303e+05	9.53000000000000e+03	-1.12958750893108e+05	9.53000000000000e+03	-1.42569923985572e+05
9.54000000000000e+03	-1.58824214503815e+05	9.54000000000000e+03	-1.18573455808938e+05	9.54000000000000e+03	-1.43749057045658e+05
9.55000000000000e+03	-1.30087444801677e+05	9.55000000000000e+03	-1.29647121779497e+05	9.55000000000000e+03	-1.45691892327234e+05
9.56000000000000e+03	-1.09919907011492e+05	9.56000000000000e+03	-1.31050628651054e+05	9.56000000000000e+03	-1.47011925679725e+05
9.57000000000000e+03	-1.34077978852970e+05	9.57000000000000e+03	-1.26462137441809e+05	9.57000000000000e+03	-1.47929433740591e+05
9.58000000000000e+03	-1.41598002672268e+05	9.58000000000000e+03	-1.22456854061158e+05	9.58000000000000e+03	-1.45001448137597e+05
9.59000000000000e+03	-1.41602510474584e+05	9.59000000000000e+03	-1.19111251873375e+05	9.59000000000000e+03	-1.41332280943916e+05
9.60000000000000e+03	-1.18964374349617e+05	9.60000000000000e+03	-1.19200971938803e+05	9.60000000000000e+03	-1.39792746694444e+05
9.61000000000000e+03	-1.02290163757708e+05	9.61000000000000e+03	-1.22387974084737e+05	9.61000000000000e+03	-1.39475931272338e+05
9.62000000000000e+03	-1.47679095060901e+05	9.62000000000000e+03	-1.24002273271896e+05	9.62000000000000e+03	-1.39095787446165e+05
9.63000000000000e+03	-1.35824948432128e+05	9.63000000000000e+03	-1.24132414755801e+05	9.63000000000000e+03	-1.40008569143498e+05
9.64000000000000e+03	-8.94552330246568e+04	9.64000000000000e+03	-1.27304492369867e+05	9.64000000000000e+03	-1.40878659160612e+05
9.65000000000000e+03	-1.12052188627476e+05	9.65000000000000e+03	-1.32205831669406e+05	9.65000000000000e+03	-1.42863765905812e+05
9.66000000000000e+03	-1.04636502683229e+05	9.66000000000000e+03	-1.24104910691251e+05	9.66000000000000e+03	-1.42589127325064e+05
9.67000000000000e+03	-9.52910003561124e+04	9.67000000000000e+03	-1.20212895247631e+05	9.67000000000000e+03	-1.42578799884449e+05
9.68000000000000e+03	-1.16762012459050e+05	9.68000000000000e+03	-1.13398292666978e+05	9.68000000000000e+03	-1.43038086930896e+05
9.69000000000000e+03	-1.34623172474504e+05	9.69000000000000e+03	-1.09159988780403e+05	9.69000000000000e+03	-1.41237999279687e+05
9.70000000000000e+03	-1.32516348943999e+05	9.70000000000000e+03	-1.14852042984558e+05	9.70000000000000e+03	-1.40101149603633e+05
9.71000000000000e+03	-1.22297527356664e+05	9.71000000000000e+03	-1.20911875241837e+05	9.71000000000000e+03	-1.37242529685484e+05
9.72000000000000e+03	-1.50523404649406e+05	9.72000000000000e+03	-1.23544822199928e+05	9.72000000000000e+03	-1.37509335781035e+05
9.73000000000000e+03	-1.29959541307636e+05	9.73000000000000e+03	-1.22018251632713e+05	9.73000000000000e+03	-1.38063405793548e+05
9.74000000000000e+03	-1.18824048008635e+05	9.74000000000000e+03	-1.17020154137185e+05	9.74000000000000e+03	-1.39136818115731e+05
9.75000000000000e+03	-1.30641000000569e+05	9.75000000000000e+03	-1.15425903146168e+05	9.75000000000000e+03	-1.41607574901194e+05
9.76000000000000e+03	-1.08085468174413e+05	9.76000000000000e+03	-1.13979315704858e+05	9.76000000000000e+03	-1.41470317866978e+05
9.77000000000000e+03	-7.94105223771101e+04	9.77000000000000e+03	-1.13464071259267e+05	9.77000000000000e+03	-1.41386687092161e+05
9.78000000000000e+03	-1.30506693090045e+05	9.78000000000000e+03	-1.20170839100353e+05	9.78000000000000e+03	-1.38304481164019e+05
9.79000000000000e+03	-1.46360146999508e+05	9.79000000000000e+03	-1.19092259065114e+05	9.79000000000000e+03	-1.38658772053899e+05
9.80000000000000e+03	-1.12848234751125e+05	9.80000000000000e+03	-1.24089969692898e+05	9.80000000000000e+03	-1.37325232874290e+05
9.81000000000000e+03	-1.05909178593728e+05	9.81000000000000e+03	-1.15183587557110e+05	9.81000000000000e+03	-1.36256180417361e+05
9.82000000000000e+03	-1.09641426250850e+05	9.82000000000000e+03	-1.10338321561628e+05	9.82000000000000e+03	-1.34478381536474e+05
9.83000000000000e+03	-1.50025079518856e+05	9.83000000000000e+03	-1.05696730736623e+05	9.83000000000000e+03	-1.34826563223807e+05
9.84000000000000e+03	-1.32362278279107e+05	9.84000000000000e+03	-1.04451480893969e+05	9.84000000000000e+03	-1.38261957821744e+05
9.85000000000000e+03	-8.63827369231079e+04	9.85000000000000e+03	-1.10703542606019e+05	9.85000000000000e+03	-1.39878835614142e+05
9.86000000000000e+03	-1.02811559913582e+05	9.86000000000000e+03	-1.13605817402112e+05	9.86000000000000e+03	-1.40579213443359e+05
9.87000000000000e+03	-1.35294224718278e+05	9.87000000000000e+03	-1.19035070522233e+05	9.87000000000000e+03	-1.37546249227577e+05
9.88000000000000e+03	-9.70410800675247e+04	9.88000000000000e+03	-1.11391068345210e+05	9.88000000000000e+03	-1.36621382329055e+05
9.89000000000000e+03	-1.30554960571161e+05	9.89000000000000e+03	-1.04714134908697e+05	9.89000000000000e+03	-1.33912727604995e+05
9.90000000000000e+03	-1.60780522218193e+05	9.90000000000000e+03	-1.04126180681496e+05	9.90000000000000e+03	-1.33076232212290e+05
9.91000000000000e+03	-1.08563533337838e+05	9.91000000000000e+03	-1.04191746064547e+05	9.91000000000000e+03	-1.31596633418329e+05
9.92000000000000e+03	-1.06410478994957e+05	9.92000000000000e+03	-1.09398458409659e+05	9.92000000000000e+03	-1.33206253174798e+05
9.93000000000000e+03	-1.44502201315434e+05	9.93000000000000e+03	-1.17413689097724e+05	9.93000000000000e+03	-1.35484412704343e+05
9.94000000000000e+03	-1.24410905094138e+05	9.94000000000000e+03	-1.26627241653655e+05	9.94000000000000e+03	-1.38538399259829e+05
9.95000000000000e+03	-9.50760454185448e+04	9.95000000000000e+03	-1.29767128749837e+05	9.95000000000000e+03	-1.40413574382321e+05
9.96000000000000e+03	-1.23342737057970e+05	9.96000000000000e+03	-1.24617776023785e+05	9.96000000000000e+03	-1.37376487904697e+05
9.97000000000000e+03	-1.22418436220921e+05	9.97000000000000e+03	-1.17636500661472e+05	9.97000000000000e+03	-1.35549846079593e+05
9.98000000000000e+03	-1.10666565114838e+05	9.98000000000000e+03	-1.13137931065480e+05	9.98000000000000e+03	-1.34758546812338e+05
9.99000000000000e+03	-1.10281779232603e+05	9.99000000000000e+03	-1.06058898322526e+05	9.99000000000000e+03	-1.37911033078450e+05
1.00000000000000e+04	-1.20564895457701e+05	1.00000000000000e+04	-1.04516506948415e+05	1.00000000000000e+04	-1.38983773108165e+05
1.00100000000000e+04	-1.26899483325427e+05	1.00100000000000e+04	-1.07074100493677e+05	1.00100000000000e+04	-1.38660855610501e+05
1.00200000000000e+04	-1.31003822218446e+05	1.00200000000000e+04	-1.13290869569495e+05	1.00200000000000e+04	-1.39973871751130e+05
1.00300000000000e+04	-1.47847178494568e+05	1.00300000000000e+04	-1.16694688865552e+05	1.00300000000000e+04	-1.41807004300328e+05
1.00400000000000e+04	-1.90882593182006e+05	1.00400000000000e+04	-1.25264834737219e+05	1.00400000000000e+04	-1.43825674006751e+05
1.00500000000000e+04	-1.74466701990933e+05	1.00500000000000e+04	-1.31158252793448e+05	1.00500000000000e+04	-1.42729890710662e+05
1.00600000000000e+04	-1.29304018801106e+05	1.00600000000000e+04	-1.29252770514694e+05	1.00600000000000e+04	-1.42207786144792e+05
1.00700000000000e+04	-1.00381002217179e+05	1.00700000000000e+04	-1.27759928410910e+05	1.00700000000000e+04	-1.41964286868206e+05
1.00800000000000e+04	-9.05038263158368e+04	1.00800000000000e+04	-1.26421473479496e+05	1.00800000000000e+04	-1.42445863486431e+05
1.00900000000000e+04	-1.15559192780293e+05	1.00900000000000e+04	-1.27346784124847e+05	1.00900000000000e+04	-1.44185649761143e+05
1.01000000000000e+04	-1.29752462628005e+05	1.01000000000000e+04	-1.21232951595313e+05	1.01000000000000e+04	-1.44630591278317e+05
1.01100000000000e+04	-8.71073539481995e+04	1.01100000000000e+04	-1.12197275753487e+05	1.01100000000000e+04	-1.42674124730746e+05
1.01200000000000e+04	-1.21589399660514e+05	1.01200000000000e+04	-1.07331423384292e+05	1.01200000000000e+04	-1.41847585295690e+05
1.01300000000000e+04	-1.42263525616094e+05	1.01300000000000e+04	-1.06076046730159e+05	1.01300000000000e+04	-1.42027881764991e+05
1.01400000000000e+04	-1.33456892645517e+05	1.01400000000000e+04	-1.09777291781621e+05	1.01400000000000e+04	-1.45098769582489e+05
1.01500000000000e+04	-1.18588857977661e+05	1.01500000000000e+04	-1.17918142049021e+05	1.01500000000000e+04	-1.44777982478382e+05
1.01600000000000e+04	-1.40834320223939e+05	1.01600000000000e+04	-1.23827138568022e+05	1.01600000000000e+04	-1.44918393763182e+05
1.01700000000000e+04	-1.50332227848762e+05	1.01700000000000e+04	-1.28046627331611e+05	1.01700000000000e+04	-1.44794214772903e+05
1.01800000000000e+04	-1.37864418969053e+05	1.01800000000000e+04	-1.31513048014971e+05	1.01800000000000e+04	-1.47269357163486e+05
1.01900000000000e+04	-9.66490024627433e+04	1.01900000000000e+04	-1.28643686465098e+05	1.01900000000000e+04	-1.45884807256640e+05
1.02000000000000e+04	-1.32431305385893e+05	1.02000000000000e+04	-1.18967406709097e+05	1.02000000000000e+04	-1.48000729544171e+05
1.02100000000000e+04	-1.70889265999161e+05	1.02100000000000e+04	-1.12236890664191e+05	1.02100000000000e+04	-1.46212704968904e+05
1.02200000000000e+04	-1.50890730289333e+05	1.02200000000000e+04	-1.06565734760893e+05	1.02200000000000e+04	-1.44461726080130e+05
1.02300000000000e+04	-1.29918478641708e+05	1.02300000000000e+04	-1.02468243838147e+05	1.02300000000000e+04	-1.43311445061024e+05
1.02400000000000e+04	-1.16007571751766e+05	1.02400000000000e+04	-1.07242854961111e+05	1.02400000000000e+04	-1.41909538351965e+05
1.02500000000000e+04	-1.46510225358386e+05	1.02500000000000e+04	-1.14442612193231e+05	1.02500000000000e+04	-1.42374111198034e+05
1.02600000000000e+04	-8.78525397910768e+04	1.02600000000000e+04	-1.24491895781786e+05	1.02600000000000e+04	-1.44275864924733e+05
1.02700000000000e+04	-9.41704330541100e+04	1.02700000000000e+04	-1.36954898872224e+05	1.02700000000000e+04	-1.45636767206549e+05
1.02800000000000e+04	-1.47185722082398e+05	1.02800000000000e+04	-1.41147835989141e+05	1.02800000000000e+04	-1.45731941254291e+05
1.02900000000000e+04	-1.45942175805018e+05	1.02900000000000e+04	-1.36947356781269e+05	1.02900000000000e+04	-1.43662985306005e+05
1.03000000000000e+04	-8.62346621889792e+04	1.03000000000000e+04	-1.31462714464788e+05	1.03000000000000e+04	-1.37708572111098e+05
1.03100000000000e+04	-1.10621955341200e+05	1.03100000000000e+04	-1.23836120855425e+05	1.03100000000000e+04	-1.33975957345620e+05
1.03200000000000e+04	-1.08702505293293e+05	1.03200000000000e+04	-1.13742396929783e+05	1.03200000000000e+04	-1.34814210380428e+05
1.03300000000000e+04	-1.27133022765495e+05	1.03300000000000e+04	-1.08655733402673e+05	1.03300000000000e+04	-1.36183630575130e+05
1.03400000000000e+04	-1.52673007262526e+05	1.03400000000000e+04	-1.10061713395383e+05	1.03400000000000e+04	-1.37181909889993e+05
1.03500000000000e+04	-1.23785518094581e+05	1.03500000000000e+04	-1.16526157691262e+05	1.03500000000000e+04	-1.39663794393248e+05
1.03600000000000e+04	-8.82883508676936e+04	1.03600000000000e+04	-1.27071697271494e+05	1.03600000000000e+04	-1.38487279551191e+05
1.03700000000000e+04	-9.45450538396343e+04	1.03700000000000e+04	-1.29281844306003e+05	1.03700000000000e+04	-1.36501485555900e+05
1.03800000000000e+04	-1.07967852525124e+05	1.03800000000000e+04	-1.29933787963572e+05	1.03800000000000e+04	-1.34347620204407e+05
1.03900000000000e+04	-1.19958773174098e+05	1.03900000000000e+04	-1.18686235414749e+05	1.03900000000000e+04	-1.33696720560196e+05
1.04000000000000e+04	-1.15253583647815e+05	1.04000000000000e+04	-1.16356172966708e+05	1.04000000000000e+04	-1.36455590042219e+05
1.04100000000000e+04	-1.24751668046173e+05	1.04100000000000e+04	-1.12850143717627e+05	1.04100000000000e+04	-1.35948309422289e+05
1.04200000000000e+04	-1.41825341161377e+05	1.04200000000000e+04	-1.08837399719111e+05	1.04200000000000e+04	-1.38697942132831e+05
1.04300000000000e+04	-1.46849751384788e+05	1.04300000000000e+04	-1.12537458709273e+05	1.04300000000000e+04	-1.40474457806752e+05
1.04400000000000e+04	-1.41260031757321e+05	1.04400000000000e+04	-1.16573222392489e+05	1.04400000000000e+04	-1.40985449795321e+05
1.04500000000000e+04	-1.36249070086397e+05	1.04500000000000e+04	-1.23497453176985e+05	1.04500000000000e+04	-1.41269298576769e+05
1.04600000000000e+04	-1.55203642822370e+05	1.04600000000000e+04	-1.25427239612397e+05	1.04600000000000e+04	-1.36584281712248e+05
1.04700000000000e+04	-1.28602168254341e+05	1.04700000000000e+04	-1.22600730346083e+05	1.04700000000000e+04	-1.34638458091540e+05
1.04800000000000e+04	-9.17853397443598e+04	1.04800000000000e+04	-1.21380324827674e+05	1.04800000000000e+04	-1.35379895481758e+05
1.04900000000000e+04	-1.04610341553584e+05	1.04900000000000e+04	-1.13177909568432e+05	1.04900000000000e+04	-1.36277706199416e+05
1.05000000000000e+04	-1.40549948069614e+05	1.05000000000000e+04	-1.10959581878224e+05	1.05000000000000e+04	-1.36287358127864e+05
1.05100000000000e+04	-1.37873071479536e+05	1.05100000000000e+04	-1.11646416384065e+05	1.05100000000000e+04	-1.37571909263648e+05
1.05200000000000e+04	-9.86780944058412e+04	1.05200000000000e+04	-1.17238761444953e+05	1.05200000000000e+04	-1.39503380166310e+05
1.05300000000000e+04	-9.63514168216676e+04	1.05300000000000e+04	-1.22641412617101e+05	1.05300000000000e+04	-1.42419644740525e+05
1.05400000000000e+04	-1.08994097538328e+05	1.05400000000000e+04	-1.25976730194792e+05	1.05400000000000e+04	-1.42397741619391e+05
1.05500000000000e+04	-1.19224958035712e+05	1.05500000000000e+04	-1.23015972240997e+05	1.05500000000000e+04	-1.42500929119862e+05
1.05600000000000e+04	-1.34356613069187e+05	1.05600000000000e+04	-1.15006621740415e+05	1.05600000000000e+04	-1.41989959027456e+05
1.05700000000000e+04	-1.37137773205466e+05	1.05700000000000e+04	-1.10571785877774e+05	1.05700000000000e+04	-1.41880236305898e+05
1.05800000000000e+04	-1.17603887683698e+05	1.05800000000000e+04	-1.10355384350045e+05	1.05800000000000e+04	-1.42963256214055e+05
1.05900000000000e+04	-1.06063875187143e+05	1.05900000000000e+04	-1.09758481415142e+05	1.05900000000000e+04	-1.45222635976988e+05
1.06000000000000e+04	-1.35345881374387e+05	1.06000000000000e+04	-1.13790983194303e+05	1.06000000000000e+04	-1.46515747658010e+05
1.06100000000000e+04	-1.46030753195363e+05	1.06100000000000e+04	-1.21321746409315e+05	1.06100000000000e+04	-1.44763968123653e+05
1.06200000000000e+04	-1.14388254484346e+05	1.06200000000000e+04	-1.19937964001982e+05	1.06200000000000e+04	-1.43070399527607e+05
1.06300000000000e+04	-9.39970137322451e+04	1.06300000000000e+04	-1.14221433438103e+05	1.06300000000000e+04	-1.41789240775712e+05
1.06400000000000e+04	-1.33998101488445e+05	1.06400000000000e+04	-1.15828345026861e+05	1.06400000000000e+04	-1.41053250680243e+05
1.06500000000000e+04	-1.19872509259595e+05	1.06500000000000e+04	-1.13968620661393e+05	1.06500000000000e+04	-1.42011665738446e+05
1.06600000000000e+04	-1.04473694125954e+05	1.06600000000000e+04	-1.16209238829024e+05	1.06600000000000e+04	-1.39808726526722e+05
1.06700000000000e+04	-1.30156858224444e+05	1.06700000000000e+04	-1.19167380118696e+05	1.06700000000000e+04	-1.40079089833494e+05
1.06800000000000e+04	-1.81938278460280e+05	1.06800000000000e+04	-1.28602366019424e+05	1.06800000000000e+04	-1.41237890762635e+05
1.06900000000000e+04	-1.60250875399456e+05	1.06900000000000e+04	-1.24809353567032e+05	1.06900000000000e+04	-1.41386400725699e+05
1.07000000000000e+04	-1.28191582448712e+05	1.07000000000000e+04	-1.20313261585889e+05	1.07000000000000e+04	-1.42227888568531e+05
1.07100000000000e+04	-1.43939592491114e+05	1.07100000000000e+04	-1.13711139416330e+05	1.07100000000000e+04	-1.44964914669772e+05
1.07200000000000e+04	-8.33817851017576e+04	1.07200000000000e+04	-1.03280827019102e+05	1.07200000000000e+04	-1.43518156249235e+05
1.07300000000000e+04	-7.71995482480311e+04	1.07300000000000e+04	-9.82255134560984e+04	1.07300000000000e+04	-1.41418645104054e+05
1.07400000000000e+04	-1.41998138284937e+05	1.07400000000000e+04	-9.78121051261273e+04	1.07400000000000e+04	-1.39240268240512e+05
1.07500000000000e+04	-1.74940136816467e+05	1.07500000000000e+04	-1.02551431719528e+05	1.07500000000000e+04	-1.36146774752359e+05
1.07600000000000e+04	-1.15280033773609e+05	1.07600000000000e+04	-1.17950336457641e+05	1.07600000000000e+04	-1.37176233251405e+05
1.07700000000000e+04	-6.58628272414287e+04	1.07700000000000e+04	-1.22438385496720e+05	1.07700000000000e+04	-1.41203666114329e+05
1.07800000000000e+04	-8.88066095638822e+04	1.07800000000000e+04	-1.28444376779770e+05	1.07800000000000e+04	-1.44500534991322e+05
1.07900000000000e+04	-1.20261780064639e+05	1.07900000000000e+04	-1.30752606248670e+05	1.07900000000000e+04	-1.45345301568630e+05
1.08000000000000e+04	-1.00057772526591e+05	1.08000000000000e+04	-1.31235029822885e+05	1.08000000000000e+04	-1.45322837659988e+05
1.08100000000000e+04	-1.13196521452191e+05	1.08100000000000e+04	-1.22768105380682e+05	1.08100000000000e+04	-1.44076938217695e+05
1.08200000000000e+04	-1.44260619120021e+05	1.08200000000000e+04	-1.17258886901401e+05	1.08200000000000e+04	-1.40888714059955e+05
1.08300000000000e+04	-1.39109293381329e+05	1.08300000000000e+04	-1.07300505213079e+05	1.08300000000000e+04	-1.41800852965054e+05
1.08400000000000e+04	-1.34957273802294e+05	1.08400000000000e+04	-1.07080155200013e+05	1.08400000000000e+04	-1.42747319895666e+05
1.08500000000000e+04	-1.36518234285737e+05	1.08500000000000e+04	-1.05059994515486e+05	1.08500000000000e+04	-1.44953101697213e+05
1.08600000000000e+04	-1.25786498403753e+05	1.08600000000000e+04	-1.14132662370215e+05	1.08600000000000e+04	-1.47924129088796e+05
1.08700000000000e+04	-1.21596058437814e+05	1.08700000000000e+04	-1.18560662530268e+05	1.08700000000000e+04	-1.49521582323291e+05
1.08800000000000e+04	-1.10979861990227e+05	1.08800000000000e+04	-1.26334724131734e+05	1.08800000000000e+04	-1.49620833629509e+05
1.08900000000000e+04	-1.00318967908140e+05	1.08900000000000e+04	-1.26599374106336e+05	1.08900000000000e+04	-1.48870246881924e+05
1.09000000000000e+04	-1.61246502678473e+05	1.09000000000000e+04	-1.20251358421058e+05	1.09000000000000e+04	-1.48154232030454e+05
1.09100000000000e+04	-9.16951730664570e+04	1.09100000000000e+04	-1.12353744968366e+05	1.09100000000000e+04	-1.48493237269929e+05
1.09200000000000e+04	-9.86042473814985e+04	1.09200000000000e+04	-1.08634275126980e+05	1.09200000000000e+04	-1.45112757068101e+05
1.09300000000000e+04	-1.43891077568413e+05	1.09300000000000e+04	-1.01247499467669e+05	1.09300000000000e+04	-1.43124228149052e+05
1.09400000000000e+04	-1.46936498669298e+05	1.09400000000000e+04	-1.05084658259467e+05	1.09400000000000e+04	-1.41313508500255e+05
1.09500000000000e+04	-1.25879978495435e+05	1.09500000000000e+04	-1.13420006612296e+05	1.09500000000000e+04	-1.47584858832238e+05
1.09600000000000e+04	-1.33355898113269e+05	1.09600000000000e+04	-1.23082238493039e+05	1.09600000000000e+04	-1.44986561892673e+05
1.09700000000000e+04	-1.33983468630108e+05	1.09700000000000e+04	-1.27136199970979e+05	1.09700000000000e+04	-1.45233051623816e+05
1.09800000000000e+04	-1.36902603838514e+05	1.09800000000000e+04	-1.20190664935853e+05	1.09800000000000e+04	-1.47002552431789e+05
1.09900000000000e+04	-1.97750851433500e+05	1.09900000000000e+04	-1.15787731990273e+05	1.09900000000000e+04	-1.47269237860783e+05
1.10000000000000e+04	-2.02509490931795e+05	1.10000000000000e+04	-1.12515322621079e+05	1.10000000000000e+04	-1.44911053989961e+05
1.10100000000000e+04	-1.36457295215104e+05	1.10100000000000e+04	-1.11827348200410e+05	1.10100000000000e+04	-1.43839256888934e+05
1.10200000000000e+04	-1.21342924390643e+05	1.10200000000000e+04	-1.04158071987153e+05	1.10200000000000e+04	-1.41149631414438e+05
1.10300000000000e+04	-1.53684422602432e+05	1.10300000000000e+04	-1.09191647183845e+05	1.10300000000000e+04	-1.39616224262392e+05
1.10400000000000e+04	-1.73086350653166e+05	1.10400000000000e+04	-1.11364856128062e+05	1.10400000000000e+04	-1.42538180986753e+05
1.10500000000000e+04	-1.42919801921354e+05	1.10500000000000e+04	-1.11942881947945e+05	1.10500000000000e+04	-1.44111768274354e+05
1.10600000000000e+04	-1.48587859290062e+05	1.10600000000000e+04	-1.11522700404151e+05	1.10600000000000e+04	-1.45298872151080e+05
1.10700000000000e+04	-1.14301627442610e+05	1.10700000000000e+04	-1.11272598651542e+05	1.10700000000000e+04	-1.45073355419548e+05
1.10800000000000e+04	-9.92445913404286e+04	1.10800000000000e+04	-1.14544115041285e+05	1.10800000000000e+04	-1.47978253143231e+05
1.10900000000000e+04	-1.51490642539132e+05	1.10900000000000e+04	-1.13803404702959e+05	1.10900000000000e+04	-1.47519526705563e+05
1.11000000000000e+04	-1.70494091542864e+05	1.11000000000000e+04	-1.13506611642030e+05	1.11000000000000e+04	-1.47424168102813e+05
1.11100000000000e+04	-1.70409609618520e+05	1.11100000000000e+04	-1.19646561032860e+05	1.11100000000000e+04	-1.42512846125729e+05
1.11200000000000e+04	-1.57354212168893e+05	1.11200000000000e+04	-1.23773165543241e+05	1.11200000000000e+04	-1.39854302320818e+05
1.11300000000000e+04	-1.91567244943308e+05	1.11300000000000e+04	-1.17950347277525e+05	1.11300000000000e+04	-1.42840209084398e+05
1.11400000000000e+04	-1.70354811444926e+05	1.11400000000000e+04	-1.05519174906334e+05	1.11400000000000e+04	-1.44894009752776e+05
1.11500000000000e+04	-1.24529620880152e+05	1.11500000000000e+04	-1.05272942558425e+05	1.11500000000000e+04	-1.43111027506309e+05
1.11600000000000e+04	-1.38933480136805e+05	1.11600000000000e+04	-9.95451851571306e+04	1.11600000000000e+04	-1.43379713471866e+05
1.11700000000000e+04	-1.76239860469516e+05	1.11700000000000e+04	-1.00515246542454e+05	1.11700000000000e+04	-1.44851055179986e+05
1.11800000000000e+04	-1.05032510139099e+05	1.11800000000000e+04	-1.12865345282869e+05	1.11800000000000e+04	-1.42304373870080e+05
1.11900000000000e+04	-7.77625886028295e+04	1.11900000000000e+04	-1.19045989949860e+05	1.11900000000000e+04	-1.45385379971139e+05
1.12000000000000e+04	-1.39680311204146e+05	1.12000000000000e+04	-1.29112200586247e+05	1.12000000000000e+04	-1.47365165902829e+05
1.12100000000000e+04	-1.65132805477951e+05	1.12100000000000e+04	-1.28203688789550e+05	1.12100000000000e+04	-1.45241806762155e+05
1.12200000000000e+04	-1.49711758215022e+05	1.12200000000000e+04	-1.17057273912351e+05	1.12200000000000e+04	-1.46994705326653e+05
1.12300000000000e+04	-1.35438698759644e+05	1.12300000000000e+04	-1.04184647919527e+05	1.12300000000000e+04	-1.46845502439824e+05
1.12400000000000e+04	-1.28558126102727e+05	1.12400000000000e+04	-1.00166449567939e+05	1.12400000000000e+04	-1.46965547128100e+05
1.12500000000000e+04	-1.69978147579183e+05	1.12500000000000e+04	-9.95646615407887e+04	1.12500000000000e+04	-1.44885743252500e+05
1.12600000000000e+04	-1.20503431751941e+05	1.12600000000000e+04	-1.05991865769674e+05	1.12600000000000e+04	-1.43131673000893e+05
1.12700000000000e+04	-1.08321637005478e+05	1.12700000000000e+04	-1.18676135180415e+05	1.12700000000000e+04	-1.43904648462432e+05
1.12800000000000e+04	-1.46564788823041e+05	1.12800000000000e+04	-1.24610098186572e+05	1.12800000000000e+04	-1.49109866096778e+05
1.12900000000000e+04	-1.86805131419977e+05	1.12900000000000e+04	-1.22349271969911e+05	1.12900000000000e+04	-1.51822922909724e+05
1.13000000000000e+04	-1.36886987591384e+05	1.13000000000000e+04	-1.26240196503884e+05	1.13000000000000e+04	-1.52552690823535e+05
1.13100000000000e+04	-7.37441197096314e+04	1.13100000000000e+04	-1.26321366748639e+05	1.13100000000000e+04	-1.53808054008243e+05
1.13200000000000e+04	-9.71983471736131e+04	1.13200000000000e+04	-1.20254022480729e+05	1.13200000000000e+04	-1.54792211121199e+05
1.13300000000000e+04	-1.28786699383627e+05	1.13300000000000e+04	-1.18545104738926e+05	1.13300000000000e+04	-1.55166377170713e+05
1.13400000000000e+04	-1.51416686110469e+05	1.13400000000000e+04	-1.12366065561378e+05	1.13400000000000e+04	-1.50374312106522e+05
1.13500000000000e+04	-1.38189120312021e+05	1.13500000000000e+04	-1.13926935840557e+05	1.13500000000000e+04	-1.43929612593055e+05
1.13600000000000e+04	-1.24232612298840e+05	1.13600000000000e+04	-1.08402276721001e+05	1.13600000000000e+04	-1.45141417537058e+05
1.13700000000000e+04	-1.69349994016673e+05	1.13700000000000e+04	-1.05115717830978e+05	1.13700000000000e+04	-1.46305211086809e+05
1.13800000000000e+04	-1.65956040374467e+05	1.13800000000000e+04	-1.11361763533235e+05	1.13800000000000e+04	-1.45189202750456e+05
1.13900000000000e+04	-1.47010839927042e+05	1.13900000000000e+04	-1.21108439178051e+05	1.13900000000000e+04	-1.46756453393385e+05
1.14000000000000e+04	-1.48834805554457e+05	1.14000000000000e+04	-1.27425946792032e+05	1.14000000000000e+04	-1.49106165385309e+05
1.14100000000000e+04	-1.41813678749804e+05	1.14100000000000e+04	-1.30481406626829e+05	1.14100000000000e+04	-1.46055091684203e+05
1.14200000000000e+04	-1.42131641353012e+05	1.14200000000000e+04	-1.31873758630162e+05	1.14200000000000e+04	-1.46089564510941e+05
1.14300000000000e+04	-1.21045727705001e+05	1.14300000000000e+04	-1.22302730656705e+05	1.14300000000000e+04	-1.43457534670835e+05
1.14400000000000e+04	-9.36478872560071e+04	1.14400000000000e+04	-1.16702120157079e+05	1.14400000000000e+04	-1.46181695496685e+05
1.14500000000000e+04	-1.16126306572465e+05	1.14500000000000e+04	-1.03959029947635e+05	1.14500000000000e+04	-1.44462541605229e+05
1.14600000000000e+04	-1.29908712420329e+05	1.14600000000000e+04	-9.73099312135631e+04	1.14600000000000e+04	-1.44844430681580e+05
1.14700000000000e+04	-1.26651381195751e+05	1.14700000000000e+04	-9.83345342256073e+04	1.14700000000000e+04	-1.45019983033706e+05
1.14800000000000e+04	-1.28621825462787e+05	1.14800000000000e+04	-1.02398775576388e+05	1.14800000000000e+04	-1.45361781882904e+05
1.14900000000000e+04	-7.74630383140623e+04	1.14900000000000e+04	-1.13628378864569e+05	1.14900000000000e+04	-1.45841784859072e+05
1.15000000000000e+04	-9.97721246181376e+04	1.15000000000000e+04	-1.14771241755986e+05	1.15000000000000e+04	-1.45200461326218e+05
1.15100000000000e+04	-1.59251545362561e+05	1.15100000000000e+04	-1.23289577173379e+05	1.15100000000000e+04	-1.44267812900029e+05
1.15200000000000e+04	-1.60299952588942e+05	1.15200000000000e+04	-1.22145524032109e+05	1.15200000000000e+04	-1.46437213353773e+05
1.15300000000000e+04	-1.17230959680339e+05	1.15300000000000e+04	-1.19885775165356e+05	1.15300000000000e+04	-1.48545617617543e+05
1.15400000000000e+04	-1.35381912304927e+05	1.15400000000000e+04	-1.18572364830489e+05	1.15400000000000e+04	-1.48197437738628e+05
1.15500000000000e+04	-1.70976064366409e+05	1.15500000000000e+04	-1.14624902866806e+05	1.15500000000000e+04	-1.48290981636592e+05
1.15600000000000e+04	-1.62699152397806e+05	1.15600000000000e+04	-1.14219084224637e+05	1.15600000000000e+04	-1.48064675157910e+05
1.15700000000000e+04	-1.18982891925403e+05	1.15700000000000e+04	-1.11191433399241e+05	1.15700000000000e+04	-1.47642812723320e+05
1.15800000000000e+04	-1.20544410630778e+05	1.15800000000000e+04	-1.12685390701372e+05	1.15800000000000e+04	-1.47309584915899e+05
1.15900000000000e+04	-1.47959024196502e+05	1.15900000000000e+04	-1.10876246597933e+05	1.15900000000000e+04	-1.47849982680182e+05
1.16000000000000e+04	-1.87532632224145e+05	1.16000000000000e+04	-1.17989757564393e+05	1.16000000000000e+04	-1.48994563217236e+05
1.16100000000000e+04	-1.41187285036683e+05	1.16100000000000e+04	-1.22674181252756e+05	1.16100000000000e+04	-1.53217350689615e+05
1.16200000000000e+04	-6.94365474151035e+04	1.16200000000000e+04	-1.20947463917153e+05	1.16200000000000e+04	-1.52707508291824e+05
1.16300000000000e+04	-1.03667208645786e+05	1.16300000000000e+04	-1.16285642929933e+05	1.16300000000000e+04	-1.50807752537595e+05
1.16400000000000e+04	-1.30116240695431e+05	1.16400000000000e+04	-1.10645032501087e+05	1.16400000000000e+04	-1.50916986228105e+05
1.16500000000000e+04	-1.18279608481671e+05	1.16500000000000e+04	-1.11600943365878e+05	1.16500000000000e+04	-1.48875931119093e+05
1.16600000000000e+04	-1.03713481139491e+05	1.16600000000000e+04	-1.08900315263719e+05	1.16600000000000e+04	-1.44650925908970e+05
1.16700000000000e+04	-1.08522175100156e+05	1.16700000000000e+04	-1.10604923351622e+05	1.16700000000000e+04	-1.44377571474790e+05
1.16800000000000e+04	-1.22605093053484e+05	1.16800000000000e+04	-1.14058080445051e+05	1.16800000000000e+04	-1.42380582663535e+05
1.16900000000000e+04	-1.17311511526852e+05	1.16900000000000e+04	-1.27263706415586e+05	1.16900000000000e+04	-1.42723055352699e+05
1.17000000000000e+04	-1.39125485129043e+05	1.17000000000000e+04	-1.29675073286753e+05	1.17000000000000e+04	-1.44103177981319e+05
1.17100000000000e+04	-1.46776011617419e+05	1.17100000000000e+04	-1.37710196326987e+05	1.17100000000000e+04	-1.44004270787293e+05
1.17200000000000e+04	-9.22691967362300e+04	1.17200000000000e+04	-1.30112348640312e+05	1.17200000000000e+04	-1.44642484953199e+05
1.17300000000000e+04	-8.87122279173361e+04	1.17300000000000e+04	-1.30335123952256e+05	1.17300000000000e+04	-1.44773441165735e+05
1.17400000000000e+04	-1.42956209753687e+05	1.17400000000000e+04	-1.25983949356202e+05	1.17400000000000e+04	-1.43775764301916e+05
1.17500000000000e+04	-1.50277410888039e+05	1.17500000000000e+04	-1.19354424621842e+05	1.17500000000000e+04	-1.44110727361364e+05
1.17600000000000e+04	-1.58706941929659e+05	1.17600000000000e+04	-1.13239725564951e+05	1.17600000000000e+04	-1.45084508249965e+05
1.17700000000000e+04	-1.60767084433673e+05	1.17700000000000e+04	-1.11870347620665e+05	1.17700000000000e+04	-1.46102519098663e+05
1.17800000000000e+04	-9.37796529251943e+04	1.17800000000000e+04	-1.15574786604278e+05	1.17800000000000e+04	-1.45878672900156e+05
1.17900000000000e+04	-1.01424050230730e+05	1.17900000000000e+04	-1.24309557637208e+05	1.17900000000000e+04	-1.43384892052060e+05
1.18000000000000e+04	-1.71350488365185e+05	1.18000000000000e+04	-1.24419759363292e+05	1.18000000000000e+04	-1.44420368221641e+05
1.18100000000000e+04	-1.79235988739116e+05	1.18100000000000e+04	-1.23078562933053e+05	1.18100000000000e+04	-1.47497903769008e+05
1.18200000000000e+04	-1.17863499695166e+05	1.18200000000000e+04	-1.25079932725240e+05	1.18200000000000e+04	-1.47312482272099e+05
1.18300000000000e+04	-1.11148636405385e+05	1.18300000000000e+04	-1.20962957956479e+05	1.18300000000000e+04	-1.45268119099169e+05
1.18400000000000e+04	-1.17472139497403e+05	1.18400000000000e+04	-1.20388866999024e+05	1.18400000000000e+04	-1.45072080621683e+05
1.18500000000000e+04	-1.09708246905788e+05	1.18500000000000e+04	-1.11887907900588e+05	1.18500000000000e+04	-1.47506219010578e+05
1.18600000000000e+04	-1.19941775114208e+05	1.18600000000000e+04	-1.11181830589460e+05	1.18600000000000e+04	-1.45954688194336e+05
1.18700000000000e+04	-1.21145074468018e+05	1.18700000000000e+04	-1.19040538977331e+05	1.18700000000000e+04	-1.45593611600064e+05
1.18800000000000e+04	-9.87516762664098e+04	1.18800000000000e+04	-1.19137721538844e+05	1.18800000000000e+04	-1.46536638109189e+05
1.18900000000000e+04	-1.12533287726485e+05	1.18900000000000e+04	-1.19484426131723e+05	1.18900000000000e+04	-1.44990978664454e+05
1.19000000000000e+04	-1.39307392353060e+05	1.19000000000000e+04	-1.18383082206090e+05	1.19000000000000e+04	-1.45844032242500e+05
1.19100000000000e+04	-1.29774325184716e+05	1.19100000000000e+04	-1.16927359524109e+05	1.19100000000000e+04	-1.45625518622173e+05
1.19200000000000e+04	-1.02333616277081e+05	1.19200000000000e+04	-1.18977093264480e+05	1.19200000000000e+04	-1.45229235590916e+05
1.19300000000000e+04	-1.27761967386384e+05	1.19300000000000e+04	-1.16829207081694e+05	1.19300000000000e+04	-1.46296959786729e+05
1.19400000000000e+04	-1.39545027151017e+05	1.19400000000000e+04	-1.14703006573846e+05	1.19400000000000e+04	-1.47391350878480e+05
1.19500000000000e+04	-1.62368727635968e+05	1.19500000000000e+04	-1.13899741504487e+05	1.19500000000000e+04	-1.49040244436384e+05
1.19600000000000e+04	-1.53181970400253e+05	1.19600000000000e+04	-1.05675722108958e+05	1.19600000000000e+04	-1.45971879972749e+05
1.19700000000000e+04	-1.05654002954130e+05	1.19700000000000e+04	-1.08770448308985e+05	1.19700000000000e+04	-1.44761175575227e+05
1.19800000000000e+04	-1.07258176825518e+05	1.19800000000000e+04	-1.14179886000489e+05	1.19800000000000e+04	-1.44428983654163e+05
1.19900000000000e+04	-1.53377678232766e+05	1.19900000000000e+04	-1.12570759821616e+05	1.19900000000000e+04	-1.43790258912699e+05
1.20000000000000e+04	-1.69735471080860e+05	1.20000000000000e+04	-1.14911895465909e+05	1.20000000000000e+04	-1.47400805872116e+05
1.20100000000000e+04	-1.23995364245542e+05	1.20100000000000e+04	-1.16508606179692e+05	1.20100000000000e+04	-1.48370250893057e+05
1.20200000000000e+04	-8.98260334331866e+04	1.20200000000000e+04	-1.16180814731542e+05	1.20200000000000e+04	-1.46892912157116e+05
1.20300000000000e+04	-1.14703889179380e+05	1.20300000000000e+04	-1.12824479183077e+05	1.20300000000000e+04	-1.46748106553501e+05
1.20400000000000e+04	-1.63733179832579e+05	1.20400000000000e+04	-1.09726047902383e+05	1.20400000000000e+04	-1.46556067223556e+05
1.20500000000000e+04	-1.35350680370658e+05	1.20500000000000e+04	-1.07659167303294e+05	1.20500000000000e+04	-1.48296238758507e+05
1.20600000000000e+04	-1.11819901921646e+05	1.20600000000000e+04	-1.08649288897596e+05	1.20600000000000e+04	-1.51826359423753e+05
1.20700000000000e+04	-1.30131221972167e+05	1.20700000000000e+04	-1.07490627907291e+05	1.20700000000000e+04	-1.51525394071065e+05
1.20800000000000e+04	-1.49490055775615e+05	1.20800000000000e+04	-1.13213969267801e+05	1.20800000000000e+04	-1.51534803685533e+05
1.20900000000000e+04	-1.53622064163906e+05	1.20900000000000e+04	-1.16475407093776e+05	1.20900000000000e+04	-1.48928524531873e+05
1.21000000000000e+04	-1.15527375202780e+05	1.21000000000000e+04	-1.21196738074513e+05	1.21000000000000e+04	-1.48225038582510e+05
1.21100000000000e+04	-9.94958108352889e+04	1.21100000000000e+04	-1.30346078768803e+05	1.21100000000000e+04	-1.47975350157406e+05
1.21200000000000e+04	-1.28095708451156e+05	1.21200000000000e+04	-1.29400829539896e+05	1.21200000000000e+04	-1.47298562171202e+05
1.21300000000000e+04	-1.17064340375235e+05	1.21300000000000e+04	-1.19687660020271e+05	1.21300000000000e+04	-1.48838542631228e+05
1.21400000000000e+04	-1.27772535461063e+05	1.21400000000000e+04	-1.14322403043882e+05	1.21400000000000e+04	-1.46827239275592e+05
1.21500000000000e+04	-1.25424608507828e+05	1.21500000000000e+04	-1.11009010773721e+05	1.21500000000000e+04	-1.50796435197887e+05
1.21600000000000e+04	-1.22227926802409e+05	1.21600000000000e+04	-1.08482432619011e+05	1.21600000000000e+04	-1.53680771107451e+05
1.21700000000000e+04	-1.38257865074409e+05	1.21700000000000e+04	-1.05849119295072e+05	1.21700000000000e+04	-1.53479526879673e+05
1.21800000000000e+04	-1.27526083907976e+05	1.21800000000000e+04	-1.12806809986359e+05	1.21800000000000e+04	-1.53340832744790e+05
1.21900000000000e+04	-1.27158203436036e+05	1.21900000000000e+04	-1.19275330786308e+05	1.21900000000000e+04	-1.53974891341675e+05
1.22000000000000e+04	-1.00583746708465e+05	1.22000000000000e+04	-1.30747474508746e+05	1.22000000000000e+04	-1.53891644341201e+05
1.22100000000000e+04	-9.51623351958296e+04	1.22100000000000e+04	-1.28415321162998e+05	1.22100000000000e+04	-1.54478550125095e+05
1.22200000000000e+04	-1.39144855530489e+05	1.22200000000000e+04	-1.19199510631819e+05	1.22200000000000e+04	-1.52081537386002e+05
1.22300000000000e+04	-1.94823752858976e+05	1.22300000000000e+04	-1.13692199145305e+05	1.22300000000000e+04	-1.51827293098325e+05
1.22400000000000e+04	-1.34455300402062e+05	1.22400000000000e+04	-1.09728894111272e+05	1.22400000000000e+04	-1.51907203427231e+05
1.22500000000000e+04	-9.57387637626405e+04	1.22500000000000e+04	-1.03374652290436e+05	1.22500000000000e+04	-1.52250199721638e+05
1.22600000000000e+04	-1.00670294364621e+05	1.22600000000000e+04	-1.06952958629395e+05	1.22600000000000e+04	-1.52920646483911e+05
1.22700000000000e+04	-1.35563370730787e+05	1.22700000000000e+04	-1.10287616565525e+05	1.22700000000000e+04	-1.54562851867254e+05
1.22800000000000e+04	-1.76407480673924e+05	1.22800000000000e+04	-1.19571766137261e+05	1.22800000000000e+04	-1.55242593374475e+05
1.22900000000000e+04	-1.58151279548072e+05	1.22900000000000e+04	-1.25316531212935e+05	1.22900000000000e+04	-1.53960036496771e+05
1.23000000000000e+04	-7.68430844841887e+04	1.23000000000000e+04	-1.24498410060685e+05	1.23000000000000e+04	-1.51391987598399e+05
1.23100000000000e+04	-1.03314611072336e+05	1.23100000000000e+04	-1.24298167008032e+05	1.23100000000000e+04	-1.52944534780467e+05
1.23200000000000e+04	-1.24866574596828e+05	1.23200000000000e+04	-1.24070607280741e+05	1.23200000000000e+04	-1.52034970274621e+05
1.23300000000000e+04	-1.30465643461406e+05	1.23300000000000e+04	-1.23527972947424e+05	1.23300000000000e+04	-1.52493101361077e+05
1.23400000000000e+04	-1.61300536295481e+05	1.23400000000000e+04	-1.19184379733345e+05	1.23400000000000e+04	-1.53715861578333e+05
1.23500000000000e+04	-1.93863145797749e+05	1.23500000000000e+04	-1.22150457448572e+05	1.23500000000000e+04	-1.54281774940053e+05
1.23600000000000e+04	-1.51261654493154e+05	1.23600000000000e+04	-1.23234020570728e+05	1.23600000000000e+04	-1.53302755950411e+05
1.23700000000000e+04	-1.00252864377626e+05	1.23700000000000e+04	-1.18194801537258e+05	1.23700000000000e+04	-1.51749620218206e+05
1.23800000000000e+04	-1.07907445435275e+05	1.23800000000000e+04	-1.18375426415351e+05	1.23800000000000e+04	-1.52468316667088e+05
1.23900000000000e+04	-9.47187039065577e+04	1.23900000000000e+04	-1.17328380131531e+05	1.23900000000000e+04	-1.52966515904294e+05
1.24000000000000e+04	-1.36408168145556e+05	1.24000000000000e+04	-1.21267472125564e+05	1.24000000000000e+04	-1.53681287638084e+05
1.24100000000000e+04	-1.51787665794296e+05	1.24100000000000e+04	-1.26121503791817e+05	1.24100000000000e+04	-1.51041727049383e+05
1.24200000000000e+04	-9.92689479574920e+04	1.24200000000000e+04	-1.31251929775010e+05	1.24200000000000e+04	-1.50548990689194e+05
1.24300000000000e+04	-8.76240347888030e+04	1.24300000000000e+04	-1.28429042162055e+05	1.24300000000000e+04	-1.47171728168416e+05
1.24400000000000e+04	-1.29762030910530e+05	1.24400000000000e+04	-1.23390851984690e+05	1.24400000000000e+04	-1.47150807773500e+05
1.24500000000000e+04	-1.69207639380543e+05	1.24500000000000e+04	-1.14925290039843e+05	1.24500000000000e+04	-1.48898000774832e+05
1.24600000000000e+04	-1.72985687150297e+05	1.24600000000000e+04	-1.12558321400015e+05	1.24600000000000e+04	-1.49406196533240e+05
1.24700000000000e+04	-1.07376586577314e+05	1.24700000000000e+04	-1.14714521722179e+05	1.24700000000000e+04	-1.49342141106152e+05
1.24800000000000e+04	-9.08384622739178e+04	1.24800000000000e+04	-1.18278236654238e+05	1.24800000000000e+04	-1.44043455083024e+05
1.24900000000000e+04	-1.13097441736403e+05	1.24900000000000e+04	-1.19893696398282e+05	1.24900000000000e+04	-1.40792956877191e+05
1.25000000000000e+04	-1.20454517071312e+05	1.25000000000000e+04	-1.25994935331514e+05	1.25000000000000e+04	-1.42822191802501e+05
1.25100000000000e+04	-1.33981200223640e+05	1.25100000000000e+04	-1.31550265595798e+05	1.25100000000000e+04	-1.44111078720384e+05
1.25200000000000e+04	-1.48053262141003e+05	1.25200000000000e+04	-1.24583947107828e+05	1.25200000000000e+04	-1.45342741655895e+05
1.25300000000000e+04	-1.45809510286627e+05	1.25300000000000e+04	-1.15728245350465e+05	1.25300000000000e+04	-1.49572261514651e+05
1.25400000000000e+04	-1.48018689035226e+05	1.25400000000000e+04	-1.09206331124901e+05	1.25400000000000e+04	-1.44829951576158e+05
1.25500000000000e+04	-1.22064707967646e+05	1.25500000000000e+04	-1.09608581846706e+05	1.25500000000000e+04	-1.46945090489955e+05
1.25600000000000e+04	-1.16080277539155e+05	1.25600000000000e+04	-1.12147043528630e+05	1.25600000000000e+04	-1.44455198874579e+05
1.25700000000000e+04	-1.33559069760321e+05	1.25700000000000e+04	-1.15420771080520e+05	1.25700000000000e+04	-1.42528904475929e+05
1.25800000000000e+04	-1.43669963538086e+05	1.25800000000000e+04	-1.26132351483459e+05	1.25800000000000e+04	-1.43424949218639e+05
1.25900000000000e+04	-1.31637552657827e+05	1.25900000000000e+04	-1.26164129343648e+05	1.25900000000000e+04	-1.44412445714022e+05
1.26000000000000e+04	-1.14693328720671e+05	1.26000000000000e+04	-1.25696684856348e+05	1.26000000000000e+04	-1.46284767311969e+05
1.26100000000000e+04	-1.19231093316544e+05	1.26100000000000e+04	-1.20954353335760e+05	1.26100000000000e+04	-1.48355164654854e+05
1.26200000000000e+04	-1.05594568164714e+05	1.26200000000000e+04	-1.17033589004133e+05	1.26200000000000e+04	-1.50845592660987e+05
1.26300000000000e+04	-1.40115389475315e+05	1.26300000000000e+04	-1.12277759379261e+05	1.26300000000000e+04	-1.50944851356843e+05
1.26400000000000e+04	-1.88651312046106e+05	1.26400000000000e+04	-1.09482036944013e+05	1.26400000000000e+04	-1.51135937721667e+05
1.26500000000000e+04	-1.93468796923462e+05	1.26500000000000e+04	-1.11568526379028e+05	1.26500000000000e+04	-1.48901684464721e+05
1.26600000000000e+04	-1.09786037584810e+05	1.26600000000000e+04	-1.19070702489054e+05	1.26600000000000e+04	-1.48609870329827e+05
1.26700000000000e+04	-1.05921453642279e+05	1.26700000000000e+04	-1.20052625930230e+05	1.26700000000000e+04	-1.49033368452375e+05
1.26800000000000e+04	-1.15653676827725e+05	1.26800000000000e+04	-1.25074258579379e+05	1.26800000000000e+04	-1.49289114730972e+05
1.26900000000000e+04	-1.12291295404405e+05	1.26900000000000e+04	-1.25407175683442e+05	1.26900000000000e+04	-1.50183275849067e+05
1.27000000000000e+04	-1.24120196335277e+05	1.27000000000000e+04	-1.22168680862540e+05	1.27000000000000e+04	-1.48551996533099e+05
1.27100000000000e+04	-1.37507762493046e+05	1.27100000000000e+04	-1.23867310798265e+05	1.27100000000000e+04	-1.49287783522665e+05
1.27200000000000e+04	-1.14110735291278e+05	1.27200000000000e+04	-1.21410212661881e+05	1.27200000000000e+04	-1.49684729292947e+05
1.27300000000000e+04	-8.72535614684435e+04	1.27300000000000e+04	-1.22331774156904e+05	1.27300000000000e+04	-1.49447731358856e+05
1.27400000000000e+04	-1.15942344511037e+05	1.27400000000000e+04	-1.19661350656216e+05	1.27400000000000e+04	-1.45818963292688e+05
1.27500000000000e+04	-1.44422376668866e+05	1.27500000000000e+04	-1.15866205179779e+05	1.27500000000000e+04	-1.42482491138825e+05
1.27600000000000e+04	-1.11627839339967e+05	1.27600000000000e+04	-1.18136408615161e+05	1.27600000000000e+04	-1.44684273269907e+05
1.27700000000000e+04	-7.79590718326967e+04	1.27700000000000e+04	-1.17295768541567e+05	1.27700000000000e+04	-1.47344103852378e+05
1.27800000000000e+04	-1.18888782099151e+05	1.27800000000000e+04	-1.17034522899323e+05	1.27800000000000e+04	-1.47807721227151e+05
1.27900000000000e+04	-1.36869729573238e+05	1.27900000000000e+04	-1.18510495569823e+05	1.27900000000000e+04	-1.46515691200536e+05
1.28000000000000e+04	-1.30098923892240e+05	1.28000000000000e+04	-1.20000909321548e+05	1.28000000000000e+04	-1.45062245116260e+05
1.28100000000000e+04	-1.18610006570857e+05	1.28100000000000e+04	-1.20221435411083e+05	1.28100000000000e+04	-1.46204772130969e+05
1.28200000000000e+04	-1.50431783945810e+05	1.28200000000000e+04	-1.18942544245904e+05	1.28200000000000e+04	-1.47827577668980e+05
1.28300000000000e+04	-1.27748549880667e+05	1.28300000000000e+04	-1.15028816595756e+05	1.28300000000000e+04	-1.48293369086461e+05
1.28400000000000e+04	-8.33409897726301e+04	1.28400000000000e+04	-1.18676423413466e+05	1.28400000000000e+04	-1.48414775152488e+05
1.28500000000000e+04	-1.29152013188047e+05	1.28500000000000e+04	-1.11336111887581e+05	1.28500000000000e+04	-1.47529879478049e+05
1.28600000000000e+04	-1.82751474980537e+05	1.28600000000000e+04	-1.09780665619210e+05	1.28600000000000e+04	-1.46657545990535e+05
1.28700000000000e+04	-1.49355640265915e+05	1.28700000000000e+04	-1.16387448103314e+05	1.28700000000000e+04	-1.45163967198060e+05
1.28800000000000e+04	-8.69496035974901e+04	1.28800000000000e+04	-1.20142822390045e+05	1.28800000000000e+04	-1.48217365380340e+05
1.28900000000000e+04	-9.86437687134322e+04	1.28900000000000e+04	-1.23491135750455e+05	1.28900000000000e+04	-1.47989252545688e+05
1.29000000000000e+04	-1.34252796186055e+05	1.29000000000000e+04	-1.24723833579077e+05	1.29000000000000e+04	-1.50570502375703e+05
1.29100000000000e+04	-1.42406418263956e+05	1.29100000000000e+04	-1.22822454262941e+05	1.29100000000000e+04	-1.50086293957547e+05
1.29200000000000e+04	-1.22635331690162e+05	1.29200000000000e+04	-1.10218233162179e+05	1.29200000000000e+04	-1.51398935885248e+05
1.29300000000000e+04	-1.02278845816190e+05	1.29300000000000e+04	-1.09226639661853e+05	1.29300000000000e+04	-1.52875655967030e+05
1.29400000000000e+04	-1.04574259068740e+05	1.29400000000000e+04	-1.02049863806770e+05	1.29400000000000e+04	-1.53068769739937e+05
1.29500000000000e+04	-1.30113986766094e+05	1.29500000000000e+04	-1.07260333142671e+05	1.29500000000000e+04	-1.54000381478607e+05
1.29600000000000e+04	-1.48857637253996e+05	1.29600000000000e+04	-1.18577238269937e+05	1.29600000000000e+04	-1.54587228056974e+05
1.29700000000000e+04	-1.27056986501027e+05	1.29700000000000e+04	-1.27103720518969e+05	1.29700000000000e+04	-1.54593498979365e+05
1.29800000000000e+04	-6.54234355363393e+04	1.29800000000000e+04	-1.26000247811917e+05	1.29800000000000e+04	-1.56704172605582e+05
1.29900000000000e+04	-8.48383343343370e+04	1.29900000000000e+04	-1.25852240706985e+05	1.29900000000000e+04	-1.55239912572350e+05
1.30000000000000e+04	-1.23557201234368e+05	1.30000000000000e+04	-1.22347314083598e+05	1.30000000000000e+04	-1.53113607658078e+05
1.30100000000000e+04	-1.12525110372576e+05	1.30100000000000e+04	-1.13938052970743e+05	1.30100000000000e+04	-1.54460797158168e+05
1.30200000000000e+04	-9.67125774501905e+04	1.30200000000000e+04	-1.08739918240555e+05	1.30200000000000e+04	-1.56511733689400e+05
1.30300000000000e+04	-1.19575167577859e+05	1.30300000000000e+04	-1.08309746122257e+05	1.30300000000000e+04	-1.56382185009675e+05
1.30400000000000e+04	-1.42363610195420e+05	1.30400000000000e+04	-1.11829850113343e+05	1.30400000000000e+04	-1.56484920859108e+05
1.30500000000000e+04	-1.64733322338091e+05	1.30500000000000e+04	-1.13430384274935e+05	1.30500000000000e+04	-1.57391320949171e+05
1.30600000000000e+04	-1.44196370073072e+05	1.30600000000000e+04	-1.16414833716463e+05	1.30600000000000e+04	-1.56296948937054e+05
1.30700000000000e+04	-1.73771320310105e+05	1.30700000000000e+04	-1.14090433432559e+05	1.30700000000000e+04	-1.56143412869074e+05
1.30800000000000e+04	-1.17544506060983e+05	1.30800000000000e+04	-1.18506956882353e+05	1.30800000000000e+04	-1.56151507893838e+05
1.30900000000000e+04	-8.06175819765985e+04	1.30900000000000e+04	-1.17188269537235e+05	1.30900000000000e+04	-1.56601206773218e+05
1.31000000000000e+04	-1.07013940949509e+05	1.31000000000000e+04	-1.14033510359045e+05	1.31000000000000e+04	-1.53767430227437e+05
1.31100000000000e+04	-1.52177307352600e+05	1.31100000000000e+04	-1.07165088330838e+05	1.31100000000000e+04	-1.52184835521965e+05
1.31200000000000e+04	-1.37469980957253e+05	1.31200000000000e+04	-1.08641689910135e+05	1.31200000000000e+04	-1.51197478646167e+05
1.31300000000000e+04	-9.80842402053273e+04	1.31300000000000e+04	-1.03868482799444e+05	1.31300000000000e+04	-1.49965718667033e+05
1.31400000000000e+04	-8.84454561927825e+04	1.31400000000000e+04	-1.03277305674335e+05	1.31400000000000e+04	-1.50535817224615e+05
1.31500000000000e+04	-1.15305137830579e+05	1.31500000000000e+04	-1.10446997047930e+05	1.31500000000000e+04	-1.51982819057968e+05
1.31600000000000e+04	-1.31858056321047e+05	1.31600000000000e+04	-1.15276400927498e+05	1.31600000000000e+04	-1.52066567469046e+05
1.31700000000000e+04	-1.25636997350703e+05	1.31700000000000e+04	-1.19762895912409e+05	1.31700000000000e+04	-1.53044011464437e+05
1.31800000000000e+04	-1.17345576594872e+05	1.31800000000000e+04	-1.27113125635960e+05	1.31800000000000e+04	-1.55975154088988e+05
1.31900000000000e+04	-1.00261178968501e+05	1.31900000000000e+04	-1.26344978911716e+05	1.31900000000000e+04	-1.56451319622706e+05
1.32000000000000e+04	-1.08737785716696e+05	1.32000000000000e+04	-1.15534510839122e+05	1.32000000000000e+04	-1.57332249588997e+05
1.32100000000000e+04	-1.30574315718116e+05	1.32100000000000e+04	-1.14053375854085e+05	1.32100000000000e+04	-1.57415589063683e+05
1.32200000000000e+04	-1.07961633878955e+05	1.32200000000000e+04	-1.09396472622261e+05	1.32200000000000e+04	-1.55988393408588e+05
1.32300000000000e+04	-8.54405701931064e+04	1.32300000000000e+04	-1.05277535744956e+05	1.32300000000000e+04	-1.55579667371373e+05
1.32400000000000e+04	-1.00823411267164e+05	1.32400000000000e+04	-1.08293932174748e+05	1.32400000000000e+04	-1.55811314304173e+05
1.32500000000000e+04	-1.05236146940829e+05	1.32500000000000e+04	-1.08310569460365e+05	1.32500000000000e+04	-1.55156351695223e+05
1.32600000000000e+04	-1.06958063019561e+05	1.32600000000000e+04	-1.13181689561145e+05	1.32600000000000e+04	-1.54905473282460e+05
1.32700000000000e+04	-1.11131981777969e+05	1.32700000000000e+04	-1.19226439985910e+05	1.32700000000000e+04	-1.55464599322582e+05
1.32800000000000e+04	-1.03692043029126e+05	1.32800000000000e+04	-1.24649777383932e+05	1.32800000000000e+04	-1.55168690587143e+05
1.32900000000000e+04	-9.68282864156618e+04	1.32900000000000e+04	-1.18717029234035e+05	1.32900000000000e+04	-1.54717398640639e+05
1.33000000000000e+04	-9.87556490401542e+04	1.33000000000000e+04	-1.10531486058340e+05	1.33000000000000e+04	-1.53547513126271e+05
1.33100000000000e+04	-8.63606126733698e+04	1.33100000000000e+04	-1.09471578106904e+05	1.33100000000000e+04	-1.54342933159432e+05
1.33200000000000e+04	-9.57733850941977e+04	1.33200000000000e+04	-1.04605507593111e+05	1.33200000000000e+04	-1.55052382131155e+05
1.33300000000000e+04	-1.13285688086885e+05	1.33300000000000e+04	-1.10796018545624e+05	1.33300000000000e+04	-1.57369311333121e+05
1.33400000000000e+04	-1.27116756405354e+05	1.33400000000000e+04	-1.19060444672686e+05	1.33400000000000e+04	-1.58566866128165e+05
1.33500000000000e+04	-1.19138114412396e+05	1.33500000000000e+04	-1.24081214269587e+05	1.33500000000000e+04	-1.59239507583595e+05
1.33600000000000e+04	-1.23861605034407e+05	1.33600000000000e+04	-1.22071956089784e+05	1.33600000000000e+04	-1.57437406512080e+05
1.33700000000000e+04	-1.52911375622430e+05	1.33700000000000e+04	-1.15974537027406e+05	1.33700000000000e+04	-1.57389738303599e+05
1.33800000000000e+04	-1.20818813518319e+05	1.33800000000000e+04	-1.16863931554172e+05	1.33800000000000e+04	-1.57378220522648e+05
1.33900000000000e+04	-9.35045255368676e+04	1.33900000000000e+04	-1.11718833302089e+05	1.33900000000000e+04	-1.57566667369692e+05
1.34000000000000e+04	-1.14914271071145e+05	1.34000000000000e+04	-1.08575924591557e+05	1.34000000000000e+04	-1.55392235639771e+05
1.34100000000000e+04	-1.10091948228768e+05	1.34100000000000e+04	-1.14135048651808e+05	1.34100000000000e+04	-1.54914297124830e+05
1.34200000000000e+04	-1.22626707111728e+05	1.34200000000000e+04	-1.14426498474662e+05	1.34200000000000e+04	-1.54558643991614e+05
1.34300000000000e+04	-1.49148530279614e+05	1.34300000000000e+04	-1.17387181215662e+05	1.34300000000000e+04	-1.51898443808337e+05
1.34400000000000e+04	-1.47557778065138e+05	1.34400000000000e+04	-1.17488237381397e+05	1.34400000000000e+04	-1.49876526415844e+05
1.34500000000000e+04	-1.26173976283341e+05	1.34500000000000e+04	-1.18936036119347e+05	1.34500000000000e+04	-1.49501864886982e+05
1.34600000000000e+04	-1.12222795537865e+05	1.34600000000000e+04	-1.21191570150050e+05	1.34600000000000e+04	-1.48411678312478e+05
1.34700000000000e+04	-1.05566209549618e+05	1.34700000000000e+04	-1.22821402315958e+05	1.34700000000000e+04	-1.53094899368838e+05
1.34800000000000e+04	-1.00073483955385e+05	1.34800000000000e+04	-1.23591302311440e+05	1.34800000000000e+04	-1.55533230113347e+05
1.34900000000000e+04	-8.64084695874501e+04	1.34900000000000e+04	-1.24022686521173e+05	1.34900000000000e+04	-1.56738382403012e+05
1.35000000000000e+04	-1.11584839461200e+05	1.35000000000000e+04	-1.24118136618800e+05	1.35000000000000e+04	-1.57200488284667e+05
1.35100000000000e+04	-9.12132341639507e+04	1.35100000000000e+04	-1.23255551896198e+05	1.35100000000000e+04	-1.56520866334560e+05
1.35200000000000e+04	-9.29345263737848e+04	1.35200000000000e+04	-1.16019093153068e+05	1.35200000000000e+04	-1.59218720016751e+05
1.35300000000000e+04	-1.35519081009902e+05	1.35300000000000e+04	-1.08901345239809e+05	1.35300000000000e+04	-1.57859191115363e+05
1.35400000000000e+04	-1.23998127701194e+05	1.35400000000000e+04	-1.12615480341317e+05	1.35400000000000e+04	-1.55479147747377e+05
1.35500000000000e+04	-8.27595610497849e+04	1.35500000000000e+04	-1.11747332125059e+05	1.35500000000000e+04	-1.55404781607373e+05
1.35600000000000e+04	-7.74948097952958e+04	1.35600000000000e+04	-1.15965538631082e+05	1.35600000000000e+04	-1.55047066370333e+05
1.35700000000000e+04	-1.09104373419426e+05	1.35700000000000e+04	-1.23330156416002e+05	1.35700000000000e+04	-1.53892710062162e+05
1.35800000000000e+04	-1.35389354505726e+05	1.35800000000000e+04	-1.22397353621721e+05	1.35800000000000e+04	-1.51889178564115e+05
1.35900000000000e+04	-1.22524868670152e+05	1.35900000000000e+04	-1.23166198011376e+05	1.35900000000000e+04	-1.49417488418368e+05
1.36000000000000e+04	-9.22187207284068e+04	1.36000000000000e+04	-1.17631550384943e+05	1.36000000000000e+04	-1.45401958424594e+05
1.36100000000000e+04	-1.24417585991027e+05	1.36100000000000e+04	-1.18250692950007e+05	1.36100000000000e+04	-1.47599316599182e+05
1.36200000000000e+04	-1.16730542018244e+05	1.36200000000000e+04	-1.07550240536099e+05	1.36200000000000e+04	-1.48181025867144e+05
1.36300000000000e+04	-1.22113437516412e+05	1.36300000000000e+04	-1.10758615990284e+05	1.36300000000000e+04	-1.49661097484452e+05
1.36400000000000e+04	-1.37098234346640e+05	1.36400000000000e+04	-1.15230122196492e+05	1.36400000000000e+04	-1.45917441693696e+05
1.36500000000000e+04	-1.41214028668962e+05	1.36500000000000e+04	-1.17505616230507e+05	1.36500000000000e+04	-1.44560625274059e+05
1.36600000000000e+04	-1.30627427050639e+05	1.36600000000000e+04	-1.24617191174227e+05	1.36600000000000e+04	-1.47262107253220e+05
1.36700000000000e+04	-1.41879976925308e+05	1.36700000000000e+04	-1.27726717447099e+05	1.36700000000000e+04	-1.49454701469160e+05
1.36800000000000e+04	-8.64478320144939e+04	1.36800000000000e+04	-1.27347578834170e+05	1.36800000000000e+04	-1.48381595259786e+05
1.36900000000000e+04	-8.83228629446550e+04	1.36900000000000e+04	-1.22291595709218e+05	1.36900000000000e+04	-1.50242682579363e+05
1.37000000000000e+04	-1.33170328985537e+05	1.37000000000000e+04	-1.20284311121515e+05	1.37000000000000e+04	-1.46417767308163e+05
1.37100000000000e+04	-1.32836046580302e+05	1.37100000000000e+04	-1.15520802091562e+05	1.37100000000000e+04	-1.43438306960862e+05
1.37200000000000e+04	-9.80141513895125e+04	1.37200000000000e+04	-1.10937369244674e+05	1.37200000000000e+04	-1.42582506221149e+05
1.37300000000000e+04	-6.80526736456815e+04	1.37300000000000e+04	-1.12090207911217e+05	1.37300000000000e+04	-1.45201598471321e+05
1.37400000000000e+04	-1.25648631594209e+05	1.37400000000000e+04	-1.06263589160669e+05	1.37400000000000e+04	-1.46764819251761e+05
1.37500000000000e+04	-1.41960687340228e+05	1.37500000000000e+04	-1.16806382984255e+05	1.37500000000000e+04	-1.48892695527236e+05
1.37600000000000e+04	-8.01258029966400e+04	1.37600000000000e+04	-1.15566640445128e+05	1.37600000000000e+04	-1.49123798701167e+05
1.37700000000000e+04	-8.14982630634929e+04	1.37700000000000e+04	-1.19796917386582e+05	1.37700000000000e+04	-1.46650155813901e+05
1.37800000000000e+04	-8.31175850592889e+04	1.37800000000000e+04	-1.23294402163735e+05	1.37800000000000e+04	-1.45354769999812e+05
1.37900000000000e+04	-7.97194576804266e+04	1.37900000000000e+04	-1.24168358269549e+05	1.37900000000000e+04	-1.44254278941871e+05
1.38000000000000e+04	-1.19520371555670e+05	1.38000000000000e+04	-1.21090591034783e+05	1.38000000000000e+04	-1.45034611019566e+05
1.38100000000000e+04	-1.41026646735999e+05	1.38100000000000e+04	-1.20532891178601e+05	1.38100000000000e+04	-1.46784289064432e+05
1.38200000000000e+04	-1.18896536672392e+05	1.38200000000000e+04	-1.20654766775999e+05	1.38200000000000e+04	-1.49163580471335e+05
1.38300000000000e+04	-1.03281082105663e+05	1.38300000000000e+04	-1.17488326082659e+05	1.38300000000000e+04	-1.49822891741101e+05
1.38400000000000e+04	-1.00036674724361e+05	1.38400000000000e+04	-1.22392921220593e+05	1.38400000000000e+04	-1.49819245696154e+05
1.38500000000000e+04	-1.18220015939989e+05	1.38500000000000e+04	-1.24337014220368e+05	1.38500000000000e+04	-1.48313063905184e+05
1.38600000000000e+04	-1.22991150147403e+05	1.38600000000000e+04	-1.26973293892973e+05	1.38600000000000e+04	-1.46913531123410e+05
1.38700000000000e+04	-7.85429951186746e+04	1.38700000000000e+04	-1.27099921316588e+05	1.38700000000000e+04	-1.46686612784176e+05
1.38800000000000e+04	-8.24017100633770e+04	1.38800000000000e+04	-1.27627904561313e+05	1.38800000000000e+04	-1.48749339881472e+05
1.38900000000000e+04	-9.52047457863660e+04	1.38900000000000e+04	-1.28609329552675e+05	1.38900000000000e+04	-1.49336671928286e+05
1.39000000000000e+04	-9.23393103894428e+04	1.39000000000000e+04	-1.26035516523854e+05	1.39000000000000e+04	-1.49131029909862e+05
1.39100000000000e+04	-1.10281393096484e+05	1.39100000000000e+04	-1.24518742990985e+05	1.39100000000000e+04	-1.48870528710827e+05
1.39200000000000e+04	-1.26857165173833e+05	1.39200000000000e+04	-1.27239844209512e+05	1.39200000000000e+04	-1.49171957627897e+05
1.39300000000000e+04	-1.30213380673431e+05	1.39300000000000e+04	-1.26512605535289e+05	1.39300000000000e+04	-1.49164738289649e+05
1.39400000000000e+04	-1.01756769188604e+05	1.39400000000000e+04	-1.30321455931908e+05	1.39400000000000e+04	-1.49223800781680e+05
1.39500000000000e+04	-7.14978269065832e+04	1.39500000000000e+04	-1.24207970121372e+05	1.39500000000000e+04	-1.48182305330984e+05
1.39600000000000e+04	-1.03246176606304e+05	1.39600000000000e+04	-1.18967445832148e+05	1.39600000000000e+04	-1.48781705811427e+05
1.39700000000000e+04	-1.09488644281452e+05	1.39700000000000e+04	-1.21609990515722e+05	1.39700000000000e+04	-1.49494301985615e+05
1.39800000000000e+04	-1.04807239054579e+05	1.39800000000000e+04	-1.21849113220636e+05	1.39800000000000e+04	-1.49813563785775e+05
1.39900000000000e+04	-8.94648057301548e+04	1.39900000000000e+04	-1.21407238924000e+05	1.39900000000000e+04	-1.51615264261979e+05
1.40000000000000e+04	-8.18399404642762e+04	1.40000000000000e+04	-1.24039715162662e+05	1.40000000000000e+04	-1.52552868629956e+05
1.40100000000000e+04	-9.47926754219596e+04	1.40100000000000e+04	-1.22872805073952e+05	1.40100000000000e+04	-1.52926101140065e+05
1.40200000000000e+04	-1.11821729924080e+05	1.40200000000000e+04	-1.16766543621754e+05	1.40200000000000e+04	-1.51284245371460e+05
1.40300000000000e+04	-1.14905898115458e+05	1.40300000000000e+04	-1.19171607941908e+05	1.40300000000000e+04	-1.47826900311448e+05
1.40400000000000e+04	-8.03201855323936e+04	1.40400000000000e+04	-1.11893341338137e+05	1.40400000000000e+04	-1.49152148269119e+05
1.40500000000000e+04	-9.40236536833049e+04	1.40500000000000e+04	-1.22927251840507e+05	1.40500000000000e+04	-1.49876973351619e+05
1.40600000000000e+04	-1.01912900194272e+05	1.40600000000000e+04	-1.26597830424116e+05	1.40600000000000e+04	-1.48192468533820e+05
1.40700000000000e+04	-1.02140332068358e+05	1.40700000000000e+04	-1.33696690938039e+05	1.40700000000000e+04	-1.48639706263519e+05
1.40800000000000e+04	-9.48697106937462e+04	1.40800000000000e+04	-1.34904027873298e+05	1.40800000000000e+04	-1.48331092715297e+05
1.40900000000000e+04	-9.46908839674642e+04	1.40900000000000e+04	-1.29319989854302e+05	1.40900000000000e+04	-1.47708267385745e+05
1.41000000000000e+04	-9.94564496081828e+04	1.41000000000000e+04	-1.22517813725653e+05	1.41000000000000e+04	-1.50411635105745e+05
1.41100000000000e+04	-1.03074980630904e+05	1.41100000000000e+04	-1.16274646456987e+05	1.41100000000000e+04	-1.51356505966548e+05
1.41200000000000e+04	-6.87371564168008e+04	1.41200000000000e+04	-1.12890084424210e+05	1.41200000000000e+04	-1.52359713754318e+05
1.41300000000000e+04	-1.00563113306169e+05	1.41300000000000e+04	-1.05997638699479e+05	1.41300000000000e+04	-1.54437013365884e+05
1.41400000000000e+04	-1.01817568780230e+05	1.41400000000000e+04	-1.09509000798000e+05	1.41400000000000e+04	-1.54015263288616e+05
1.41500000000000e+04	-1.05329753004169e+05	1.41500000000000e+04	-1.14045530583728e+05	1.41500000000000e+04	-1.53546201434514e+05
1.41600000000000e+04	-1.23236897084616e+05	1.41600000000000e+04	-1.18308468174716e+05	1.41600000000000e+04	-1.53575102629584e+05
1.41700000000000e+04	-1.30250958655651e+05	1.41700000000000e+04	-1.24602478663327e+05	1.41700000000000e+04	-1.55553123289673e+05
1.41800000000000e+04	-1.16582508901868e+05	1.41800000000000e+04	-1.22886192460633e+05	1.41800000000000e+04	-1.58809590855395e+05
1.41900000000000e+04	-1.07011398754575e+05	1.41900000000000e+04	-1.24067273573498e+05	1.41900000000000e+04	-1.61241217060949e+05
1.42000000000000e+04	-1.15255074373786e+05	1.42000000000000e+04	-1.24679488645149e+05	1.42000000000000e+04	-1.57991516157221e+05
1.42100000000000e+04	-1.20911661175384e+05	1.42100000000000e+04	-1.19013005673497e+05	1.42100000000000e+04	-1.58625130700765e+05
1.42200000000000e+04	-9.44341776179759e+04	1.42200000000000e+04	-1.23248348072118e+05	1.42200000000000e+04	-1.59140527874304e+05
1.42300000000000e+04	-7.64224778255068e+04	1.42300000000000e+04	-1.14585022842430e+05	1.42300000000000e+04	-1.58428146765920e+05
1.42400000000000e+04	-7.44564321462489e+04	1.42400000000000e+04	-1.15327134048390e+05	1.42400000000000e+04	-1.55520458125661e+05
1.42500000000000e+04	-7.84997684206135e+04	1.42500000000000e+04	-1.11162845545510e+05	1.42500000000000e+04	-1.55503638599967e+05
1.42600000000000e+04	-9.48413941994121e+04	1.42600000000000e+04	-1.11917504473004e+05	1.42600000000000e+04	-1.56067254768636e+05
1.42700000000000e+04	-1.02957362251279e+05	1.42700000000000e+04	-1.13442512032143e+05	1.42700000000000e+04	-1.54460406345608e+05
1.42800000000000e+04	-9.90999641318333e+04	1.42800000000000e+04	-1.18352149319266e+05	1.42800000000000e+04	-1.56471194896160e+05
1.42900000000000e+04	-8.75271600349434e+04	1.42900000000000e+04	-1.23870481173955e+05	1.42900000000000e+04	-1.58736630867614e+05
1.43000000000000e+04	-1.03378967559063e+05	1.43000000000000e+04	-1.28504180939581e+05	1.43000000000000e+04	-1.58588953201630e+05
1.43100000000000e+04	-1.21020835842638e+05	1.43100000000000e+04	-1.28935431308090e+05	1.43100000000000e+04	-1.58987656737828e+05
1.43200000000000e+04	-1.06581926516879e+05	1.43200000000000e+04	-1.31549056203402e+05	1.43200000000000e+04	-1.56861619974946e+05
1.43300000000000e+04	-9.60417122850835e+04	1.43300000000000e+04	-1.15730212350749e+05	1.43300000000000e+04	-1.55100104335601e+05
1.43400000000000e+04	-1.08043866394972e+05	1.43400000000000e+04	-1.09165629762774e+05	1.43400000000000e+04	-1.53579856227955e+05
1.43500000000000e+04	-8.96576722097651e+04	1.43500000000000e+04	-1.01834268244358e+05	1.43500000000000e+04	-1.55451476979385e+05
1.43600000000000e+04	-1.07408032873951e+05	1.43600000000000e+04	-1.06267290741055e+05	1.43600000000000e+04	-1.56827550010140e+05
1.43700000000000e+04	-1.24415885882982e+05	1.43700000000000e+04	-1.11542746731054e+05	1.43700000000000e+04	-1.59977042220088e+05
1.43800000000000e+04	-1.14780827829775e+05	1.43800000000000e+04	-1.18111090133368e+05	1.43800000000000e+04	-1.60497910278819e+05
1.43900000000000e+04	-1.13110975556340e+05	1.43900000000000e+04	-1.26092616428744e+05	1.43900000000000e+04	-1.58798827992185e+05
1.44000000000000e+04	-1.20317307176234e+05	1.44000000000000e+04	-1.25503165919533e+05	1.44000000000000e+04	-1.58386838626160e+05
1.44100000000000e+04	-1.04785038770536e+05	1.44100000000000e+04	-1.14958185417125e+05	1.44100000000000e+04	-1.53518889923678e+05
1.44200000000000e+04	-7.68982637270144e+04	1.44200000000000e+04	-1.10679209090360e+05	1.44200000000000e+04	-1.53567146817215e+05
1.44300000000000e+04	-7.41584371596061e+04	1.44300000000000e+04	-1.08164098634235e+05	1.44300000000000e+04	-1.55485627879927e+05
1.44400000000000e+04	-8.05896381264889e+04	1.44400000000000e+04	-1.08686977659307e+05	1.44400000000000e+04	-1.57613826221002e+05
1.44500000000000e+04	-1.09077852819790e+05	1.44500000000000e+04	-1.09006902342327e+05	1.44500000000000e+04	-1.58353594253582e+05
1.44600000000000e+04	-1.08247596590154e+05	1.44600000000000e+04	-1.16856448427958e+05	1.44600000000000e+04	-1.58780398935708e+05
1.44700000000000e+04	-8.99199828117486e+04	1.44700000000000e+04	-1.20624682791361e+05	1.44700000000000e+04	-1.59864144247383e+05
1.44800000000000e+04	-1.05300907050870e+05	1.44800000000000e+04	-1.24291543719993e+05	1.44800000000000e+04	-1.59218736723837e+05
1.44900000000000e+04	-1.26921946720113e+05	1.44900000000000e+04	-1.23707488564423e+05	1.44900000000000e+04	-1.58375161531700e+05
1.45000000000000e+04	-1.13368386561562e+05	1.45000000000000e+04	-1.21741845869602e+05	1.45000000000000e+04	-1.58611591471450e+05
1.45100000000000e+04	-9.04268449615330e+04	1.45100000000000e+04	-1.18547557433355e+05	1.45100000000000e+04	-1.59986446995635e+05
1.45200000000000e+04	-9.54339653892213e+04	1.45200000000000e+04	-1.14630238733041e+05	1.45200000000000e+04	-1.58678528604745e+05
1.45300000000000e+04	-8.83670730062720e+04	1.45300000000000e+04	-1.12997341678496e+05	1.45300000000000e+04	-1.54192623540745e+05
1.45400000000000e+04	-7.53973612936571e+04	1.45400000000000e+04	-1.13456819178224e+05	1.45400000000000e+04	-1.52658763218889e+05
1.45500000000000e+04	-8.74750507545654e+04	1.45500000000000e+04	-1.17221784239606e+05	1.45500000000000e+04	-1.52698031060107e+05
1.45600000000000e+04	-1.06292112327315e+05	1.45600000000000e+04	-1.20344403263164e+05	1.45600000000000e+04	-1.51425881141229e+05
1.45700000000000e+04	-9.14013914462353e+04	1.45700000000000e+04	-1.19804571196616e+05	1.45700000000000e+04	-1.50363250971097e+05
1.45800000000000e+04	-8.99371099612425e+04	1.45800000000000e+04	-1.16769829959319e+05	1.45800000000000e+04	-1.49285237129914e+05
1.45900000000000e+04	-1.07212703906686e+05	1.45900000000000e+04	-1.18799288350021e+05	1.45900000000000e+04	-1.49751983060102e+05
1.46000000000000e+04	-1.28222535399856e+05	1.46000000000000e+04	-1.15096018426997e+05	1.46000000000000e+04	-1.49976302779646e+05
1.46100000000000e+04	-1.11124097517349e+05	1.46100000000000e+04	-1.16111775030402e+05	1.46100000000000e+04	-1.48718457558319e+05
1.46200000000000e+04	-9.55763296784397e+04	1.46200000000000e+04	-1.16066206086338e+05	1.46200000000000e+04	-1.46774602349241e+05
1.46300000000000e+04	-1.25113978061846e+05	1.46300000000000e+04	-1.17400478307367e+05	1.46300000000000e+04	-1.46307482352528e+05
1.46400000000000e+04	-1.28701169541230e+05	1.46400000000000e+04	-1.11471353742116e+05	1.46400000000000e+04	-1.46232263159404e+05
1.46500000000000e+04	-8.67493184658309e+04	1.46500000000000e+04	-1.11097346193937e+05	1.46500000000000e+04	-1.46983151445885e+05
1.46600000000000e+04	-8.07892768201860e+04	1.46600000000000e+04	-1.18480436040074e+05	1.46600000000000e+04	-1.47883513304882e+05
1.46700000000000e+04	-8.56834070125171e+04	1.46700000000000e+04	-1.21401416228388e+05	1.46700000000000e+04	-1.49462390524421e+05
1.46800000000000e+04	-9.32589418823442e+04	1.46800000000000e+04	-1.32653140952545e+05	1.46800000000000e+04	-1.49662171614398e+05
1.46900000000000e+04	-1.01872197757397e+05	1.46900000000000e+04	-1.28815489106801e+05	1.46900000000000e+04	-1.48915694450653e+05
1.47000000000000e+04	-1.17618528246636e+05	1.47000000000000e+04	-1.30896922378017e+05	1.47000000000000e+04	-1.50498289701474e+05
1.47100000000000e+04	-9.30235832083772e+04	1.47100000000000e+04	-1.20489153233547e+05	1.47100000000000e+04	-1.50489966478329e+05
1.47200000000000e+04	-7.16142831850494e+04	1.47200000000000e+04	-1.09930796537291e+05	1.47200000000000e+04	-1.51065823616786e+05
1.47300000000000e+04	-1.06460594877516e+05	1.47300000000000e+04	-1.00762288497873e+05	1.47300000000000e+04	-1.52393701342686e+05
1.47400000000000e+04	-1.39089697015347e+05	1.47400000000000e+04	-9.82509881131790e+04	1.47400000000000e+04	-1.54938533758376e+05
1.47500000000000e+04	-1.37787570538094e+05	1.47500000000000e+04	-1.02685434882659e+05	1.47500000000000e+04	-1.54070192075798e+05
1.47600000000000e+04	-9.52407127780097e+04	1.47600000000000e+04	-1.13265293040840e+05	1.47600000000000e+04	-1.56106020211279e+05
1.47700000000000e+04	-7.37267760030252e+04	1.47700000000000e+04	-1.18499117064265e+05	1.47700000000000e+04	-1.53496889214922e+05
1.47800000000000e+04	-7.31671116000040e+04	1.47800000000000e+04	-1.24923854643519e+05	1.47800000000000e+04	-1.47474356400947e+05
1.47900000000000e+04	-8.74106749742509e+04	1.47900000000000e+04	-1.26435294087759e+05	1.47900000000000e+04	-1.45820483486467e+05
1.48000000000000e+04	-1.26914411013827e+05	1.48000000000000e+04	-1.19583231069933e+05	1.48000000000000e+04	-1.48279642597427e+05
1.48100000000000e+04	-1.40900893247772e+05	1.48100000000000e+04	-1.20122670202977e+05	1.48100000000000e+04	-1.47995830137833e+05
1.48200000000000e+04	-1.02464584163062e+05	1.48200000000000e+04	-1.15567647648329e+05	1.48200000000000e+04	-1.52806155961635e+05
1.48300000000000e+04	-8.36053844842152e+04	1.48300000000000e+04	-1.05969946979036e+05	1.48300000000000e+04	-1.56290892579775e+05
1.48400000000000e+04	-9.93173084668471e+04	1.48400000000000e+04	-1.00322407579003e+05	1.48400000000000e+04	-1.58152022540784e+05
1.48500000000000e+04	-1.35165650393898e+05	1.48500000000000e+04	-1.06585606707442e+05	1.48500000000000e+04	-1.56673187537092e+05
1.48600000000000e+04	-1.35410534688525e+05	1.48600000000000e+04	-1.10226149238714e+05	1.48600000000000e+04	-1.56928662040757e+05
1.48700000000000e+04	-9.10850768598166e+04	1.48700000000000e+04	-1.14868893548641e+05	1.48700000000000e+04	-1.56296027315454e+05
1.48800000000000e+04	-9.40160571424273e+04	1.48800000000000e+04	-1.17196457410920e+05	1.48800000000000e+04	-1.55832852688581e+05
1.48900000000000e+04	-1.15626245516262e+05	1.48900000000000e+04	-1.20676699991279e+05	1.48900000000000e+04	-1.55960005656174e+05
1.49000000000000e+04	-7.52601449059010e+04	1.49000000000000e+04	-1.21886985446205e+05	1.49000000000000e+04	-1.58113400173805e+05
1.49100000000000e+04	-9.20251144695334e+04	1.49100000000000e+04	-1.20631182821315e+05	1.49100000000000e+04	-1.58195985645774e+05
1.49200000000000e+04	-1.25240325688781e+05	1.49200000000000e+04	-1.20462305351148e+05	1.49200000000000e+04	-1.60012191513576e+05
1.49300000000000e+04	-1.24967670534737e+05	1.49300000000000e+04	-1.16940678684441e+05	1.49300000000000e+04	-1.61798997778039e+05
1.49400000000000e+04	-1.30961575370687e+05	1.49400000000000e+04	-1.14538894765377e+05	1.49400000000000e+04	-1.58395754345635e+05
1.49500000000000e+04	-1.31649442706949e+05	1.49500000000000e+04	-1.06293675335536e+05	1.49500000000000e+04	-1.55487925408691e+05
1.49600000000000e+04	-1.13914698248419e+05	1.49600000000000e+04	-1.01224447678264e+05	1.49600000000000e+04	-1.57422698763888e+05
1.49700000000000e+04	-1.04023515075582e+05	1.49700000000000e+04	-1.08762444462852e+05	1.49700000000000e+04	-1.58735064255866e+05
1.49800000000000e+04	-1.31141308614942e+05	1.49800000000000e+04	-1.17344312951880e+05	1.49800000000000e+04	-1.62223688299599e+05
1.49900000000000e+04	-1.16353210749657e+05	1.49900000000000e+04	-1.22966329006405e+05	1.49900000000000e+04	-1.61788833461683e+05
1.50000000000000e+04	-1.03804446359365e+05	1.50000000000000e+04	-1.25778205948143e+05	1.50000000000000e+04	-1.63002959126646e+05
1.50100000000000e+04	-1.01160899150969e+05	1.50100000000000e+04	-1.28017443803975e+05	1.50100000000000e+04	-1.63541169221777e+05
1.50200000000000e+04	-1.02766707208294e+05	1.50200000000000e+04	-1.20165456880019e+05	1.50200000000000e+04	-1.60138203145928e+05
1.50300000000000e+04	-1.07549907549532e+05	1.50300000000000e+04	-1.08187978991731e+05	1.50300000000000e+04	-1.52362986854066e+05
1.50400000000000e+04	-9.42996168254140e+04	1.50400000000000e+04	-1.01800251055514e+05	1.50400000000000e+04	-1.49286480269355e+05
1.50500000000000e+04	-9.45596065465858e+04	1.50500000000000e+04	-9.97838658376070e+04	1.50500000000000e+04	-1.51804916549822e+05
1.50600000000000e+04	-1.08743907349131e+05	1.50600000000000e+04	-9.70447704839896e+04	1.50600000000000e+04	-1.53051991716339e+05
1.50700000000000e+04	-1.02457106143900e+05	1.50700000000000e+04	-1.06177130318555e+05	1.50700000000000e+04	-1.52791175562713e+05
1.50800000000000e+04	-9.42464612941707e+04	1.50800000000000e+04	-1.18353722517719e+05	1.50800000000000e+04	-1.53204414010172e+05
1.50900000000000e+04	-9.93589889652022e+04	1.50900000000000e+04	-1.24067085709796e+05	1.50900000000000e+04	-1.53304705294549e+05
1.51000000000000e+04	-9.68864880015433e+04	1.51000000000000e+04	-1.26309112541774e+05	1.51000000000000e+04	-1.54521593440330e+05
1.51100000000000e+04	-1.07909507281786e+05	1.51100000000000e+04	-1.17762826402380e+05	1.51100000000000e+04	-1.55141773224803e+05
1.51200000000000e+04	-1.06413897338218e+05	1.51200000000000e+04	-1.12429526670221e+05	1.51200000000000e+04	-1.55760548046992e+05
1.51300000000000e+04	-8.19862856836153e+04	1.51300000000000e+04	-1.08756731586179e+05	1.51300000000000e+04	-1.53566159241060e+05
1.51400000000000e+04	-8.10353874845351e+04	1.51400000000000e+04	-1.10729602982346e+05	1.51400000000000e+04	-1.52875132844232e+05
1.51500000000000e+04	-1.17791236711397e+05	1.51500000000000e+04	-1.14170369475509e+05	1.51500000000000e+04	-1.53411152731871e+05
1.51600000000000e+04	-1.24740458719869e+05	1.51600000000000e+04	-1.16306381402137e+05	1.51600000000000e+04	-1.53433115755044e+05
1.51700000000000e+04	-1.17236106350930e+05	1.51700000000000e+04	-1.15910009023031e+05	1.51700000000000e+04	-1.50997289154167e+05
1.51800000000000e+04	-1.04508800971850e+05	1.51800000000000e+04	-1.18467923522619e+05	1.51800000000000e+04	-1.50874519360501e+05
1.51900000000000e+04	-9.56732431297068e+04	1.51900000000000e+04	-1.16528300280812e+05	1.51900000000000e+04	-1.53132671671929e+05
1.52000000000000e+04	-1.00028729515918e+05	1.52000000000000e+04	-1.16245598671393e+05	1.52000000000000e+04	-1.53379503786752e+05
1.52100000000000e+04	-1.00258913424011e+05	1.52100000000000e+04	-1.11459869093907e+05	1.52100000000000e+04	-1.50213772089333e+05
1.52200000000000e+04	-8.33031630557279e+04	1.52200000000000e+04	-1.16388839861512e+05	1.52200000000000e+04	-1.49818814524452e+05
1.52300000000000e+04	-8.21258383104781e+04	1.52300000000000e+04	-1.16864646209012e+05	1.52300000000000e+04	-1.50197752754034e+05
1.52400000000000e+04	-1.03207650430073e+05	1.52400000000000e+04	-1.18527640872883e+05	1.52400000000000e+04	-1.50635563984823e+05
1.52500000000000e+04	-9.88919367695110e+04	1.52500000000000e+04	-1.16534778449274e+05	1.52500000000000e+04	-1.49772042919630e+05
1.52600000000000e+04	-1.05661202090620e+05	1.52600000000000e+04	-1.17733273345993e+05	1.52600000000000e+04	-1.50434572326886e+05
1.52700000000000e+04	-1.17533456833446e+05	1.52700000000000e+04	-1.09682474461728e+05	1.52700000000000e+04	-1.53614756783340e+05
1.52800000000000e+04	-1.13508123486553e+05	1.52800000000000e+04	-1.12840544748526e+05	1.52800000000000e+04	-1.52579483217930e+05
1.52900000000000e+04	-1.10601168765229e+05	1.52900000000000e+04	-1.12199516436222e+05	1.52900000000000e+04	-1.50046608165377e+05
1.53000000000000e+04	-1.02420916552157e+05	1.53000000000000e+04	-1.19894725603318e+05	1.53000000000000e+04	-1.48057913595077e+05
1.53100000000000e+04	-1.08171309595785e+05	1.53100000000000e+04	-1.24432620649911e+05	1.53100000000000e+04	-1.51554387457271e+05
1.53200000000000e+04	-1.07192260500875e+05	1.53200000000000e+04	-1.24436859740808e+05	1.53200000000000e+04	-1.53706327571860e+05
1.53300000000000e+04	-1.02543160744260e+05	1.53300000000000e+04	-1.17474806757442e+05	1.53300000000000e+04	-1.54706781165430e+05
1.53400000000000e+04	-1.10649666891731e+05	1.53400000000000e+04	-1.05808208773760e+05	1.53400000000000e+04	-1.56450750633989e+05
1.53500000000000e+04	-1.05529112968260e+05	1.53500000000000e+04	-9.90245604675574e+04	1.53500000000000e+04	-1.55072803457739e+05
1.53600000000000e+04	-8.94527485631666e+04	1.53600000000000e+04	-9.78144598141668e+04	1.53600000000000e+04	-1.51520645185975e+05
1.53700000000000e+04	-9.95071284509430e+04	1.53700000000000e+04	-1.01600296472432e+05	1.53700000000000e+04	-1.51168941169348e+05
1.53800000000000e+04	-9.82303943065471e+04	1.53800000000000e+04	-1.08963506631671e+05	1.53800000000000e+04	-1.53743008245684e+05
1.53900000000000e+04	-1.24120402312227e+05	1.53900000000000e+04	-1.18498298627644e+05	1.53900000000000e+04	-1.53288204753581e+05
1.54000000000000e+04	-1.48178323694274e+05	1.54000000000000e+04	-1.21566942039831e+05	1.54000000000000e+04	-1.52034361520259e+05
1.54100000000000e+04	-1.46265196288639e+05	1.54100000000000e+04	-1.15933700421102e+05	1.54100000000000e+04	-1.50571086582430e+05
1.54200000000000e+04	-1.04959632064944e+05	1.54200000000000e+04	-1.16742264566595e+05	1.54200000000000e+04	-1.51670334539274e+05
1.54300000000000e+04	-8.57751557716188e+04	1.54300000000000e+04	-1.11807373977469e+05	1.54300000000000e+04	-1.52984219381744e+05
1.54400000000000e+04	-8.26309035069687e+04	1.54400000000000e+04	-1.08366769341399e+05	1.54400000000000e+04	-1.53322164617624e+05
1.54500000000000e+04	-9.75019239897043e+04	1.54500000000000e+04	-1.07116220491057e+05	1.54500000000000e+04	-1.52684552782465e+05
1.54600000000000e+04	-1.27191068522507e+05	1.54600000000000e+04	-1.10647811855167e+05	1.54600000000000e+04	-1.54686615321657e+05
1.54700000000000e+04	-1.00098802563358e+05	1.54700000000000e+04	-1.09248799731968e+05	1.54700000000000e+04	-1.57482589164920e+05
1.54800000000000e+04	-6.90808149766887e+04	1.54800000000000e+04	-1.16823142592095e+05	1.54800000000000e+04	-1.56897127053779e+05
1.54900000000000e+04	-1.08216313797674e+05	1.54900000000000e+04	-1.18798839873649e+05	1.54900000000000e+04	-1.55664870256891e+05
1.55000000000000e+04	-1.20604730720067e+05	1.55000000000000e+04	-1.14869405084140e+05	1.55000000000000e+04	-1.56628787970242e+05
1.55100000000000e+04	-1.14004675406216e+05	1.55100000000000e+04	-1.13687505074947e+05	1.55100000000000e+04	-1.57370904205109e+05
1.55200000000000e+04	-1.07318739622142e+05	1.55200000000000e+04	-1.11969758269567e+05	1.55200000000000e+04	-1.58120211384657e+05
1.55300000000000e+04	-1.10949200607230e+05	1.55300000000000e+04	-1.07917066297062e+05	1.55300000000000e+04	-1.59221457251025e+05
1.55400000000000e+04	-1.21339533514669e+05	1.55400000000000e+04	-1.10873533776249e+05	1.55400000000000e+04	-1.58619910530935e+05
1.55500000000000e+04	-1.07309397747805e+05	1.55500000000000e+04	-1.09816277502842e+05	1.55500000000000e+04	-1.59534759674934e+05
1.55600000000000e+04	-9.65925749845312e+04	1.55600000000000e+04	-1.05975301454421e+05	1.55600000000000e+04	-1.59459759750556e+05
1.55700000000000e+04	-1.05582508863287e+05	1.55700000000000e+04	-1.06877847523079e+05	1.55700000000000e+04	-1.60315845162118e+05
1.55800000000000e+04	-1.01188969996106e+05	1.55800000000000e+04	-1.09771717418561e+05	1.55800000000000e+04	-1.60129435088930e+05
1.55900000000000e+04	-8.01162654137642e+04	1.55900000000000e+04	-1.12061904222890e+05	1.55900000000000e+04	-1.60578071584285e+05
1.56000000000000e+04	-9.07101828618161e+04	1.56000000000000e+04	-1.15597025460720e+05	1.56000000000000e+04	-1.61592181468550e+05
1.56100000000000e+04	-1.06539349274517e+05	1.56100000000000e+04	-1.21370611568678e+05	1.56100000000000e+04	-1.63238568917466e+05
1.56200000000000e+04	-1.06176651692221e+05	1.56200000000000e+04	-1.23682398814905e+05	1.56200000000000e+04	-1.64346723464245e+05
1.56300000000000e+04	-1.04685822004548e+05	1.56300000000000e+04	-1.25668228383690e+05	1.56300000000000e+04	-1.64288259344365e+05
1.56400000000000e+04	-1.02127288872485e+05	1.56400000000000e+04	-1.16507094962607e+05	1.56400000000000e+04	-1.63460373689114e+05
1.56500000000000e+04	-1.06315100706423e+05	1.56500000000000e+04	-1.11466001037866e+05	1.56500000000000e+04	-1.66069499273508e+05
1.56600000000000e+04	-9.86133907463014e+04	1.56600000000000e+04	-1.02151247972136e+05	1.56600000000000e+04	-1.65955995255782e+05
1.56700000000000e+04	-9.78710052112370e+04	1.56700000000000e+04	-1.03062412832216e+05	1.56700000000000e+04	-1.63688101102770e+05
1.56800000000000e+04	-1.07958381843880e+05	1.56800000000000e+04	-1.05119349039203e+05	1.56800000000000e+04	-1.59079803498702e+05
1.56900000000000e+04	-9.82798819145616e+04	1.56900000000000e+04	-1.11017597255811e+05	1.56900000000000e+04	-1.59633545079542e+05
1.57000000000000e+04	-9.99101917797554e+04	1.57000000000000e+04	-1.16241209243493e+05	1.57000000000000e+04	-1.57879590702013e+05
1.57100000000000e+04	-1.11273286619075e+05	1.57100000000000e+04	-1.18994326380456e+05	1.57100000000000e+04	-1.58837414652763e+05
1.57200000000000e+04	-1.39359674624182e+05	1.57200000000000e+04	-1.16011580257017e+05	1.57200000000000e+04	-1.57241479245667e+05
1.57300000000000e+04	-1.57769069760711e+05	1.57300000000000e+04	-1.10027897088818e+05	1.57300000000000e+04	-1.56929337799642e+05
1.57400000000000e+04	-1.20320611421974e+05	1.57400000000000e+04	-1.08300767696447e+05	1.57400000000000e+04	-1.56259472330100e+05
1.57500000000000e+04	-9.02537400405514e+04	1.57500000000000e+04	-1.09958452163776e+05	1.57500000000000e+04	-1.56239188783327e+05
1.57600000000000e+04	-1.02601085864523e+05	1.57600000000000e+04	-1.14277586833046e+05	1.57600000000000e+04	-1.58297788708435e+05
1.57700000000000e+04	-9.66269804953873e+04	1.57700000000000e+04	-1.17763934460468e+05	1.57700000000000e+04	-1.56730626296879e+05
1.57800000000000e+04	-1.19715349831275e+05	1.57800000000000e+04	-1.20763015965973e+05	1.57800000000000e+04	-1.58024456559448e+05
1.57900000000000e+04	-1.29577057728920e+05	1.57900000000000e+04	-1.20865132749388e+05	1.57900000000000e+04	-1.60048397365222e+05
1.58000000000000e+04	-1.29739799357820e+05	1.58000000000000e+04	-1.15427208587825e+05	1.58000000000000e+04	-1.60746250364807e+05
1.58100000000000e+04	-1.22230937543973e+05	1.58100000000000e+04	-1.10471886409504e+05	1.58100000000000e+04	-1.57772185199465e+05
1.58200000000000e+04	-1.17203420644537e+05	1.58200000000000e+04	-1.06331322189587e+05	1.58200000000000e+04	-1.57075274499033e+05
1.58300000000000e+04	-1.29701442028204e+05	1.58300000000000e+04	-1.02823979258268e+05	1.58300000000000e+04	-1.57247097624456e+05
1.58400000000000e+04	-1.13610510945136e+05	1.58400000000000e+04	-9.98567063225987e+04	1.58400000000000e+04	-1.58338776497647e+05
1.58500000000000e+04	-1.08015332317055e+05	1.58500000000000e+04	-1.09072122732253e+05	1.58500000000000e+04	-1.58482973526574e+05
1.58600000000000e+04	-1.21628614378102e+05	1.58600000000000e+04	-1.14058294470695e+05	1.58600000000000e+04	-1.60323886177224e+05
1.58700000000000e+04	-1.20125708953518e+05	1.58700000000000e+04	-1.23011150331707e+05	1.58700000000000e+04	-1.61288472530365e+05
1.58800000000000e+04	-8.13953131709158e+04	1.58800000000000e+04	-1.23513769850069e+05	1.58800000000000e+04	-1.63214476662196e+05
1.58900000000000e+04	-1.06042026828280e+05	1.58900000000000e+04	-1.19730663225951e+05	1.58900000000000e+04	-1.66472091441559e+05
1.59000000000000e+04	-1.23775436302516e+05	1.59000000000000e+04	-1.21863618854885e+05	1.59000000000000e+04	-1.64648392356602e+05
1.59100000000000e+04	-1.39167330372793e+05	1.59100000000000e+04	-1.18005528976553e+05	1.59100000000000e+04	-1.65594796854587e+05
1.59200000000000e+04	-1.35259704364922e+05	1.59200000000000e+04	-1.19947033465382e+05	1.59200000000000e+04	-1.64156130683623e+05
1.59300000000000e+04	-1.22169830111579e+05	1.59300000000000e+04	-1.16385838480942e+05	1.59300000000000e+04	-1.64631141146851e+05
1.59400000000000e+04	-9.19267102384098e+04	1.59400000000000e+04	-1.14833422434134e+05	1.59400000000000e+04	-1.66140275894196e+05
1.59500000000000e+04	-9.24905180156100e+04	1.59500000000000e+04	-1.13192763725401e+05	1.59500000000000e+04	-1.66261977808052e+05
1.59600000000000e+04	-9.09719040067099e+04	1.59600000000000e+04	-1.19439336245951e+05	1.59600000000000e+04	-1.63674043842602e+05
1.59700000000000e+04	-1.04754953569241e+05	1.59700000000000e+04	-1.21095419239000e+05	1.59700000000000e+04	-1.59329138891549e+05
1.59800000000000e+04	-1.33488837924861e+05	1.59800000000000e+04	-1.23553514516923e+05	1.59800000000000e+04	-1.54760371073655e+05
1.59900000000000e+04	-1.16026364418856e+05	1.59900000000000e+04	-1.26155449108085e+05	1.59900000000000e+04	-1.54299062343668e+05
1.60000000000000e+04	-8.81975902437749e+04	1.60000000000000e+04	-1.21793928590572e+05	1.60000000000000e+04	-1.56411011134715e+05
1.60100000000000e+04	-1.01901010426129e+05	1.60100000000000e+04	-1.20925340119828e+05	1.60100000000000e+04	-1.59096046101988e+05
1.60200000000000e+04	-1.32583727143097e+05	1.60200000000000e+04	-1.15849157973099e+05	1.60200000000000e+04	-1.60177967524192e+05
1.60300000000000e+04	-1.30600016164358e+05	1.60300000000000e+04	-1.05891057278633e+05	1.60300000000000e+04	-1.58889562360677e+05
1.60400000000000e+04	-9.15243092860694e+04	1.60400000000000e+04	-1.04890313932371e+05	1.60400000000000e+04	-1.59393678304701e+05
1.60500000000000e+04	-1.03661140884810e+05	1.60500000000000e+04	-1.02441862198006e+05	1.60500000000000e+04	-1.58475445096062e+05
1.60600000000000e+04	-1.38026181327505e+05	1.60600000000000e+04	-1.11506191339062e+05	1.60600000000000e+04	-1.59049157779520e+05
1.60700000000000e+04	-1.55442256480366e+05	1.60700000000000e+04	-1.15764999258927e+05	1.60700000000000e+04	-1.58841518190584e+05
1.60800000000000e+04	-1.23658865361898e+05	1.60800000000000e+04	-1.20899284492722e+05	1.60800000000000e+04	-1.61008136075258e+05
1.60900000000000e+04	-6.85386906963501e+04	1.60900000000000e+04	-1.20323226542649e+05	1.60900000000000e+04	-1.61289995828080e+05
1.61000000000000e+04	-8.47054697877021e+04	1.61000000000000e+04	-1.19775738348484e+05	1.61000000000000e+04	-1.62950473174366e+05
1.61100000000000e+04	-8.55710470180554e+04	1.61100000000000e+04	-1.19571023258418e+05	1.61100000000000e+04	-1.64092335058226e+05
1.61200000000000e+04	-1.06867872855688e+05	1.61200000000000e+04	-1.14069321045297e+05	1.61200000000000e+04	-1.64527234723365e+05
1.61300000000000e+04	-1.30684981787679e+05	1.61300000000000e+04	-1.14131280538889e+05	1.61300000000000e+04	-1.62694055292148e+05
1.61400000000000e+04	-1.06009881120857e+05	1.61400000000000e+04	-1.09856159322733e+05	1.61400000000000e+04	-1.61641343710965e+05
1.61500000000000e+04	-6.86658038681570e+04	1.61500000000000e+04	-1.08882580485506e+05	1.61500000000000e+04	-1.59063696259361e+05
1.61600000000000e+04	-1.09627421312277e+05	1.61600000000000e+04	-1.02861790723801e+05	1.61600000000000e+04	-1.61063062214219e+05
1.61700000000000e+04	-1.16473913746317e+05	1.61700000000000e+04	-1.05807493998887e+05	1.61700000000000e+04	-1.61845463610949e+05
1.61800000000000e+04	-9.58300753459216e+04	1.61800000000000e+04	-1.06627167731838e+05	1.61800000000000e+04	-1.63273625122676e+05
1.61900000000000e+04	-1.11785248295373e+05	1.61900000000000e+04	-1.09778210381912e+05	1.61900000000000e+04	-1.63928495835701e+05
1.62000000000000e+04	-1.26113691838184e+05	1.62000000000000e+04	-1.10835659244412e+05	1.62000000000000e+04	-1.63739517161493e+05
1.62100000000000e+04	-1.13957263086546e+05	1.62100000000000e+04	-1.15902980337919e+05	1.62100000000000e+04	-1.62165240085671e+05
1.62200000000000e+04	-1.07613983619667e+05	1.62200000000000e+04	-1.18380014585653e+05	1.62200000000000e+04	-1.59258201281490e+05
1.62300000000000e+04	-1.07724020550418e+05	1.62300000000000e+04	-1.18929353077941e+05	1.62300000000000e+04	-1.60805580988579e+05
1.62400000000000e+04	-1.16753291827828e+05	1.62400000000000e+04	-1.12498858667258e+05	1.62400000000000e+04	-1.62753825621963e+05
1.62500000000000e+04	-1.13127015511973e+05	1.62500000000000e+04	-1.10028048006722e+05	1.62500000000000e+04	-1.61970940263724e+05
1.62600000000000e+04	-9.44230341974267e+04	1.62600000000000e+04	-1.10077124110929e+05	1.62600000000000e+04	-1.62052620470166e+05
1.62700000000000e+04	-1.04386062565685e+05	1.62700000000000e+04	-1.13933403456152e+05	1.62700000000000e+04	-1.62814081324600e+05
1.62800000000000e+04	-9.80665196623731e+04	1.62800000000000e+04	-1.20878972939864e+05	1.62800000000000e+04	-1.61469085033191e+05
1.62900000000000e+04	-9.60001819318293e+04	1.62900000000000e+04	-1.23327464384154e+05	1.62900000000000e+04	-1.60881454408079e+05
1.63000000000000e+04	-1.18332058508022e+05	1.63000000000000e+04	-1.20212212204498e+05	1.63000000000000e+04	-1.61093896452475e+05
1.63100000000000e+04	-1.38985469568384e+05	1.63100000000000e+04	-1.13388082850574e+05	1.63100000000000e+04	-1.61223438328997e+05
1.63200000000000e+04	-1.12227148282129e+05	1.63200000000000e+04	-1.08685593021778e+05	1.63200000000000e+04	-1.63635861304472e+05
1.63300000000000e+04	-1.00547209045159e+05	1.63300000000000e+04	-1.05411495356229e+05	1.63300000000000e+04	-1.63871885168827e+05
1.63400000000000e+04	-1.10926858657345e+05	1.63400000000000e+04	-1.04047701164893e+05	1.63400000000000e+04	-1.62830074731784e+05
1.63500000000000e+04	-1.08936321755775e+05	1.63500000000000e+04	-1.05574069776468e+05	1.63500000000000e+04	-1.60775718902258e+05
1.63600000000000e+04	-9.94456310762795e+04	1.63600000000000e+04	-1.10078438395890e+05	1.63600000000000e+04	-1.58965026234912e+05
1.63700000000000e+04	-1.11094833286769e+05	1.63700000000000e+04	-1.17280895484907e+05	1.63700000000000e+04	-1.59446409225366e+05
1.63800000000000e+04	-1.13357227607598e+05	1.63800000000000e+04	-1.18356296545461e+05	1.63800000000000e+04	-1.57476384096663e+05
1.63900000000000e+04	-8.72449346538451e+04	1.63900000000000e+04	-1.20478489438102e+05	1.63900000000000e+04	-1.53282426514492e+05
1.64000000000000e+04	-1.08640890210120e+05	1.64000000000000e+04	-1.15852603126087e+05	1.64000000000000e+04	-1.48808307546723e+05
1.64100000000000e+04	-1.26203743405322e+05	1.64100000000000e+04	-1.16526927031561e+05	1.64100000000000e+04	-1.51824661288018e+05
1.64200000000000e+04	-1.27354405041572e+05	1.64200000000000e+04	-1.12692311793299e+05	1.64200000000000e+04	-1.54449402484716e+05
1.64300000000000e+04	-1.23099673042878e+05	1.64300000000000e+04	-1.16284945964796e+05	1.64300000000000e+04	-1.56351189322501e+05
1.64400000000000e+04	-1.24973198792044e+05	1.64400000000000e+04	-1.15727086074399e+05	1.64400000000000e+04	-1.56293941246170e+05
1.64500000000000e+04	-1.25565818474864e+05	1.64500000000000e+04	-1.17056111621163e+05	1.64500000000000e+04	-1.59159027119980e+05
1.64600000000000e+04	-1.24105785497301e+05	1.64600000000000e+04	-1.14538226540249e+05	1.64600000000000e+04	-1.60243815744605e+05
1.64700000000000e+04	-1.18444125972388e+05	1.64700000000000e+04	-1.13823042436950e+05	1.64700000000000e+04	-1.61227213261320e+05
1.64800000000000e+04	-1.08809851186788e+05	1.64800000000000e+04	-1.17631494719804e+05	1.64800000000000e+04	-1.58483388118571e+05
1.64900000000000e+04	-1.09369779056269e+05	1.64900000000000e+04	-1.19014835107556e+05	1.64900000000000e+04	-1.55806884912627e+05
1.65000000000000e+04	-8.83908315571260e+04	1.65000000000000e+04	-1.17997520356370e+05	1.65000000000000e+04	-1.54026391725255e+05
1.65100000000000e+04	-9.01326150171131e+04	1.65100000000000e+04	-1.19504764791566e+05	1.65100000000000e+04	-1.54398830203592e+05
1.65200000000000e+04	-9.78374589104166e+04	1.65200000000000e+04	-1.20171048302000e+05	1.65200000000000e+04	-1.52545399478801e+05
1.65300000000000e+04	-1.19652243643988e+05	1.65300000000000e+04	-1.07701475948140e+05	1.65300000000000e+04	-1.50064331725539e+05
1.65400000000000e+04	-1.19426044362941e+05	1.65400000000000e+04	-1.06601580661564e+05	1.65400000000000e+04	-1.50467421750732e+05
1.65500000000000e+04	-1.26058899433753e+05	1.65500000000000e+04	-1.01250133151715e+05	1.65500000000000e+04	-1.51686539121394e+05
1.65600000000000e+04	-1.10056845946943e+05	1.65600000000000e+04	-1.02211141942224e+05	1.65600000000000e+04	-1.53773481434994e+05
1.65700000000000e+04	-9.73707793587766e+04	1.65700000000000e+04	-1.05077438604934e+05	1.65700000000000e+04	-1.51676926772469e+05
1.65800000000000e+04	-8.83756008384984e+04	1.65800000000000e+04	-1.13651578499500e+05	1.65800000000000e+04	-1.52681967765788e+05
1.65900000000000e+04	-1.24388692508852e+05	1.65900000000000e+04	-1.17451552608474e+05	1.65900000000000e+04	-1.53066613213578e+05
1.66000000000000e+04	-1.53023182851812e+05	1.66000000000000e+04	-1.28427996875887e+05	1.66000000000000e+04	-1.57154085378716e+05
1.66100000000000e+04	-8.88333537731405e+04	1.66100000000000e+04	-1.23627509392717e+05	1.66100000000000e+04	-1.59881254099873e+05
1.66200000000000e+04	-9.27787904727337e+04	1.66200000000000e+04	-1.15745261035739e+05	1.66200000000000e+04	-1.62706455720507e+05
1.66300000000000e+04	-1.32340018459700e+05	1.66300000000000e+04	-1.10781503459026e+05	1.66300000000000e+04	-1.62923157428050e+05
1.66400000000000e+04	-1.35700761476704e+05	1.66400000000000e+04	-1.06046928633197e+05	1.66400000000000e+04	-1.62492230644940e+05
1.66500000000000e+04	-1.09477564979531e+05	1.66500000000000e+04	-9.68777445102337e+04	1.66500000000000e+04	-1.56418264186650e+05
1.66600000000000e+04	-1.22045539239788e+05	1.66600000000000e+04	-1.02788156386649e+05	1.66600000000000e+04	-1.53459194598552e+05
1.66700000000000e+04	-1.39777682697193e+05	1.66700000000000e+04	-1.12017116160960e+05	1.66700000000000e+04	-1.51700778472745e+05
1.66800000000000e+04	-1.15816172521263e+05	1.66800000000000e+04	-1.18732103293990e+05	1.66800000000000e+04	-1.53152800094306e+05
1.66900000000000e+04	-8.92317454702014e+04	1.66900000000000e+04	-1.26706845942911e+05	1.66900000000000e+04	-1.54767230001920e+05
1.67000000000000e+04	-1.05848863678049e+05	1.67000000000000e+04	-1.30209149710103e+05	1.67000000000000e+04	-1.55942310194695e+05
1.67100000000000e+04	-1.12415315637972e+05	1.67100000000000e+04	-1.25181539166805e+05	1.67100000000000e+04	-1.56121837860148e+05
1.67200000000000e+04	-1.20461230483288e+05	1.67200000000000e+04	-1.20529653524834e+05	1.67200000000000e+04	-1.55961351331480e+05
1.67300000000000e+04	-1.28503899140991e+05	1.67300000000000e+04	-1.12237549084950e+05	1.67300000000000e+04	-1.59074734027771e+05
1.67400000000000e+04	-1.24473744140501e+05	1.67400000000000e+04	-1.05754450858920e+05	1.67400000000000e+04	-1.59489657945852e+05
1.67500000000000e+04	-1.15434371135847e+05	1.67500000000000e+04	-1.04107326563560e+05	1.67500000000000e+04	-1.60250649267791e+05
1.67600000000000e+04	-1.23250010202313e+05	1.67600000000000e+04	-1.05691792396179e+05	1.67600000000000e+04	-1.59423356843931e+05
1.67700000000000e+04	-1.43915525725108e+05	1.67700000000000e+04	-1.11951370019867e+05	1.67700000000000e+04	-1.59603364905326e+05
1.67800000000000e+04	-1.54795979144284e+05	1.67800000000000e+04	-1.18158273988413e+05	1.67800000000000e+04	-1.55119081157954e+05
1.67900000000000e+04	-1.26078088382447e+05	1.67900000000000e+04	-1.19847058054115e+05	1.67900000000000e+04	-1.58194490921136e+05
1.68000000000000e+04	-7.17486977755539e+04	1.68000000000000e+04	-1.24328383628363e+05	1.68000000000000e+04	-1.55436740576973e+05
1.68100000000000e+04	-8.49053501162648e+04	1.68100000000000e+04	-1.23067894327186e+05	1.68100000000000e+04	-1.55330099556848e+05
1.68200000000000e+04	-1.28404258980206e+05	1.68200000000000e+04	-1.24538792097324e+05	1.68200000000000e+04	-1.57321613734919e+05
1.68300000000000e+04	-1.43473944118231e+05	1.68300000000000e+04	-1.13827140202809e+05	1.68300000000000e+04	-1.56937514456787e+05
1.68400000000000e+04	-1.43619098855894e+05	1.68400000000000e+04	-1.13641157609086e+05	1.68400000000000e+04	-1.54275838823774e+05
1.68500000000000e+04	-1.33324554604660e+05	1.68500000000000e+04	-1.15302220269843e+05	1.68500000000000e+04	-1.54839378176169e+05
1.68600000000000e+04	-1.17797783607177e+05	1.68600000000000e+04	-1.10046027283375e+05	1.68600000000000e+04	-1.56327099642153e+05
1.68700000000000e+04	-9.80463590135721e+04	1.68700000000000e+04	-1.00069711673014e+05	1.68700000000000e+04	-1.58200615882770e+05
1.68800000000000e+04	-9.93461923404890e+04	1.68800000000000e+04	-1.06661022244273e+05	1.68800000000000e+04	-1.56278134162994e+05
1.68900000000000e+04	-1.16029022449636e+05	1.68900000000000e+04	-1.15096515748523e+05	1.68900000000000e+04	-1.57315378812461e+05
1.69000000000000e+04	-1.14534055212401e+05	1.69000000000000e+04	-1.18079366655183e+05	1.69000000000000e+04	-1.58319714958307e+05
1.69100000000000e+04	-1.07491711767453e+05	1.69100000000000e+04	-1.30823513224060e+05	1.69100000000000e+04	-1.56523135610230e+05
1.69200000000000e+04	-1.20340326368987e+05	1.69200000000000e+04	-1.31947621373216e+05	1.69200000000000e+04	-1.54921230247189e+05
1.69300000000000e+04	-1.32727005089062e+05	1.69300000000000e+04	-1.20459783321599e+05	1.69300000000000e+04	-1.55657010161344e+05
1.69400000000000e+04	-1.40980253556446e+05	1.69400000000000e+04	-1.14625391880541e+05	1.69400000000000e+04	-1.58368583972467e+05
1.69500000000000e+04	-1.22831738270486e+05	1.69500000000000e+04	-1.05279864217786e+05	1.69500000000000e+04	-1.58572257048616e+05
1.69600000000000e+04	-1.05725082299378e+05	1.69600000000000e+04	-9.96301860138269e+04	1.69600000000000e+04	-1.60261517346151e+05
1.69700000000000e+04	-1.08159445743044e+05	1.69700000000000e+04	-9.97745874491592e+04	1.69700000000000e+04	-1.61606102232435e+05
1.69800000000000e+04	-9.69950448705308e+04	1.69800000000000e+04	-1.06163067816131e+05	1.69800000000000e+04	-1.61944748854709e+05
1.69900000000000e+04	-1.02988753655844e+05	1.69900000000000e+04	-1.16638529744762e+05	1.69900000000000e+04	-1.60472109203588e+05
1.70000000000000e+04	-1.09810273810073e+05	1.70000000000000e+04	-1.19021376918860e+05	1.70000000000000e+04	-1.58542879150363e+05
1.70100000000000e+04	-1.28082635741637e+05	1.70100000000000e+04	-1.16321159771664e+05	1.70100000000000e+04	-1.60076741807656e+05
1.70200000000000e+04	-1.23853791821500e+05	1.70200000000000e+04	-1.15599464597150e+05	1.70200000000000e+04	-1.61132838837978e+05
1.70300000000000e+04	-1.07363276929829e+05	1.70300000000000e+04	-1.15726074383127e+05	1.70300000000000e+04	-1.62958161846555e+05
1.70400000000000e+04	-1.14287937245186e+05	1.70400000000000e+04	-1.14805591276008e+05	1.70400000000000e+04	-1.61178744479081e+05
1.70500000000000e+04	-1.18170201884995e+05	1.70500000000000e+04	-1.14276509022470e+05	1.70500000000000e+04	-1.62318149593846e+05
1.70600000000000e+04	-1.14242269953017e+05	1.70600000000000e+04	-1.07810748752655e+05	1.70600000000000e+04	-1.61540435287985e+05
1.70700000000000e+04	-1.17800565813364e+05	1.70700000000000e+04	-1.13671112895409e+05	1.70700000000000e+04	-1.60828201871737e+05
1.70800000000000e+04	-1.13849628705068e+05	1.70800000000000e+04	-1.11305967240147e+05	1.70800000000000e+04	-1.60511365027126e+05
1.70900000000000e+04	-1.04445044437663e+05	1.70900000000000e+04	-1.11260201252358e+05	1.70900000000000e+04	-1.61625648251579e+05
1.71000000000000e+04	-1.03422279546603e+05	1.71000000000000e+04	-1.13037948685055e+05	1.71000000000000e+04	-1.63225387059807e+05
1.71100000000000e+04	-1.16830985061206e+05	1.71100000000000e+04	-1.14187374794333e+05	1.71100000000000e+04	-1.62304151040651e+05
1.71200000000000e+04	-1.26601894610898e+05	1.71200000000000e+04	-1.12615202525990e+05	1.71200000000000e+04	-1.60896858613570e+05
1.71300000000000e+04	-1.32423781303059e+05	1.71300000000000e+04	-1.14581328604604e+05	1.71300000000000e+04	-1.59332427640812e+05
1.71400000000000e+04	-1.31828482170591e+05	1.71400000000000e+04	-1.14214094400182e+05	1.71400000000000e+04	-1.60346440006272e+05
1.71500000000000e+04	-1.26771770428615e+05	1.71500000000000e+04	-1.13603737248077e+05	1.71500000000000e+04	-1.57767424747718e+05
1.71600000000000e+04	-1.23584153369833e+05	1.71600000000000e+04	-1.07131483042024e+05	1.71600000000000e+04	-1.58482834075352e+05
1.71700000000000e+04	-1.31485135686568e+05	1.71700000000000e+04	-1.06999779268439e+05	1.71700000000000e+04	-1.62346665411755e+05
1.71800000000000e+04	-1.39998160946991e+05	1.71800000000000e+04	-1.01117615270084e+05	1.71800000000000e+04	-1.62561298470506e+05
1.71900000000000e+04	-1.34079455519743e+05	1.71900000000000e+04	-1.03305861021331e+05	1.71900000000000e+04	-1.63557037125420e+05
1.72000000000000e+04	-9.54039843312122e+04	1.72000000000000e+04	-1.12440969294830e+05	1.72000000000000e+04	-1.60948265999236e+05
1.72100000000000e+04	-9.57436462613958e+04	1.72100000000000e+04	-1.13320156075250e+05	1.72100000000000e+04	-1.56713635225021e+05
1.72200000000000e+04	-1.12749648676996e+05	1.72200000000000e+04	-1.15651704722663e+05	1.72200000000000e+04	-1.53788128278883e+05
1.72300000000000e+04	-1.16738329117687e+05	1.72300000000000e+04	-1.12714592867718e+05	1.72300000000000e+04	-1.54762051884775e+05
1.72400000000000e+04	-1.40441382136883e+05	1.72400000000000e+04	-1.06448771003828e+05	1.72400000000000e+04	-1.57948364411705e+05
1.72500000000000e+04	-1.36178653629948e+05	1.72500000000000e+04	-1.02755523921510e+05	1.72500000000000e+04	-1.59910598664957e+05
1.72600000000000e+04	-1.08537304715378e+05	1.72600000000000e+04	-1.01191332822886e+05	1.72600000000000e+04	-1.61100963843932e+05
1.72700000000000e+04	-9.71246177561750e+04	1.72700000000000e+04	-1.06585269104997e+05	1.72700000000000e+04	-1.56761726698835e+05
1.72800000000000e+04	-1.03927890554967e+05	1.72800000000000e+04	-1.09289732667906e+05	1.72800000000000e+04	-1.54279340525632e+05
1.72900000000000e+04	-1.23045364543175e+05	1.72900000000000e+04	-1.14375184843789e+05	1.72900000000000e+04	-1.53978748572366e+05
1.73000000000000e+04	-1.32498286160069e+05	1.73000000000000e+04	-1.16760591129203e+05	1.73000000000000e+04	-1.55324713297735e+05
1.73100000000000e+04	-1.23971540046921e+05	1.73100000000000e+04	-1.23097727475680e+05	1.73100000000000e+04	-1.55123187533113e+05
1.73200000000000e+04	-9.31642851525790e+04	1.73200000000000e+04	-1.23345922848424e+05	1.73200000000000e+04	-1.55867643076612e+05
1.73300000000000e+04	-1.08815013592826e+05	1.73300000000000e+04	-1.22051402633873e+05	1.73300000000000e+04	-1.55352498885529e+05
1.73400000000000e+04	-1.18930927265274e+05	1.73400000000000e+04	-1.21196930828104e+05	1.73400000000000e+04	-1.56631579248054e+05
1.73500000000000e+04	-1.27995065590513e+05	1.73500000000000e+04	-1.16560929627735e+05	1.73500000000000e+04	-1.54974231884095e+05
1.73600000000000e+04	-1.28209086120180e+05	1.73600000000000e+04	-1.11017368795043e+05	1.73600000000000e+04	-1.57400682788143e+05
1.73700000000000e+04	-1.24295067506869e+05	1.73700000000000e+04	-1.11840434779388e+05	1.73700000000000e+04	-1.56710533167507e+05
1.73800000000000e+04	-1.28949667156192e+05	1.73800000000000e+04	-1.09855475300309e+05	1.73800000000000e+04	-1.57868531148006e+05
1.73900000000000e+04	-1.29106809652920e+05	1.73900000000000e+04	-1.11142484213811e+05	1.73900000000000e+04	-1.58569087155517e+05
1.74000000000000e+04	-1.21435740792151e+05	1.74000000000000e+04	-1.15461719166174e+05	1.74000000000000e+04	-1.58476522987312e+05
1.74100000000000e+04	-1.25599607413931e+05	1.74100000000000e+04	-1.12501657327307e+05	1.74100000000000e+04	-1.59451882720784e+05
1.74200000000000e+04	-1.19858052916082e+05	1.74200000000000e+04	-1.13062494185477e+05	1.74200000000000e+04	-1.60989723715300e+05
1.74300000000000e+04	-1.09378592480729e+05	1.74300000000000e+04	-1.16796650434242e+05	1.74300000000000e+04	-1.61824156934082e+05
1.74400000000000e+04	-9.97098867090507e+04	1.74400000000000e+04	-1.12693461563956e+05	1.74400000000000e+04	-1.62221206461860e+05
1.74500000000000e+04	-1.02458065487392e+05	1.74500000000000e+04	-1.13694782590898e+05	1.74500000000000e+04	-1.66526138912494e+05
1.74600000000000e+04	-1.16832656887271e+05	1.74600000000000e+04	-1.16615380631104e+05	1.74600000000000e+04	-1.67622754835407e+05
1.74700000000000e+04	-1.29957468272084e+05	1.74700000000000e+04	-1.22106902291924e+05	1.74700000000000e+04	-1.68589365892581e+05
1.74800000000000e+04	-1.33896924393235e+05	1.74800000000000e+04	-1.20744447275892e+05	1.74800000000000e+04	-1.66861197364754e+05
1.74900000000000e+04	-1.20197095278713e+05	1.74900000000000e+04	-1.18129184397650e+05	1.74900000000000e+04	-1.69776274011032e+05
1.75000000000000e+04	-1.08920538135788e+05	1.75000000000000e+04	-1.18762936215709e+05	1.75000000000000e+04	-1.66058536138709e+05
1.75100000000000e+04	-1.07507985732185e+05	1.75100000000000e+04	-1.12869760161332e+05	1.75100000000000e+04	-1.63394788324727e+05
1.75200000000000e+04	-1.17142540947667e+05	1.75200000000000e+04	-1.14004431848377e+05	1.75200000000000e+04	-1.60247280612803e+05
1.75300000000000e+04	-1.20816936919708e+05	1.75300000000000e+04	-1.15504659408209e+05	1.75300000000000e+04	-1.58332002431246e+05
1.75400000000000e+04	-1.09005539633503e+05	1.75400000000000e+04	-1.14335036741800e+05	1.75400000000000e+04	-1.60387410100799e+05
1.75500000000000e+04	-1.02957296587191e+05	1.75500000000000e+04	-1.14719932406606e+05	1.75500000000000e+04	-1.61239097412987e+05
1.75600000000000e+04	-1.08574314238057e+05	1.75600000000000e+04	-1.08740914684854e+05	1.75600000000000e+04	-1.57381492143106e+05
1.75700000000000e+04	-1.30960995276567e+05	1.75700000000000e+04	-1.09908994330171e+05	1.75700000000000e+04	-1.55644183546153e+05
1.75800000000000e+04	-1.39733247393668e+05	1.75800000000000e+04	-1.14510631004884e+05	1.75800000000000e+04	-1.56877679650934e+05
1.75900000000000e+04	-1.05025835747840e+05	1.75900000000000e+04	-1.07636625558837e+05	1.75900000000000e+04	-1.58608464668730e+05
1.76000000000000e+04	-1.06181520997071e+05	1.76000000000000e+04	-1.11997129974650e+05	1.76000000000000e+04	-1.58595473613699e+05
1.76100000000000e+04	-1.22633701234685e+05	1.76100000000000e+04	-1.08887119613615e+05	1.76100000000000e+04	-1.61267062474095e+05
1.76200000000000e+04	-1.37190533916316e+05	1.76200000000000e+04	-1.10233063896992e+05	1.76200000000000e+04	-1.62842291922316e+05
1.76300000000000e+04	-1.18599556072785e+05	1.76300000000000e+04	-1.09265129522905e+05	1.76300000000000e+04	-1.63804322137811e+05
1.76400000000000e+04	-1.08313971199565e+05	1.76400000000000e+04	-1.12054584894885e+05	1.76400000000000e+04	-1.62090157528304e+05
1.76500000000000e+04	-1.22079044905450e+05	1.76500000000000e+04	-1.13481794528045e+05	1.76500000000000e+04	-1.60728069260058e+05
1.76600000000000e+04	-1.10471178302643e+05	1.76600000000000e+04	-1.16043008159088e+05	1.76600000000000e+04	-1.61688732889932e+05
1.76700000000000e+04	-1.01114537761352e+05	1.76700000000000e+04	-1.16001857212259e+05	1.76700000000000e+04	-1.66168236040171e+05
1.76800000000000e+04	-1.05492488362898e+05	1.76800000000000e+04	-1.17208849112052e+05	1.76800000000000e+04	-1.65476128876694e+05
1.76900000000000e+04	-1.06588129269970e+05	1.76900000000000e+04	-1.22835038469529e+05	1.76900000000000e+04	-1.63208123178668e+05
1.77000000000000e+04	-1.01085656092191e+05	1.77000000000000e+04	-1.17095483272957e+05	1.77000000000000e+04	-1.62693478818961e+05
1.77100000000000e+04	-1.13860973664331e+05	1.77100000000000e+04	-1.21525217479704e+05	1.77100000000000e+04	-1.64664746855533e+05
1.77200000000000e+04	-1.07700195963729e+05	1.77200000000000e+04	-1.21359616080647e+05	1.77200000000000e+04	-1.64610897420959e+05
1.77300000000000e+04	-1.03234581640552e+05	1.77300000000000e+04	-1.18701046740283e+05	1.77300000000000e+04	-1.64041589974600e+05
1.77400000000000e+04	-1.07226114402690e+05	1.77400000000000e+04	-1.21321294994640e+05	1.77400000000000e+04	-1.66724504441335e+05
1.77500000000000e+04	-1.12498060939729e+05	1.77500000000000e+04	-1.19476100993610e+05	1.77500000000000e+04	-1.67190323955674e+05
1.77600000000000e+04	-1.22949225988078e+05	1.77600000000000e+04	-1.17247802499218e+05	1.77600000000000e+04	-1.65497567209725e+05
1.77700000000000e+04	-1.37135860518589e+05	1.77700000000000e+04	-1.14823661138850e+05	1.77700000000000e+04	-1.65175489197791e+05
1.77800000000000e+04	-1.34494041604063e+05	1.77800000000000e+04	-1.10585885934236e+05	1.77800000000000e+04	-1.63437633797995e+05
1.77900000000000e+04	-1.20151079298799e+05	1.77900000000000e+04	-1.08031343355936e+05	1.77900000000000e+04	-1.65273815231262e+05
1.78000000000000e+04	-1.24166168037191e+05	1.78000000000000e+04	-1.13933914633191e+05	1.78000000000000e+04	-1.65505879804629e+05
1.78100000000000e+04	-1.26798349791949e+05	1.78100000000000e+04	-1.12288910556481e+05	1.78100000000000e+04	-1.65206757417408e+05
1.78200000000000e+04	-1.06650186357356e+05	1.78200000000000e+04	-1.15716644696262e+05	1.78200000000000e+04	-1.65003081714656e+05
1.78300000000000e+04	-1.01518969139815e+05	1.78300000000000e+04	-1.16818954325488e+05	1.78300000000000e+04	-1.64666366269563e+05
1.78400000000000e+04	-1.20874014487865e+05	1.78400000000000e+04	-1.18573473831468e+05	1.78400000000000e+04	-1.63523027018524e+05
1.78500000000000e+04	-1.19066812198821e+05	1.78500000000000e+04	-1.11730961882749e+05	1.78500000000000e+04	-1.64477093602962e+05
1.78600000000000e+04	-1.14181195916750e+05	1.78600000000000e+04	-1.11479919156367e+05	1.78600000000000e+04	-1.64713472554716e+05
1.78700000000000e+04	-1.17735673971672e+05	1.78700000000000e+04	-1.10391813720907e+05	1.78700000000000e+04	-1.64627299126517e+05
1.78800000000000e+04	-1.22415411869315e+05	1.78800000000000e+04	-1.08856885109692e+05	1.78800000000000e+04	-1.63749782319692e+05
1.78900000000000e+04	-1.29956466509924e+05	1.78900000000000e+04	-1.05528013728147e+05	1.78900000000000e+04	-1.60750943709140e+05
1.79000000000000e+04	-1.26299358573184e+05	1.79000000000000e+04	-1.09773547786786e+05	1.79000000000000e+04	-1.61230446323110e+05
1.79100000000000e+04	-9.43661302803239e+04	1.79100000000000e+04	-1.08852970163828e+05	1.79100000000000e+04	-1.59726453991913e+05
1.79200000000000e+04	-1.13645771816467e+05	1.79200000000000e+04	-1.14472157970434e+05	1.79200000000000e+04	-1.59690118861532e+05
1.79300000000000e+04	-1.35120559957582e+05	1.79300000000000e+04	-1.12518461511274e+05	1.79300000000000e+04	-1.61994057138743e+05
1.79400000000000e+04	-1.22822966589749e+05	1.79400000000000e+04	-1.08294222232408e+05	1.79400000000000e+04	-1.62958152947807e+05
1.79500000000000e+04	-1.13644698521599e+05	1.79500000000000e+04	-1.07334286347626e+05	1.79500000000000e+04	-1.65135626710438e+05
1.79600000000000e+04	-1.15729026114996e+05	1.79600000000000e+04	-1.07038334723372e+05	1.79600000000000e+04	-1.64801265631605e+05
1.79700000000000e+04	-1.14303083824365e+05	1.79700000000000e+04	-1.11690425667532e+05	1.79700000000000e+04	-1.65951001476515e+05
1.79800000000000e+04	-1.12581929176073e+05	1.79800000000000e+04	-1.17825898362223e+05	1.79800000000000e+04	-1.64937684990826e+05
1.79900000000000e+04	-1.34658786021125e+05	1.79900000000000e+04	-1.17322970088178e+05	1.79900000000000e+04	-1.65169842944304e+05
1.80000000000000e+04	-1.31029363449601e+05	1.80000000000000e+04	-1.12882109023944e+05	1.80000000000000e+04	-1.61574218036933e+05
1.80100000000000e+04	-1.06592620498112e+05	1.80100000000000e+04	-1.13017256239722e+05	1.80100000000000e+04	-1.62914856083810e+05
1.80200000000000e+04	-1.20443197151092e+05	1.80200000000000e+04	-1.13827959544499e+05	1.80200000000000e+04	-1.65442892968434e+05
1.80300000000000e+04	-1.30944628774657e+05	1.80300000000000e+04	-1.12062357260011e+05	1.80300000000000e+04	-1.66919743910378e+05
1.80400000000000e+04	-1.39336746371809e+05	1.80400000000000e+04	-1.16602347350809e+05	1.80400000000000e+04	-1.66795198316446e+05
1.80500000000000e+04	-1.40827859729429e+05	1.80500000000000e+04	-1.20307902396814e+05	1.80500000000000e+04	-1.67028026933852e+05
1.80600000000000e+04	-1.24347562737228e+05	1.80600000000000e+04	-1.18097538133601e+05	1.80600000000000e+04	-1.67746475053948e+05
1.80700000000000e+04	-9.50745800256205e+04	1.80700000000000e+04	-1.21384307908667e+05	1.80700000000000e+04	-1.67207350160840e+05
1.80800000000000e+04	-8.76144718740757e+04	1.80800000000000e+04	-1.16316376059990e+05	1.80800000000000e+04	-1.63374835172591e+05
1.80900000000000e+04	-1.18675277310757e+05	1.80900000000000e+04	-1.13660696807296e+05	1.80900000000000e+04	-1.61250514630688e+05
1.81000000000000e+04	-1.39004037782986e+05	1.81000000000000e+04	-1.11513282134776e+05	1.81000000000000e+04	-1.62699225588066e+05
1.81100000000000e+04	-1.42710157429648e+05	1.81100000000000e+04	-1.10497580951582e+05	1.81100000000000e+04	-1.63096719430989e+05
1.81200000000000e+04	-1.30811156084807e+05	1.81200000000000e+04	-1.15564374309401e+05	1.81200000000000e+04	-1.63191603173108e+05
1.81300000000000e+04	-1.31005409000721e+05	1.81300000000000e+04	-1.20491378759074e+05	1.81300000000000e+04	-1.62777553339738e+05
1.81400000000000e+04	-1.45959017358600e+05	1.81400000000000e+04	-1.23819618948421e+05	1.81400000000000e+04	-1.61699371382059e+05
1.81500000000000e+04	-1.27247654300455e+05	1.81500000000000e+04	-1.21273940725793e+05	1.81500000000000e+04	-1.61001342362379e+05
1.81600000000000e+04	-9.88326227077657e+04	1.81600000000000e+04	-1.19281446653093e+05	1.81600000000000e+04	-1.64177068949465e+05
1.81700000000000e+04	-1.08152653923793e+05	1.81700000000000e+04	-1.15236530992958e+05	1.81700000000000e+04	-1.66947220105244e+05
1.81800000000000e+04	-1.28442884961446e+05	1.81800000000000e+04	-1.13125672083656e+05	1.81800000000000e+04	-1.68455687549552e+05
1.81900000000000e+04	-1.12985048341783e+05	1.81900000000000e+04	-1.11911477550280e+05	1.81900000000000e+04	-1.67074172604725e+05
1.82000000000000e+04	-1.18769125642757e+05	1.82000000000000e+04	-1.13708591697267e+05	1.82000000000000e+04	-1.65667502223768e+05
1.82100000000000e+04	-1.25536038965583e+05	1.82100000000000e+04	-1.12924942603746e+05	1.82100000000000e+04	-1.68184729271146e+05
1.82200000000000e+04	-1.23153547779177e+05	1.82200000000000e+04	-1.17973842431524e+05	1.82200000000000e+04	-1.69062781412776e+05
1.82300000000000e+04	-1.20571459968185e+05	1.82300000000000e+04	-1.17575265996722e+05	1.82300000000000e+04	-1.69498342187854e+05
1.82400000000000e+04	-1.21752142672312e+05	1.82400000000000e+04	-1.18696814942735e+05	1.82400000000000e+04	-1.69952984807113e+05
1.82500000000000e+04	-1.09782072975761e+05	1.82500000000000e+04	-1.15255286535585e+05	1.82500000000000e+04	-1.67594774161882e+05
1.82600000000000e+04	-1.12553795444049e+05	1.82600000000000e+04	-1.15329324114953e+05	1.82600000000000e+04	-1.65353646288703e+05
1.82700000000000e+04	-1.28582420515770e+05	1.82700000000000e+04	-1.13870004593106e+05	1.82700000000000e+04	-1.65219761233017e+05
1.82800000000000e+04	-1.37025233026606e+05	1.82800000000000e+04	-1.12034662944191e+05	1.82800000000000e+04	-1.66771217303716e+05
1.82900000000000e+04	-1.44224958336359e+05	1.82900000000000e+04	-1.14239758229198e+05	1.82900000000000e+04	-1.68039419757370e+05
1.83000000000000e+04	-1.39939744402020e+05	1.83000000000000e+04	-1.20042165213251e+05	1.83000000000000e+04	-1.67836628681588e+05
1.83100000000000e+04	-1.17733940756971e+05	1.83100000000000e+04	-1.26419663987685e+05	1.83100000000000e+04	-1.66089788389365e+05
1.83200000000000e+04	-9.36537895095549e+04	1.83200000000000e+04	-1.26669517834127e+05	1.83200000000000e+04	-1.59813024745807e+05
1.83300000000000e+04	-1.09865807641953e+05	1.83300000000000e+04	-1.23307818900788e+05	1.83300000000000e+04	-1.61748291127568e+05
1.83400000000000e+04	-1.38551479057592e+05	1.83400000000000e+04	-1.12489438543929e+05	1.83400000000000e+04	-1.62657596201686e+05
1.83500000000000e+04	-1.01536232405515e+05	1.83500000000000e+04	-1.10317262222705e+05	1.83500000000000e+04	-1.62445167831863e+05
1.83600000000000e+04	-8.93929541229682e+04	1.83600000000000e+04	-1.13011503602264e+05	1.83600000000000e+04	-1.62362323712158e+05
1.83700000000000e+04	-1.13310696306462e+05	1.83700000000000e+04	-1.08709656273786e+05	1.83700000000000e+04	-1.64204100072550e+05
1.83800000000000e+04	-1.28105057985342e+05	1.83800000000000e+04	-1.08501170598343e+05	1.83800000000000e+04	-1.62680216459421e+05
1.83900000000000e+04	-1.48761701266061e+05	1.83900000000000e+04	-1.19487340524523e+05	1.83900000000000e+04	-1.60220794017968e+05
1.84000000000000e+04	-1.62196850236294e+05	1.84000000000000e+04	-1.21638672413641e+05	1.84000000000000e+04	-1.58279520238459e+05
1.84100000000000e+04	-1.58868673347618e+05	1.84100000000000e+04	-1.21805770456408e+05	1.84100000000000e+04	-1.52879100495876e+05
1.84200000000000e+04	-1.22207056925162e+05	1.84200000000000e+04	-1.16637831777090e+05	1.84200000000000e+04	-1.56228568944195e+05
1.84300000000000e+04	-1.10683568873324e+05	1.84300000000000e+04	-1.12261663198640e+05	1.84300000000000e+04	-1.58923523417472e+05
1.84400000000000e+04	-1.24677492636482e+05	1.84400000000000e+04	-1.13880505423417e+05	1.84400000000000e+04	-1.60656424715763e+05
1.84500000000000e+04	-1.35481500877878e+05	1.84500000000000e+04	-1.17083217655513e+05	1.84500000000000e+04	-1.61851471138857e+05
1.84600000000000e+04	-1.26971572731905e+05	1.84600000000000e+04	-1.19269331282016e+05	1.84600000000000e+04	-1.60573850810164e+05
1.84700000000000e+04	-1.05086385700059e+05	1.84700000000000e+04	-1.21066384422155e+05	1.84700000000000e+04	-1.59914268849109e+05
1.84800000000000e+04	-1.02351661547855e+05	1.84800000000000e+04	-1.19158696886021e+05	1.84800000000000e+04	-1.60627600535656e+05
1.84900000000000e+04	-1.36530390673096e+05	1.84900000000000e+04	-1.15346624808237e+05	1.84900000000000e+04	-1.62685928046610e+05
1.85000000000000e+04	-1.49281306198842e+05	1.85000000000000e+04	-1.19146216360742e+05	1.85000000000000e+04	-1.64006136634398e+05
1.85100000000000e+04	-1.31863859842027e+05	1.85100000000000e+04	-1.17433629004417e+05	1.85100000000000e+04	-1.66282593186739e+05
1.85200000000000e+04	-1.44555506277589e+05	1.85200000000000e+04	-1.20567725715222e+05	1.85200000000000e+04	-1.66598344468881e+05
1.85300000000000e+04	-1.64021262733464e+05	1.85300000000000e+04	-1.20713414409545e+05	1.85300000000000e+04	-1.64805854404258e+05
1.85400000000000e+04	-1.20878654139222e+05	1.85400000000000e+04	-1.25198555179720e+05	1.85400000000000e+04	-1.62636803732349e+05
1.85500000000000e+04	-9.22487432289099e+04	1.85500000000000e+04	-1.19273658850365e+05	1.85500000000000e+04	-1.62815881538526e+05
1.85600000000000e+04	-1.23934692147973e+05	1.85600000000000e+04	-1.17474030770057e+05	1.85600000000000e+04	-1.62514271706687e+05
1.85700000000000e+04	-1.38862407007064e+05	1.85700000000000e+04	-1.08460633923172e+05	1.85700000000000e+04	-1.64469329679908e+05
1.85800000000000e+04	-1.26439103067302e+05	1.85800000000000e+04	-1.04939526765810e+05	1.85800000000000e+04	-1.67395779222297e+05
1.85900000000000e+04	-9.76523533162719e+04	1.85900000000000e+04	-1.03212327389729e+05	1.85900000000000e+04	-1.67176930519117e+05
1.86000000000000e+04	-1.24278751750630e+05	1.86000000000000e+04	-1.02418690899389e+05	1.86000000000000e+04	-1.63602286350025e+05
1.86100000000000e+04	-1.47861877879534e+05	1.86100000000000e+04	-1.07599092869070e+05	1.86100000000000e+04	-1.63939535858178e+05
1.86200000000000e+04	-1.25643077069289e+05	1.86200000000000e+04	-1.13690984513151e+05	1.86200000000000e+04	-1.65731537125720e+05
1.86300000000000e+04	-9.98593475886182e+04	1.86300000000000e+04	-1.09304301761272e+05	1.86300000000000e+04	-1.64733295951428e+05
1.86400000000000e+04	-1.23942152976559e+05	1.86400000000000e+04	-1.14169608889830e+05	1.86400000000000e+04	-1.59510110959635e+05
1.86500000000000e+04	-1.26478416208826e+05	1.86500000000000e+04	-1.14527810377715e+05	1.86500000000000e+04	-1.57228624738047e+05
1.86600000000000e+04	-1.21673358974617e+05	1.86600000000000e+04	-1.14885608146265e+05	1.86600000000000e+04	-1.60959102002718e+05
1.86700000000000e+04	-1.34710485049443e+05	1.86700000000000e+04	-1.11474551740213e+05	1.86700000000000e+04	-1.62381533744349e+05
1.86800000000000e+04	-1.50179403002200e+05	1.86800000000000e+04	-1.04580630609945e+05	1.86800000000000e+04	-1.65231845633609e+05
1.86900000000000e+04	-1.49301851030198e+05	1.86900000000000e+04	-1.07902944430820e+05	1.86900000000000e+04	-1.62553285119788e+05
1.87000000000000e+04	-1.09834541766908e+05	1.87000000000000e+04	-1.13224953885194e+05	1.87000000000000e+04	-1.60421981382815e+05
1.87100000000000e+04	-1.03012314323730e+05	1.87100000000000e+04	-1.08713404306740e+05	1.87100000000000e+04	-1.59190103502090e+05
1.87200000000000e+04	-1.19802416648035e+05	1.87200000000000e+04	-1.08716097093471e+05	1.87200000000000e+04	-1.58305409313058e+05
1.87300000000000e+04	-1.17064394837676e+05	1.87300000000000e+04	-1.08593062668484e+05	1.87300000000000e+04	-1.60048443389764e+05
1.87400000000000e+04	-1.22793579945047e+05	1.87400000000000e+04	-1.11524872242581e+05	1.87400000000000e+04	-1.61191589287298e+05
1.87500000000000e+04	-1.37957078978289e+05	1.87500000000000e+04	-1.11029012049917e+05	1.87500000000000e+04	-1.60970160259248e+05
1.87600000000000e+04	-1.39082766377738e+05	1.87600000000000e+04	-1.13038271674237e+05	1.87600000000000e+04	-1.61546324609857e+05
1.87700000000000e+04	-1.30023475664220e+05	1.87700000000000e+04	-1.15875647213011e+05	1.87700000000000e+04	-1.58187699268369e+05
1.87800000000000e+04	-1.10260045063891e+05	1.87800000000000e+04	-1.13019927993284e+05	1.87800000000000e+04	-1.57070368488861e+05
1.87900000000000e+04	-1.00231713928697e+05	1.87900000000000e+04	-1.11105774808805e+05	1.87900000000000e+04	-1.57983017581792e+05
1.88000000000000e+04	-1.09215454920989e+05	1.88000000000000e+04	-1.11781229200008e+05	1.88000000000000e+04	-1.57393804521690e+05
1.88100000000000e+04	-1.28153419697143e+05	1.88100000000000e+04	-1.12128742056794e+05	1.88100000000000e+04	-1.59210720396297e+05
1.88200000000000e+04	-1.46797465911691e+05	1.88200000000000e+04	-1.13319941882845e+05	1.88200000000000e+04	-1.60004020880751e+05
1.88300000000000e+04	-1.30530536401080e+05	1.88300000000000e+04	-1.17564210418910e+05	1.88300000000000e+04	-1.59451636535866e+05
1.88400000000000e+04	-1.28307514284998e+05	1.88400000000000e+04	-1.18533177040060e+05	1.88400000000000e+04	-1.59201607762579e+05
1.88500000000000e+04	-1.26249100573011e+05	1.88500000000000e+04	-1.15435631060636e+05	1.88500000000000e+04	-1.60971014589096e+05
1.88600000000000e+04	-1.19442365401974e+05	1.88600000000000e+04	-1.07320013720250e+05	1.88600000000000e+04	-1.59090788406179e+05
1.88700000000000e+04	-1.20226329981121e+05	1.88700000000000e+04	-1.06145555295617e+05	1.88700000000000e+04	-1.61500294486269e+05
1.88800000000000e+04	-1.23695750390330e+05	1.88800000000000e+04	-1.02134338223865e+05	1.88800000000000e+04	-1.62266801802962e+05
1.88900000000000e+04	-1.09046423329645e+05	1.88900000000000e+04	-1.02712598027211e+05	1.88900000000000e+04	-1.63490402721389e+05
1.89000000000000e+04	-1.08493908199981e+05	1.89000000000000e+04	-1.03124217540574e+05	1.89000000000000e+04	-1.60903457175388e+05
1.89100000000000e+04	-1.41026638712222e+05	1.89100000000000e+04	-1.07333966049451e+05	1.89100000000000e+04	-1.57730913243095e+05
1.89200000000000e+04	-1.46910872324545e+05	1.89200000000000e+04	-1.12092339335463e+05	1.89200000000000e+04	-1.59723107411335e+05
1.89300000000000e+04	-1.31114079951534e+05	1.89300000000000e+04	-1.16401661401779e+05	1.89300000000000e+04	-1.62264026649901e+05
1.89400000000000e+04	-1.40173247048894e+05	1.89400000000000e+04	-1.17010488506803e+05	1.89400000000000e+04	-1.62625494771227e+05
1.89500000000000e+04	-1.23355489558864e+05	1.89500000000000e+04	-1.14275696609549e+05	1.89500000000000e+04	-1.67376427155911e+05
1.89600000000000e+04	-9.59566880667380e+04	1.89600000000000e+04	-1.12932848741270e+05	1.89600000000000e+04	-1.69056200413136e+05
1.89700000000000e+04	-1.08076340663714e+05	1.89700000000000e+04	-1.13507829955776e+05	1.89700000000000e+04	-1.67047019794464e+05
1.89800000000000e+04	-1.39989480485554e+05	1.89800000000000e+04	-1.09956775660234e+05	1.89800000000000e+04	-1.65477914294990e+05
1.89900000000000e+04	-1.56309907238057e+05	1.89900000000000e+04	-1.10690521896304e+05	1.89900000000000e+04	-1.64678888474180e+05
1.90000000000000e+04	-1.41019437358549e+05	1.90000000000000e+04	-1.07432071009539e+05	1.90000000000000e+04	-1.63046116900984e+05
1.90100000000000e+04	-1.38704699444451e+05	1.90100000000000e+04	-1.01283007523061e+05	1.90100000000000e+04	-1.60908325559850e+05
1.90200000000000e+04	-1.33807503297616e+05	1.90200000000000e+04	-1.00860198641386e+05	1.90200000000000e+04	-1.59295629367928e+05
1.90300000000000e+04	-1.31604394866818e+05	1.90300000000000e+04	-1.01277560721700e+05	1.90300000000000e+04	-1.62286065403648e+05
1.90400000000000e+04	-1.46518479979585e+05	1.90400000000000e+04	-1.07348107357724e+05	1.90400000000000e+04	-1.66942352854335e+05
1.90500000000000e+04	-1.54061183475211e+05	1.90500000000000e+04	-1.15971563521374e+05	1.90500000000000e+04	-1.62914954172282e+05
1.90600000000000e+04	-1.37695403796792e+05	1.90600000000000e+04	-1.23554481350977e+05	1.90600000000000e+04	-1.64708301148630e+05
1.90700000000000e+04	-1.11245309352402e+05	1.90700000000000e+04	-1.24926785182517e+05	1.90700000000000e+04	-1.67586883594630e+05
1.90800000000000e+04	-1.07438031255438e+05	1.90800000000000e+04	-1.17088577177270e+05	1.90800000000000e+04	-1.67028973594876e+05
1.90900000000000e+04	-1.30758278814998e+05	1.90900000000000e+04	-1.12514991077554e+05	1.90900000000000e+04	-1.63476185357298e+05
1.91000000000000e+04	-1.54308939197031e+05	1.91000000000000e+04	-1.05522044927546e+05	1.91000000000000e+04	-1.62907205194087e+05
1.91100000000000e+04	-1.29894949674272e+05	1.91100000000000e+04	-1.07818629591304e+05	1.91100000000000e+04	-1.64574840956052e+05
1.91200000000000e+04	-1.24564794699937e+05	1.91200000000000e+04	-1.10399104316948e+05	1.91200000000000e+04	-1.66447161104155e+05
1.91300000000000e+04	-1.22815759697852e+05	1.91300000000000e+04	-1.21673423001524e+05	1.91300000000000e+04	-1.66560765381953e+05
1.91400000000000e+04	-1.24128274672611e+05	1.91400000000000e+04	-1.27073707721830e+05	1.91400000000000e+04	-1.66416537767786e+05
1.91500000000000e+04	-1.35039254794627e+05	1.91500000000000e+04	-1.22235577575313e+05	1.91500000000000e+04	-1.66504976912264e+05
1.91600000000000e+04	-1.51302388683882e+05	1.91600000000000e+04	-1.11875052738003e+05	1.91600000000000e+04	-1.67137092726659e+05
1.91700000000000e+04	-1.44688994438168e+05	1.91700000000000e+04	-1.09998447332957e+05	1.91700000000000e+04	-1.66264061982536e+05
1.91800000000000e+04	-9.38177721009653e+04	1.91800000000000e+04	-1.04128340881327e+05	1.91800000000000e+04	-1.67603918809860e+05
1.91900000000000e+04	-1.15896063517805e+05	1.91900000000000e+04	-1.00882362945301e+05	1.91900000000000e+04	-1.68720396282090e+05
1.92000000000000e+04	-1.34539836636495e+05	1.92000000000000e+04	-1.03425019907868e+05	1.92000000000000e+04	-1.66040328104805e+05
1.92100000000000e+04	-1.33561617867416e+05	1.92100000000000e+04	-1.15073440942643e+05	1.92100000000000e+04	-1.63812869408593e+05
1.92200000000000e+04	-1.39598555271746e+05	1.92200000000000e+04	-1.19682027251284e+05	1.92200000000000e+04	-1.64809635792755e+05
1.92300000000000e+04	-1.44604679500734e+05	1.92300000000000e+04	-1.17120552732585e+05	1.92300000000000e+04	-1.64929251955049e+05
1.92400000000000e+04	-1.43980895160995e+05	1.92400000000000e+04	-1.18089815226618e+05	1.92400000000000e+04	-1.63369214714977e+05
1.92500000000000e+04	-1.25988626522203e+05	1.92500000000000e+04	-1.12214490472253e+05	1.92500000000000e+04	-1.60380874533152e+05
1.92600000000000e+04	-1.19510154682488e+05	1.92600000000000e+04	-1.11725138826332e+05	1.92600000000000e+04	-1.64172301376763e+05
1.92700000000000e+04	-1.31443951894086e+05	1.92700000000000e+04	-1.11053947015532e+05	1.92700000000000e+04	-1.66206999985639e+05
1.92800000000000e+04	-1.44817990774912e+05	1.92800000000000e+04	-1.08913777591125e+05	1.92800000000000e+04	-1.64002017667426e+05
1.92900000000000e+04	-1.26282341128475e+05	1.92900000000000e+04	-1.13609714498687e+05	1.92900000000000e+04	-1.60521844421706e+05
1.93000000000000e+04	-1.12363517686174e+05	1.93000000000000e+04	-1.14132973001636e+05	1.93000000000000e+04	-1.59048534710034e+05
1.93100000000000e+04	-1.07667471908286e+05	1.93100000000000e+04	-1.13671545621867e+05	1.93100000000000e+04	-1.59347463251358e+05
1.93200000000000e+04	-1.21147108315371e+05	1.93200000000000e+04	-1.15294895947002e+05	1.93200000000000e+04	-1.62366228859923e+05
1.93300000000000e+04	-1.30631702683702e+05	1.93300000000000e+04	-1.18449189192837e+05	1.93300000000000e+04	-1.64473188333732e+05
1.93400000000000e+04	-1.20004292467506e+05	1.93400000000000e+04	-1.20773353156503e+05	1.93400000000000e+04	-1.62874584231045e+05
1.93500000000000e+04	-1.23168454778475e+05	1.93500000000000e+04	-1.19371405502794e+05	1.93500000000000e+04	-1.63859462648089e+05
1.93600000000000e+04	-1.33702868874318e+05	1.93600000000000e+04	-1.18932697622664e+05	1.93600000000000e+04	-1.61749513126854e+05
1.93700000000000e+04	-1.15414709974315e+05	1.93700000000000e+04	-1.11461026011634e+05	1.93700000000000e+04	-1.60642561989158e+05
1.93800000000000e+04	-1.02359168036532e+05	1.93800000000000e+04	-1.05269966213688e+05	1.93800000000000e+04	-1.61381121600376e+05
1.93900000000000e+04	-1.13223406821768e+05	1.93900000000000e+04	-1.10722224767654e+05	1.93900000000000e+04	-1.63407449266390e+05
1.94000000000000e+04	-1.35976541148083e+05	1.94000000000000e+04	-1.15271482699062e+05	1.94000000000000e+04	-1.64360139698306e+05
1.94100000000000e+04	-1.43668542508468e+05	1.94100000000000e+04	-1.17959538966888e+05	1.94100000000000e+04	-1.67132371835059e+05
1.94200000000000e+04	-1.21033873791221e+05	1.94200000000000e+04	-1.20999380986689e+05	1.94200000000000e+04	-1.69344725091160e+05
1.94300000000000e+04	-1.12864831354409e+05	1.94300000000000e+04	-1.24983070094805e+05	1.94300000000000e+04	-1.67756028171922e+05
1.94400000000000e+04	-1.24203799407652e+05	1.94400000000000e+04	-1.22323945162456e+05	1.94400000000000e+04	-1.67868573572878e+05
1.94500000000000e+04	-1.44326442943365e+05	1.94500000000000e+04	-1.19768799644376e+05	1.94500000000000e+04	-1.68519607319836e+05
1.94600000000000e+04	-1.61802020483125e+05	1.94600000000000e+04	-1.12422321726901e+05	1.94600000000000e+04	-1.68708573759341e+05
1.94700000000000e+04	-1.26609456619028e+05	1.94700000000000e+04	-1.15917008514208e+05	1.94700000000000e+04	-1.68050084126603e+05
1.94800000000000e+04	-9.49411913396676e+04	1.94800000000000e+04	-1.08999468665414e+05	1.94800000000000e+04	-1.68131583663224e+05
1.94900000000000e+04	-1.03214245402442e+05	1.94900000000000e+04	-1.02130977077825e+05	1.94900000000000e+04	-1.67003611903065e+05
1.95000000000000e+04	-1.32968962119234e+05	1.95000000000000e+04	-1.05659987879248e+05	1.95000000000000e+04	-1.68429761895985e+05
1.95100000000000e+04	-1.42553218577885e+05	1.95100000000000e+04	-1.12032748104250e+05	1.95100000000000e+04	-1.68288182403463e+05
1.95200000000000e+04	-1.39655145941142e+05	1.95200000000000e+04	-1.14710515288245e+05	1.95200000000000e+04	-1.70391781992991e+05
1.95300000000000e+04	-1.28568629593739e+05	1.95300000000000e+04	-1.21606387838018e+05	1.95300000000000e+04	-1.70764175241248e+05
1.95400000000000e+04	-1.26237389107118e+05	1.95400000000000e+04	-1.17458917380658e+05	1.95400000000000e+04	-1.70053331450681e+05
1.95500000000000e+04	-1.30904992952741e+05	1.95500000000000e+04	-1.17423546745347e+05	1.95500000000000e+04	-1.67053170840910e+05
1.95600000000000e+04	-1.40904534461364e+05	1.95600000000000e+04	-1.14436495203294e+05	1.95600000000000e+04	-1.67768659575196e+05
1.95700000000000e+04	-1.25659607211616e+05	1.95700000000000e+04	-1.16200557365965e+05	1.95700000000000e+04	-1.68954001338963e+05
1.95800000000000e+04	-1.11704693253233e+05	1.95800000000000e+04	-1.11119967919541e+05	1.95800000000000e+04	-1.67947289779100e+05
1.95900000000000e+04	-1.27883881796763e+05	1.95900000000000e+04	-1.11252657862810e+05	1.95900000000000e+04	-1.60205971361089e+05
1.96000000000000e+04	-1.25582967204758e+05	1.96000000000000e+04	-1.08036698619415e+05	1.96000000000000e+04	-1.60934263246290e+05
1.96100000000000e+04	-1.16514852526263e+05	1.96100000000000e+04	-1.03494882462903e+05	1.96100000000000e+04	-1.63170725734920e+05
1.96200000000000e+04	-1.30649796803654e+05	1.96200000000000e+04	-1.10096631673973e+05	1.96200000000000e+04	-1.64013857656668e+05
1.96300000000000e+04	-1.24874100288676e+05	1.96300000000000e+04	-1.11630349070785e+05	1.96300000000000e+04	-1.64522634589045e+05
1.96400000000000e+04	-1.07392889845739e+05	1.96400000000000e+04	-1.17414538962956e+05	1.96400000000000e+04	-1.64905166885772e+05
1.96500000000000e+04	-1.22740689880569e+05	1.96500000000000e+04	-1.22295311720277e+05	1.96500000000000e+04	-1.63707835051376e+05
1.96600000000000e+04	-1.43917179892131e+05	1.96600000000000e+04	-1.24976120011106e+05	1.96600000000000e+04	-1.62186254406079e+05
1.96700000000000e+04	-1.37487192273067e+05	1.96700000000000e+04	-1.19174181546960e+05	1.96700000000000e+04	-1.63492393698175e+05
1.96800000000000e+04	-1.01534891462121e+05	1.96800000000000e+04	-1.20709930637852e+05	1.96800000000000e+04	-1.64749041719453e+05
1.96900000000000e+04	-1.08713138059667e+05	1.96900000000000e+04	-1.12085822857655e+05	1.96900000000000e+04	-1.67545651774865e+05
1.97000000000000e+04	-1.33555356393461e+05	1.97000000000000e+04	-1.13116963820880e+05	1.97000000000000e+04	-1.62562655695768e+05
1.97100000000000e+04	-1.44348470452892e+05	1.97100000000000e+04	-1.11820906426178e+05	1.97100000000000e+04	-1.61723277833552e+05
1.97200000000000e+04	-1.38532338984626e+05	1.97200000000000e+04	-1.15991570097108e+05	1.97200000000000e+04	-1.64839716312096e+05
1.97300000000000e+04	-1.21550791037109e+05	1.97300000000000e+04	-1.18511917068794e+05	1.97300000000000e+04	-1.65638658568337e+05
1.97400000000000e+04	-1.24684247075905e+05	1.97400000000000e+04	-1.23501105768480e+05	1.97400000000000e+04	-1.65503909868323e+05
1.97500000000000e+04	-1.40327642461854e+05	1.97500000000000e+04	-1.23348471861982e+05	1.97500000000000e+04	-1.61745497703843e+05
1.97600000000000e+04	-1.50117701936728e+05	1.97600000000000e+04	-1.13854284583429e+05	1.97600000000000e+04	-1.57904530165621e+05
1.97700000000000e+04	-1.53257376744738e+05	1.97700000000000e+04	-1.04725221208336e+05	1.97700000000000e+04	-1.59327913532369e+05
1.97800000000000e+04	-1.33963481061937e+05	1.97800000000000e+04	-1.04437918394492e+05	1.97800000000000e+04	-1.63103224263562e+05
1.97900000000000e+04	-9.79796336884613e+04	1.97900000000000e+04	-1.05497550564021e+05	1.97900000000000e+04	-1.65888125977587e+05
1.98000000000000e+04	-1.07848900652824e+05	1.98000000000000e+04	-1.11619177580274e+05	1.98000000000000e+04	-1.66230427618789e+05
1.98100000000000e+04	-1.44259992384417e+05	1.98100000000000e+04	-1.19459017056643e+05	1.98100000000000e+04	-1.59691279820817e+05
1.98200000000000e+04	-1.44500121800950e+05	1.98200000000000e+04	-1.24693142293658e+05	1.98200000000000e+04	-1.56040325300270e+05
1.98300000000000e+04	-1.28637914273191e+05	1.98300000000000e+04	-1.26260217617681e+05	1.98300000000000e+04	-1.58329167113193e+05
1.98400000000000e+04	-1.39843410216833e+05	1.98400000000000e+04	-1.22694509639116e+05	1.98400000000000e+04	-1.59718063635676e+05
1.98500000000000e+04	-1.62273026686935e+05	1.98500000000000e+04	-1.18471702466564e+05	1.98500000000000e+04	-1.61713207964971e+05
1.98600000000000e+04	-1.86518132298180e+05	1.98600000000000e+04	-1.15278254047079e+05	1.98600000000000e+04	-1.63709375130780e+05
1.98700000000000e+04	-1.86987219802216e+05	1.98700000000000e+04	-1.06861160398434e+05	1.98700000000000e+04	-1.66351010891113e+05
1.98800000000000e+04	-1.52377809803203e+05	1.98800000000000e+04	-1.07537573733714e+05	1.98800000000000e+04	-1.66800570221461e+05
1.98900000000000e+04	-1.23534142255933e+05	1.98900000000000e+04	-1.12968896052502e+05	1.98900000000000e+04	-1.66749071115486e+05
1.99000000000000e+04	-9.05084079511362e+04	1.99000000000000e+04	-1.16147792750638e+05	1.99000000000000e+04	-1.67646154345572e+05
1.99100000000000e+04	-9.60369112767082e+04	1.99100000000000e+04	-1.20328357155418e+05	1.99100000000000e+04	-1.68746829927714e+05
1.99200000000000e+04	-1.43003187816481e+05	1.99200000000000e+04	-1.20810225527040e+05	1.99200000000000e+04	-1.69828938492026e+05
1.99300000000000e+04	-1.54819385096833e+05	1.99300000000000e+04	-1.18987318295024e+05	1.99300000000000e+04	-1.68669543488098e+05
1.99400000000000e+04	-1.41386811238036e+05	1.99400000000000e+04	-1.16398534864595e+05	1.99400000000000e+04	-1.68983460964374e+05
1.99500000000000e+04	-1.35880196585606e+05	1.99500000000000e+04	-1.16294850835407e+05	1.99500000000000e+04	-1.64890282970315e+05
1.99600000000000e+04	-1.49607210662160e+05	1.99600000000000e+04	-1.19104882266391e+05	1.99600000000000e+04	-1.64872957000069e+05
1.99700000000000e+04	-1.54167991395509e+05	1.99700000000000e+04	-1.18005819992135e+05	1.99700000000000e+04	-1.68163670696315e+05
1.99800000000000e+04	-1.50217756056992e+05	1.99800000000000e+04	-1.17967475657782e+05	1.99800000000000e+04	-1.69895607911560e+05
[truncated: 8,002 more rows]
