# Supplementary material for: Failure mechanism of soft– hard- interbedded rock slopes in cold regions: Numerical simulation and theoretical analysis
Source: PLoS One. 2025 Mar 11;20(3):e0317299. doi: 10.1371/journal.pone.0317299 (PMC11896076; doi:10.1371/journal.pone.0317299)
Supplement: S1 File — Model is the DXF format file used in this model ; UDEC software code is a command stream used under different working conditions. (ZIP) [file pone.0317299.s001.zip › Supporting Information-original data/Monitoring data/Freezing and thawing conditions/Y-stress(freeze-thaw).csv]

x 1 YY stress zone 7072204	y 1 YY stress zone 7072204	x 2 YY stress zone 4545026	y 2 YY stress zone 4545026	x 3 YY stress zone 2265583	y 3 YY stress zone 2265583
0.00000000000000e+00	5.15500096088626e+06	0.00000000000000e+00	3.31709297934581e+06	0.00000000000000e+00	7.11410569882020e+04
1.00000000000000e+01	-2.47459960983885e+05	1.00000000000000e+01	-1.80236825642322e+05	1.00000000000000e+01	4.50233018443804e+04
2.00000000000000e+01	-2.67825964727637e+05	2.00000000000000e+01	-1.87758122664066e+05	2.00000000000000e+01	1.83244464563261e+04
3.00000000000000e+01	-2.79905900111911e+05	3.00000000000000e+01	-1.80447600119768e+05	3.00000000000000e+01	-2.36259895993701e+03
4.00000000000000e+01	-3.15549815130570e+05	4.00000000000000e+01	-1.87547391480723e+05	4.00000000000000e+01	-2.34276443249053e+04
5.00000000000000e+01	-3.19099698311948e+05	5.00000000000000e+01	-1.78912465895032e+05	5.00000000000000e+01	-4.45759048741112e+04
6.00000000000000e+01	-3.13773666496654e+05	6.00000000000000e+01	-1.86138190445753e+05	6.00000000000000e+01	-5.05230665418189e+04
7.00000000000000e+01	-3.27042559081842e+05	7.00000000000000e+01	-1.80739318743224e+05	7.00000000000000e+01	-5.33339088210519e+04
8.00000000000000e+01	-3.14200570051989e+05	8.00000000000000e+01	-1.87714342948675e+05	8.00000000000000e+01	-5.48798333689772e+04
9.00000000000000e+01	-3.27268664777442e+05	9.00000000000000e+01	-1.82668700603600e+05	9.00000000000000e+01	-5.23550846957893e+04
1.00000000000000e+02	-3.27893309368581e+05	1.00000000000000e+02	-1.86364182918516e+05	1.00000000000000e+02	-5.71433747059641e+04
1.10000000000000e+02	-3.11088555180483e+05	1.10000000000000e+02	-1.83048249774686e+05	1.10000000000000e+02	-6.68069938252250e+04
1.20000000000000e+02	-2.91345383872554e+05	1.20000000000000e+02	-1.86189820605369e+05	1.20000000000000e+02	-6.15719105626482e+04
1.30000000000000e+02	-2.93382264007945e+05	1.30000000000000e+02	-1.86009757289776e+05	1.30000000000000e+02	-6.37469827400971e+04
1.40000000000000e+02	-3.36338053538001e+05	1.40000000000000e+02	-1.83967109244674e+05	1.40000000000000e+02	-4.89536505057626e+04
1.50000000000000e+02	-3.17811092812565e+05	1.50000000000000e+02	-1.79538454992237e+05	1.50000000000000e+02	-4.33571819571151e+04
1.60000000000000e+02	-2.68973929496414e+05	1.60000000000000e+02	-1.75372134481680e+05	1.60000000000000e+02	-4.21554349761234e+04
1.70000000000000e+02	-2.63429109547363e+05	1.70000000000000e+02	-1.77046010463071e+05	1.70000000000000e+02	-3.03997811789021e+04
1.80000000000000e+02	-2.97165567527265e+05	1.80000000000000e+02	-1.75216951578621e+05	1.80000000000000e+02	-4.02441886536350e+04
1.90000000000000e+02	-3.16196625091806e+05	1.90000000000000e+02	-1.70752963326568e+05	1.90000000000000e+02	-4.27715981021384e+04
2.00000000000000e+02	-3.21384787045254e+05	2.00000000000000e+02	-1.67463425109777e+05	2.00000000000000e+02	-5.80711931408296e+04
2.10000000000000e+02	-3.26641689711913e+05	2.10000000000000e+02	-1.62400228156136e+05	2.10000000000000e+02	-6.03593204805755e+04
2.20000000000000e+02	-2.82765864940333e+05	2.20000000000000e+02	-1.62043957133862e+05	2.20000000000000e+02	-7.35170601079480e+04
2.30000000000000e+02	-2.50490885690923e+05	2.30000000000000e+02	-1.49971749848854e+05	2.30000000000000e+02	-7.67776029214676e+04
2.40000000000000e+02	-3.14876551931428e+05	2.40000000000000e+02	-1.48206960403077e+05	2.40000000000000e+02	-7.85501158271558e+04
2.50000000000000e+02	-3.67427104867348e+05	2.50000000000000e+02	-1.43826254640954e+05	2.50000000000000e+02	-9.17192595246155e+04
2.60000000000000e+02	-3.80880847515000e+05	2.60000000000000e+02	-1.46716338946353e+05	2.60000000000000e+02	-8.50851634209266e+04
2.70000000000000e+02	-3.59671373614581e+05	2.70000000000000e+02	-1.45427897912648e+05	2.70000000000000e+02	-8.66314540381314e+04
2.80000000000000e+02	-3.25803664269491e+05	2.80000000000000e+02	-1.44169449920508e+05	2.80000000000000e+02	-8.92729801633315e+04
2.90000000000000e+02	-2.85414652933924e+05	2.90000000000000e+02	-1.45655407777394e+05	2.90000000000000e+02	-9.87508980503585e+04
3.00000000000000e+02	-3.09108637230055e+05	3.00000000000000e+02	-1.44272840634767e+05	3.00000000000000e+02	-1.00965495034910e+05
3.10000000000000e+02	-3.48960289535911e+05	3.10000000000000e+02	-1.41300417698944e+05	3.10000000000000e+02	-1.05075133791071e+05
3.20000000000000e+02	-3.62404786083241e+05	3.20000000000000e+02	-1.37972581118617e+05	3.20000000000000e+02	-1.09815058243855e+05
3.30000000000000e+02	-3.48541549042780e+05	3.30000000000000e+02	-1.34593194308978e+05	3.30000000000000e+02	-1.21430075733431e+05
3.40000000000000e+02	-3.03372206424983e+05	3.40000000000000e+02	-1.34286781216391e+05	3.40000000000000e+02	-1.28829833435846e+05
3.50000000000000e+02	-2.76534601443887e+05	3.50000000000000e+02	-1.49176407221172e+05	3.50000000000000e+02	-1.31015875543837e+05
3.60000000000000e+02	-2.85842129266295e+05	3.60000000000000e+02	-1.72626572883920e+05	3.60000000000000e+02	-1.35646507412838e+05
3.70000000000000e+02	-3.01098203299675e+05	3.70000000000000e+02	-1.90665266837744e+05	3.70000000000000e+02	-1.41620194285215e+05
3.80000000000000e+02	-3.27676963758061e+05	3.80000000000000e+02	-2.05592362485106e+05	3.80000000000000e+02	-1.44456993286878e+05
3.90000000000000e+02	-3.52820413688603e+05	3.90000000000000e+02	-1.96394568380971e+05	3.90000000000000e+02	-1.46070335685228e+05
4.00000000000000e+02	-3.41365731608787e+05	4.00000000000000e+02	-1.82974606937682e+05	4.00000000000000e+02	-1.45716127316736e+05
4.10000000000000e+02	-3.05050976503687e+05	4.10000000000000e+02	-1.63420872529237e+05	4.10000000000000e+02	-1.41686397696395e+05
4.20000000000000e+02	-2.42236204088449e+05	4.20000000000000e+02	-1.38160901979795e+05	4.20000000000000e+02	-1.44000413903395e+05
4.30000000000000e+02	-2.67069695841670e+05	4.30000000000000e+02	-1.27165985807917e+05	4.30000000000000e+02	-1.41303557034448e+05
4.40000000000000e+02	-3.51885266213060e+05	4.40000000000000e+02	-1.21149019229644e+05	4.40000000000000e+02	-1.50766083576637e+05
4.50000000000000e+02	-3.70442569776535e+05	4.50000000000000e+02	-1.20840531140173e+05	4.50000000000000e+02	-1.47453226176501e+05
4.60000000000000e+02	-3.33358955259720e+05	4.60000000000000e+02	-1.17175500601961e+05	4.60000000000000e+02	-1.55200860970208e+05
4.70000000000000e+02	-3.05780926433881e+05	4.70000000000000e+02	-1.18319032724310e+05	4.70000000000000e+02	-1.69692361104348e+05
4.80000000000000e+02	-2.81421050407564e+05	4.80000000000000e+02	-1.32153885064430e+05	4.80000000000000e+02	-1.80271478316954e+05
4.90000000000000e+02	-2.57553642072335e+05	4.90000000000000e+02	-1.41437124503337e+05	4.90000000000000e+02	-1.71568330729857e+05
5.00000000000000e+02	-3.17660788338651e+05	5.00000000000000e+02	-1.49226156253159e+05	5.00000000000000e+02	-1.78312672433557e+05
5.10000000000000e+02	-3.42770915649492e+05	5.10000000000000e+02	-1.57913581962501e+05	5.10000000000000e+02	-1.63922057428086e+05
5.20000000000000e+02	-2.92241605984740e+05	5.20000000000000e+02	-1.66062477449211e+05	5.20000000000000e+02	-1.72980663147195e+05
5.30000000000000e+02	-2.75569778208983e+05	5.30000000000000e+02	-1.79357165695597e+05	5.30000000000000e+02	-1.73560696933973e+05
5.40000000000000e+02	-3.19893368159138e+05	5.40000000000000e+02	-1.75725463466134e+05	5.40000000000000e+02	-1.82732763130966e+05
5.50000000000000e+02	-3.58051047464329e+05	5.50000000000000e+02	-1.76047263320989e+05	5.50000000000000e+02	-1.86346815429655e+05
5.60000000000000e+02	-3.14439687155139e+05	5.60000000000000e+02	-1.83669122790086e+05	5.60000000000000e+02	-1.81387780708891e+05
5.70000000000000e+02	-2.66647207503345e+05	5.70000000000000e+02	-1.81822973435725e+05	5.70000000000000e+02	-1.83828173490956e+05
5.80000000000000e+02	-2.51402172768774e+05	5.80000000000000e+02	-1.78711986806492e+05	5.80000000000000e+02	-1.88346062071508e+05
5.90000000000000e+02	-2.99883633156232e+05	5.90000000000000e+02	-1.74990164940092e+05	5.90000000000000e+02	-1.88454478867731e+05
6.00000000000000e+02	-3.61838424126892e+05	6.00000000000000e+02	-1.69258727824776e+05	6.00000000000000e+02	-1.90854144981153e+05
6.10000000000000e+02	-3.60575660805606e+05	6.10000000000000e+02	-1.66425474861504e+05	6.10000000000000e+02	-1.87908591206528e+05
6.20000000000000e+02	-3.68911060913101e+05	6.20000000000000e+02	-1.61825526976101e+05	6.20000000000000e+02	-2.01509966323033e+05
6.30000000000000e+02	-3.73070545583173e+05	6.30000000000000e+02	-1.62455321542710e+05	6.30000000000000e+02	-2.04008786902056e+05
6.40000000000000e+02	-3.35693663398135e+05	6.40000000000000e+02	-1.59957588346571e+05	6.40000000000000e+02	-2.02689848195490e+05
6.50000000000000e+02	-3.11210507745297e+05	6.50000000000000e+02	-1.52628693397182e+05	6.50000000000000e+02	-1.95000325201038e+05
6.60000000000000e+02	-3.42676539959015e+05	6.60000000000000e+02	-1.51328290366988e+05	6.60000000000000e+02	-1.95109582796598e+05
6.70000000000000e+02	-3.58294844044020e+05	6.70000000000000e+02	-1.47727173134555e+05	6.70000000000000e+02	-2.02406799096587e+05
6.80000000000000e+02	-3.29213734793642e+05	6.80000000000000e+02	-1.54529133465179e+05	6.80000000000000e+02	-2.07677963630165e+05
6.90000000000000e+02	-2.72324867550902e+05	6.90000000000000e+02	-1.62771596981631e+05	6.90000000000000e+02	-2.18141353891658e+05
7.00000000000000e+02	-2.98337511736574e+05	7.00000000000000e+02	-1.64405826063422e+05	7.00000000000000e+02	-2.22070347863594e+05
7.10000000000000e+02	-3.48651185944930e+05	7.10000000000000e+02	-1.54269891977930e+05	7.10000000000000e+02	-2.28375324713627e+05
7.20000000000000e+02	-3.93308303970558e+05	7.20000000000000e+02	-1.52479945617871e+05	7.20000000000000e+02	-2.19015813239567e+05
7.30000000000000e+02	-3.51462362656577e+05	7.30000000000000e+02	-1.54714195746669e+05	7.30000000000000e+02	-2.15567866842868e+05
7.40000000000000e+02	-3.11430444116447e+05	7.40000000000000e+02	-1.53281722678174e+05	7.40000000000000e+02	-2.17120603136776e+05
7.50000000000000e+02	-2.67956395849974e+05	7.50000000000000e+02	-1.46689634994868e+05	7.50000000000000e+02	-2.14093220643139e+05
7.60000000000000e+02	-2.95145823102776e+05	7.60000000000000e+02	-1.37750413855516e+05	7.60000000000000e+02	-2.15817670371603e+05
7.70000000000000e+02	-3.56924356057445e+05	7.70000000000000e+02	-1.24909972000796e+05	7.70000000000000e+02	-2.22356918837816e+05
7.80000000000000e+02	-3.87027131999531e+05	7.80000000000000e+02	-1.23805423953154e+05	7.80000000000000e+02	-2.32427958245225e+05
7.90000000000000e+02	-3.29881034156032e+05	7.90000000000000e+02	-1.29065369974182e+05	7.90000000000000e+02	-2.37904608190198e+05
8.00000000000000e+02	-2.77509234991979e+05	8.00000000000000e+02	-1.44377387199515e+05	8.00000000000000e+02	-2.39362308852269e+05
8.10000000000000e+02	-2.71856777450389e+05	8.10000000000000e+02	-1.58048658222082e+05	8.10000000000000e+02	-2.32268228898132e+05
8.20000000000000e+02	-3.00977530057408e+05	8.20000000000000e+02	-1.71485859595814e+05	8.20000000000000e+02	-2.28679438294007e+05
8.30000000000000e+02	-3.29241485518834e+05	8.30000000000000e+02	-1.80344259164750e+05	8.30000000000000e+02	-2.25134829373452e+05
8.40000000000000e+02	-3.55055244307064e+05	8.40000000000000e+02	-1.82763918410480e+05	8.40000000000000e+02	-2.26298015388913e+05
8.50000000000000e+02	-3.52129821768972e+05	8.50000000000000e+02	-1.73525619191978e+05	8.50000000000000e+02	-2.30013051937316e+05
8.60000000000000e+02	-2.81850399600615e+05	8.60000000000000e+02	-1.63792066773734e+05	8.60000000000000e+02	-2.33620290335098e+05
8.70000000000000e+02	-2.85959099307461e+05	8.70000000000000e+02	-1.57468994915432e+05	8.70000000000000e+02	-2.39957661799930e+05
8.80000000000000e+02	-3.56403132703076e+05	8.80000000000000e+02	-1.40836351357441e+05	8.80000000000000e+02	-2.45278771782828e+05
8.90000000000000e+02	-3.97269684599552e+05	8.90000000000000e+02	-1.34968660964213e+05	8.90000000000000e+02	-2.42456250620755e+05
9.00000000000000e+02	-3.75706172533602e+05	9.00000000000000e+02	-1.43400990576060e+05	9.00000000000000e+02	-2.36945930528846e+05
9.10000000000000e+02	-3.25542738044228e+05	9.10000000000000e+02	-1.48098627358696e+05	9.10000000000000e+02	-2.34092338022339e+05
9.20000000000000e+02	-2.96680065619215e+05	9.20000000000000e+02	-1.47005290779602e+05	9.20000000000000e+02	-2.31360721766221e+05
9.30000000000000e+02	-2.82988441884156e+05	9.30000000000000e+02	-1.70679057427407e+05	9.30000000000000e+02	-2.32169491583705e+05
9.40000000000000e+02	-2.37782084680725e+05	9.40000000000000e+02	-1.83563421351131e+05	9.40000000000000e+02	-2.37456362817750e+05
9.50000000000000e+02	-2.93671232464723e+05	9.50000000000000e+02	-1.85069303659303e+05	9.50000000000000e+02	-2.42277963684028e+05
9.60000000000000e+02	-3.36825807521248e+05	9.60000000000000e+02	-1.87800759917319e+05	9.60000000000000e+02	-2.50363234354583e+05
9.70000000000000e+02	-3.39379585941065e+05	9.70000000000000e+02	-1.75378783737265e+05	9.70000000000000e+02	-2.53380792521508e+05
9.80000000000000e+02	-3.17271958616982e+05	9.80000000000000e+02	-1.62786343804004e+05	9.80000000000000e+02	-2.53314471752942e+05
9.90000000000000e+02	-3.41997687290806e+05	9.90000000000000e+02	-1.45495064647461e+05	9.90000000000000e+02	-2.54122281175464e+05
1.00000000000000e+03	-3.48424965551656e+05	1.00000000000000e+03	-1.32637944671660e+05	1.00000000000000e+03	-2.49816288809560e+05
1.01000000000000e+03	-2.85580465263343e+05	1.01000000000000e+03	-1.22325275923703e+05	1.01000000000000e+03	-2.46374999887264e+05
1.02000000000000e+03	-2.49373655823894e+05	1.02000000000000e+03	-1.16675682669609e+05	1.02000000000000e+03	-2.40974087165696e+05
1.03000000000000e+03	-3.47943749882352e+05	1.03000000000000e+03	-1.13243699173459e+05	1.03000000000000e+03	-2.42163848546868e+05
1.04000000000000e+03	-4.05540129459511e+05	1.04000000000000e+03	-1.11800584733764e+05	1.04000000000000e+03	-2.39311032738471e+05
1.05000000000000e+03	-3.74567298462766e+05	1.05000000000000e+03	-1.11230451881468e+05	1.05000000000000e+03	-2.41212616951124e+05
1.06000000000000e+03	-3.20329912664839e+05	1.06000000000000e+03	-1.23603156321884e+05	1.06000000000000e+03	-2.44892190457244e+05
1.07000000000000e+03	-2.81552417513609e+05	1.07000000000000e+03	-1.48879752265529e+05	1.07000000000000e+03	-2.47788110193340e+05
1.08000000000000e+03	-2.99652066290893e+05	1.08000000000000e+03	-1.66158717710352e+05	1.08000000000000e+03	-2.51155680806825e+05
1.09000000000000e+03	-3.12403033434832e+05	1.09000000000000e+03	-1.94744447710511e+05	1.09000000000000e+03	-2.47630223690380e+05
1.10000000000000e+03	-3.06894968445566e+05	1.10000000000000e+03	-2.08395281016415e+05	1.10000000000000e+03	-2.50192687412065e+05
1.11000000000000e+03	-2.89067808255595e+05	1.11000000000000e+03	-2.26150546928963e+05	1.11000000000000e+03	-2.52090094938519e+05
1.12000000000000e+03	-2.64680749679629e+05	1.12000000000000e+03	-2.16345912748472e+05	1.12000000000000e+03	-2.48060437233975e+05
1.13000000000000e+03	-2.47435356722975e+05	1.13000000000000e+03	-2.13008801205326e+05	1.13000000000000e+03	-2.50421083588849e+05
1.14000000000000e+03	-2.52410739630550e+05	1.14000000000000e+03	-1.96733069945225e+05	1.14000000000000e+03	-2.47245754769879e+05
1.15000000000000e+03	-3.42480615446661e+05	1.15000000000000e+03	-1.69951525188074e+05	1.15000000000000e+03	-2.53563249513810e+05
1.16000000000000e+03	-3.66202761208063e+05	1.16000000000000e+03	-1.61542969687914e+05	1.16000000000000e+03	-2.58245214374236e+05
1.17000000000000e+03	-3.21158981827622e+05	1.17000000000000e+03	-1.72642849537417e+05	1.17000000000000e+03	-2.67199495372023e+05
1.18000000000000e+03	-2.71996858911677e+05	1.18000000000000e+03	-1.88865443010113e+05	1.18000000000000e+03	-2.63668857163751e+05
1.19000000000000e+03	-2.59925726624042e+05	1.19000000000000e+03	-1.91271816313433e+05	1.19000000000000e+03	-2.65261841926673e+05
1.20000000000000e+03	-2.66869716758494e+05	1.20000000000000e+03	-1.89928456746357e+05	1.20000000000000e+03	-2.59808593191352e+05
1.21000000000000e+03	-3.14637586605176e+05	1.21000000000000e+03	-1.88257735378192e+05	1.21000000000000e+03	-2.59278607583075e+05
1.22000000000000e+03	-3.23712740598754e+05	1.22000000000000e+03	-1.77825181808230e+05	1.22000000000000e+03	-2.59675920399556e+05
1.23000000000000e+03	-3.21466282328721e+05	1.23000000000000e+03	-1.73711530216216e+05	1.23000000000000e+03	-2.62159274557133e+05
1.24000000000000e+03	-3.20745661281700e+05	1.24000000000000e+03	-1.65935648665993e+05	1.24000000000000e+03	-2.63424778757562e+05
1.25000000000000e+03	-3.00122365125421e+05	1.25000000000000e+03	-1.62833522490298e+05	1.25000000000000e+03	-2.61692751180687e+05
1.26000000000000e+03	-2.78135018034056e+05	1.26000000000000e+03	-1.70022513907304e+05	1.26000000000000e+03	-2.63318835898206e+05
1.27000000000000e+03	-2.40630536344763e+05	1.27000000000000e+03	-1.84046222012807e+05	1.27000000000000e+03	-2.65611293106208e+05
1.28000000000000e+03	-2.54422407088429e+05	1.28000000000000e+03	-1.92352935649258e+05	1.28000000000000e+03	-2.72738553870595e+05
1.29000000000000e+03	-3.12907787026375e+05	1.29000000000000e+03	-1.96862069641342e+05	1.29000000000000e+03	-2.77947973186039e+05
1.30000000000000e+03	-3.03792774729407e+05	1.30000000000000e+03	-1.93265065282870e+05	1.30000000000000e+03	-2.75828667699590e+05
1.31000000000000e+03	-2.76862254363956e+05	1.31000000000000e+03	-1.77460287165751e+05	1.31000000000000e+03	-2.71273817496424e+05
1.32000000000000e+03	-2.87900301428746e+05	1.32000000000000e+03	-1.76068204430258e+05	1.32000000000000e+03	-2.68941296785921e+05
1.33000000000000e+03	-3.16216637596575e+05	1.33000000000000e+03	-1.63022448375614e+05	1.33000000000000e+03	-2.71458947103265e+05
1.34000000000000e+03	-3.02923361531348e+05	1.34000000000000e+03	-1.66355892307323e+05	1.34000000000000e+03	-2.71129473528923e+05
1.35000000000000e+03	-2.88124322476031e+05	1.35000000000000e+03	-1.70331274939081e+05	1.35000000000000e+03	-2.70305514625931e+05
1.36000000000000e+03	-2.95623144092310e+05	1.36000000000000e+03	-1.78239290969101e+05	1.36000000000000e+03	-2.73403836993071e+05
1.37000000000000e+03	-3.16438946825125e+05	1.37000000000000e+03	-1.80465350531480e+05	1.37000000000000e+03	-2.81139903720586e+05
1.38000000000000e+03	-2.92799287720464e+05	1.38000000000000e+03	-1.77436046717606e+05	1.38000000000000e+03	-2.86852076573227e+05
1.39000000000000e+03	-2.18954689283918e+05	1.39000000000000e+03	-1.75425519943976e+05	1.39000000000000e+03	-2.91948551025701e+05
1.40000000000000e+03	-2.91527591441818e+05	1.40000000000000e+03	-1.69195681179365e+05	1.40000000000000e+03	-2.94698229922189e+05
1.41000000000000e+03	-3.72666425257269e+05	1.41000000000000e+03	-1.72817426659169e+05	1.41000000000000e+03	-2.94717212897539e+05
1.42000000000000e+03	-3.65210430632536e+05	1.42000000000000e+03	-1.69205542325703e+05	1.42000000000000e+03	-2.90886901496840e+05
1.43000000000000e+03	-3.26029301272609e+05	1.43000000000000e+03	-1.65168351069258e+05	1.43000000000000e+03	-2.85582717359563e+05
1.44000000000000e+03	-2.68230210345328e+05	1.44000000000000e+03	-1.54141987855044e+05	1.44000000000000e+03	-2.83210169289429e+05
1.45000000000000e+03	-1.96007852672547e+05	1.45000000000000e+03	-1.50060538156166e+05	1.45000000000000e+03	-2.84549018102789e+05
1.46000000000000e+03	-1.81053013516883e+05	1.46000000000000e+03	-1.52106941419624e+05	1.46000000000000e+03	-2.86728899457399e+05
1.47000000000000e+03	-2.62126526354122e+05	1.47000000000000e+03	-1.59272443254451e+05	1.47000000000000e+03	-2.82659156174437e+05
1.48000000000000e+03	-3.16186121610865e+05	1.48000000000000e+03	-1.63526884764298e+05	1.48000000000000e+03	-2.90332561085149e+05
1.49000000000000e+03	-3.45319358667633e+05	1.49000000000000e+03	-1.69318238981390e+05	1.49000000000000e+03	-2.86954257213823e+05
1.50000000000000e+03	-2.61672965863383e+05	1.50000000000000e+03	-1.70296398130893e+05	1.50000000000000e+03	-2.93314495589637e+05
1.51000000000000e+03	-1.95524047980139e+05	1.51000000000000e+03	-1.73230146147486e+05	1.51000000000000e+03	-2.92360282794461e+05
1.52000000000000e+03	-2.49961376254833e+05	1.52000000000000e+03	-1.76573481333463e+05	1.52000000000000e+03	-2.91989517084807e+05
1.53000000000000e+03	-2.93635713517713e+05	1.53000000000000e+03	-1.83886341825402e+05	1.53000000000000e+03	-2.90338406265086e+05
1.54000000000000e+03	-3.21722177035981e+05	1.54000000000000e+03	-1.87450238415218e+05	1.54000000000000e+03	-2.95223724067558e+05
1.55000000000000e+03	-3.46672158000447e+05	1.55000000000000e+03	-1.75731911635475e+05	1.55000000000000e+03	-2.95679478996874e+05
1.56000000000000e+03	-3.22612377141762e+05	1.56000000000000e+03	-1.80092089028512e+05	1.56000000000000e+03	-2.92837669438975e+05
1.57000000000000e+03	-2.93517066996276e+05	1.57000000000000e+03	-1.78734210877646e+05	1.57000000000000e+03	-2.92388807678211e+05
1.58000000000000e+03	-2.20121179692664e+05	1.58000000000000e+03	-1.69063498973868e+05	1.58000000000000e+03	-2.91550752998139e+05
1.59000000000000e+03	-2.18306145225466e+05	1.59000000000000e+03	-1.53765078776335e+05	1.59000000000000e+03	-2.92010482812306e+05
1.60000000000000e+03	-2.95147538947188e+05	1.60000000000000e+03	-1.49159836959630e+05	1.60000000000000e+03	-2.90351608483762e+05
1.61000000000000e+03	-3.57890563822627e+05	1.61000000000000e+03	-1.59176679217876e+05	1.61000000000000e+03	-2.85145088989643e+05
1.62000000000000e+03	-3.28266555003718e+05	1.62000000000000e+03	-1.63262908350531e+05	1.62000000000000e+03	-2.88721699596055e+05
1.63000000000000e+03	-2.54689411434285e+05	1.63000000000000e+03	-1.51978388179091e+05	1.63000000000000e+03	-2.84631675515146e+05
1.64000000000000e+03	-2.00734137699206e+05	1.64000000000000e+03	-1.42235058889507e+05	1.64000000000000e+03	-2.89894132360002e+05
1.65000000000000e+03	-2.82971636237951e+05	1.65000000000000e+03	-1.58277712843928e+05	1.65000000000000e+03	-2.88845739603846e+05
1.66000000000000e+03	-3.28248113664527e+05	1.66000000000000e+03	-1.69669480303949e+05	1.66000000000000e+03	-2.93023926429574e+05
1.67000000000000e+03	-2.85294055015048e+05	1.67000000000000e+03	-1.85974177595887e+05	1.67000000000000e+03	-2.92143312552246e+05
1.68000000000000e+03	-2.52539134246447e+05	1.68000000000000e+03	-1.95175420976733e+05	1.68000000000000e+03	-2.93084349297753e+05
1.69000000000000e+03	-2.46915961220960e+05	1.69000000000000e+03	-2.02704463348975e+05	1.69000000000000e+03	-2.98989224159345e+05
1.70000000000000e+03	-2.54242701207647e+05	1.70000000000000e+03	-1.95267973488986e+05	1.70000000000000e+03	-2.98306778365609e+05
1.71000000000000e+03	-2.53902795246666e+05	1.71000000000000e+03	-1.84751738895847e+05	1.71000000000000e+03	-3.01077269744449e+05
1.72000000000000e+03	-2.56864892308366e+05	1.72000000000000e+03	-1.64210011154911e+05	1.72000000000000e+03	-2.94002088698717e+05
1.73000000000000e+03	-2.59901336970092e+05	1.73000000000000e+03	-1.55256588324173e+05	1.73000000000000e+03	-2.92035216213909e+05
1.74000000000000e+03	-2.27542809172965e+05	1.74000000000000e+03	-1.62629880266266e+05	1.74000000000000e+03	-2.86752767187671e+05
1.75000000000000e+03	-2.37970984468180e+05	1.75000000000000e+03	-1.72020124039062e+05	1.75000000000000e+03	-2.91434856639919e+05
1.76000000000000e+03	-3.12099139300870e+05	1.76000000000000e+03	-1.77938632680939e+05	1.76000000000000e+03	-2.93960921488722e+05
1.77000000000000e+03	-3.33181493706640e+05	1.77000000000000e+03	-1.77104729208916e+05	1.77000000000000e+03	-2.97626163658800e+05
1.78000000000000e+03	-2.62946423726216e+05	1.78000000000000e+03	-1.79364774684685e+05	1.78000000000000e+03	-3.01877953848578e+05
1.79000000000000e+03	-2.18227183730003e+05	1.79000000000000e+03	-1.80581581297479e+05	1.79000000000000e+03	-3.07492511963653e+05
1.80000000000000e+03	-2.80102978168213e+05	1.80000000000000e+03	-1.72826544673406e+05	1.80000000000000e+03	-3.14055242879310e+05
1.81000000000000e+03	-3.05649873536743e+05	1.81000000000000e+03	-1.67707692848222e+05	1.81000000000000e+03	-3.22275886943604e+05
1.82000000000000e+03	-2.59635105750251e+05	1.82000000000000e+03	-1.65722850406301e+05	1.82000000000000e+03	-3.20140469319667e+05
1.83000000000000e+03	-2.39341350843824e+05	1.83000000000000e+03	-1.53341038726095e+05	1.83000000000000e+03	-3.17235443565887e+05
1.84000000000000e+03	-2.89257455172889e+05	1.84000000000000e+03	-1.50073959083287e+05	1.84000000000000e+03	-3.11005081794883e+05
1.85000000000000e+03	-3.03510670920473e+05	1.85000000000000e+03	-1.44302014201605e+05	1.85000000000000e+03	-3.06100172454262e+05
1.86000000000000e+03	-2.98251599922553e+05	1.86000000000000e+03	-1.41580990928155e+05	1.86000000000000e+03	-3.05221639182665e+05
1.87000000000000e+03	-2.95312300456119e+05	1.87000000000000e+03	-1.39388046561194e+05	1.87000000000000e+03	-3.05733992603394e+05
1.88000000000000e+03	-2.47885019449741e+05	1.88000000000000e+03	-1.40046577271934e+05	1.88000000000000e+03	-3.02837581004924e+05
1.89000000000000e+03	-2.34653822370385e+05	1.89000000000000e+03	-1.61280697730511e+05	1.89000000000000e+03	-3.01494804858343e+05
1.90000000000000e+03	-3.04318317881045e+05	1.90000000000000e+03	-1.77334280858346e+05	1.90000000000000e+03	-3.00127840676922e+05
1.91000000000000e+03	-3.06418329594431e+05	1.91000000000000e+03	-1.87388977444032e+05	1.91000000000000e+03	-3.01300278771540e+05
1.92000000000000e+03	-2.75515333649419e+05	1.92000000000000e+03	-1.92985128644887e+05	1.92000000000000e+03	-3.07093819344928e+05
1.93000000000000e+03	-2.89831919915745e+05	1.93000000000000e+03	-1.81166103296500e+05	1.93000000000000e+03	-3.08707990403732e+05
1.94000000000000e+03	-2.87305792294961e+05	1.94000000000000e+03	-1.66484157792755e+05	1.94000000000000e+03	-3.10774023229138e+05
1.95000000000000e+03	-2.82988271642278e+05	1.95000000000000e+03	-1.54234240492135e+05	1.95000000000000e+03	-3.06112111131200e+05
1.96000000000000e+03	-2.45365042680054e+05	1.96000000000000e+03	-1.52983706739990e+05	1.96000000000000e+03	-3.11051886973009e+05
1.97000000000000e+03	-2.14651666148414e+05	1.97000000000000e+03	-1.48847029736064e+05	1.97000000000000e+03	-3.13151961180053e+05
1.98000000000000e+03	-2.72720167838503e+05	1.98000000000000e+03	-1.43150753110422e+05	1.98000000000000e+03	-3.10885282135903e+05
1.99000000000000e+03	-2.85405250749491e+05	1.99000000000000e+03	-1.33715292398562e+05	1.99000000000000e+03	-3.10333144415660e+05
2.00000000000000e+03	-2.24838515523023e+05	2.00000000000000e+03	-1.27794811111687e+05	2.00000000000000e+03	-3.11191486033944e+05
2.01000000000000e+03	-2.22670224938514e+05	2.01000000000000e+03	-1.25254866976467e+05	2.01000000000000e+03	-3.13719870417738e+05
2.02000000000000e+03	-3.08758985963199e+05	2.02000000000000e+03	-1.13970505272936e+05	2.02000000000000e+03	-3.10716673720423e+05
2.03000000000000e+03	-3.11676508473217e+05	2.03000000000000e+03	-1.23944633336097e+05	2.03000000000000e+03	-3.15764227959382e+05
2.04000000000000e+03	-2.85432628319408e+05	2.04000000000000e+03	-1.46457417892332e+05	2.04000000000000e+03	-3.19057732347036e+05
2.05000000000000e+03	-2.93596514136195e+05	2.05000000000000e+03	-1.75001430593624e+05	2.05000000000000e+03	-3.26094518130674e+05
2.06000000000000e+03	-2.67840777502451e+05	2.06000000000000e+03	-1.86958094498207e+05	2.06000000000000e+03	-3.32692246505010e+05
2.07000000000000e+03	-2.50838187148572e+05	2.07000000000000e+03	-1.96631789560541e+05	2.07000000000000e+03	-3.28575914244446e+05
2.08000000000000e+03	-2.75257795021106e+05	2.08000000000000e+03	-1.88059901167411e+05	2.08000000000000e+03	-3.29717913056303e+05
2.09000000000000e+03	-2.75807485429292e+05	2.09000000000000e+03	-1.69747585471950e+05	2.09000000000000e+03	-3.26266750781789e+05
2.10000000000000e+03	-2.60894093471285e+05	2.10000000000000e+03	-1.59517559138097e+05	2.10000000000000e+03	-3.29619838415148e+05
2.11000000000000e+03	-2.94944675871886e+05	2.11000000000000e+03	-1.44753480902569e+05	2.11000000000000e+03	-3.29573579196761e+05
2.12000000000000e+03	-3.02274270640428e+05	2.12000000000000e+03	-1.41669540387690e+05	2.12000000000000e+03	-3.33078900785952e+05
2.13000000000000e+03	-2.69016160837521e+05	2.13000000000000e+03	-1.59816101801529e+05	2.13000000000000e+03	-3.33127293586304e+05
2.14000000000000e+03	-2.33841984665137e+05	2.14000000000000e+03	-1.67679599774661e+05	2.14000000000000e+03	-3.37209306942752e+05
2.15000000000000e+03	-3.00149076362208e+05	2.15000000000000e+03	-1.76975207253301e+05	2.15000000000000e+03	-3.39729246709652e+05
2.16000000000000e+03	-3.46003482304647e+05	2.16000000000000e+03	-1.80271203678705e+05	2.16000000000000e+03	-3.37518295454757e+05
2.17000000000000e+03	-3.75325256808633e+05	2.17000000000000e+03	-1.72041155606050e+05	2.17000000000000e+03	-3.32155109297963e+05
2.18000000000000e+03	-3.39954475101479e+05	2.18000000000000e+03	-1.64246983063278e+05	2.18000000000000e+03	-3.26685947414651e+05
2.19000000000000e+03	-2.88145133772259e+05	2.19000000000000e+03	-1.51569271571876e+05	2.19000000000000e+03	-3.22158798177396e+05
2.20000000000000e+03	-2.74899372614666e+05	2.20000000000000e+03	-1.42300156722690e+05	2.20000000000000e+03	-3.23682875518486e+05
2.21000000000000e+03	-3.06680596458725e+05	2.21000000000000e+03	-1.36772898053825e+05	2.21000000000000e+03	-3.24031189181537e+05
2.22000000000000e+03	-3.24382956692238e+05	2.22000000000000e+03	-1.49769964502330e+05	2.22000000000000e+03	-3.28558054919638e+05
2.23000000000000e+03	-3.29690077610515e+05	2.23000000000000e+03	-1.59863111974746e+05	2.23000000000000e+03	-3.30869437967441e+05
2.24000000000000e+03	-3.10205391928037e+05	2.24000000000000e+03	-1.60125363027839e+05	2.24000000000000e+03	-3.31456669088536e+05
2.25000000000000e+03	-2.72134467637229e+05	2.25000000000000e+03	-1.60799154677708e+05	2.25000000000000e+03	-3.39018481799369e+05
2.26000000000000e+03	-2.67640236906538e+05	2.26000000000000e+03	-1.56079544120807e+05	2.26000000000000e+03	-3.44702511409518e+05
2.27000000000000e+03	-2.79800411612882e+05	2.27000000000000e+03	-1.55331538258397e+05	2.27000000000000e+03	-3.47421664975422e+05
2.28000000000000e+03	-3.09014636038905e+05	2.28000000000000e+03	-1.61556496505050e+05	2.28000000000000e+03	-3.42397067809845e+05
2.29000000000000e+03	-3.28337908719024e+05	2.29000000000000e+03	-1.59590429544615e+05	2.29000000000000e+03	-3.41176548764209e+05
2.30000000000000e+03	-3.41208013273003e+05	2.30000000000000e+03	-1.70072582541781e+05	2.30000000000000e+03	-3.32668062907406e+05
2.31000000000000e+03	-3.12595713148962e+05	2.31000000000000e+03	-1.72829501282109e+05	2.31000000000000e+03	-3.32170912032281e+05
2.32000000000000e+03	-2.71354058815217e+05	2.32000000000000e+03	-1.68731147087407e+05	2.32000000000000e+03	-3.30210897476296e+05
2.33000000000000e+03	-3.10414464750841e+05	2.33000000000000e+03	-1.61597588082320e+05	2.33000000000000e+03	-3.29209698312508e+05
2.34000000000000e+03	-3.44733012000851e+05	2.34000000000000e+03	-1.63472024640144e+05	2.34000000000000e+03	-3.28990181099677e+05
2.35000000000000e+03	-3.17304706598287e+05	2.35000000000000e+03	-1.60313276144046e+05	2.35000000000000e+03	-3.29503603060245e+05
2.36000000000000e+03	-2.85388251889229e+05	2.36000000000000e+03	-1.50652987792779e+05	2.36000000000000e+03	-3.34105658319446e+05
2.37000000000000e+03	-2.46778252382745e+05	2.37000000000000e+03	-1.44574311511863e+05	2.37000000000000e+03	-3.32567767424402e+05
2.38000000000000e+03	-2.49312061182896e+05	2.38000000000000e+03	-1.47300994710777e+05	2.38000000000000e+03	-3.32429089099105e+05
2.39000000000000e+03	-3.30519335655026e+05	2.39000000000000e+03	-1.41295175875292e+05	2.39000000000000e+03	-3.31001651641308e+05
2.40000000000000e+03	-3.62761074820863e+05	2.40000000000000e+03	-1.43627778151313e+05	2.40000000000000e+03	-3.36859419480283e+05
2.41000000000000e+03	-3.61899259176487e+05	2.41000000000000e+03	-1.62810612935073e+05	2.41000000000000e+03	-3.36880777555829e+05
2.42000000000000e+03	-3.45671247266273e+05	2.42000000000000e+03	-1.79329500173892e+05	2.42000000000000e+03	-3.43471662000228e+05
2.43000000000000e+03	-3.08563752835825e+05	2.43000000000000e+03	-1.87745520829537e+05	2.43000000000000e+03	-3.42503214873527e+05
2.44000000000000e+03	-2.66861894759215e+05	2.44000000000000e+03	-1.84603625009657e+05	2.44000000000000e+03	-3.44343272641147e+05
2.45000000000000e+03	-2.89331639985357e+05	2.45000000000000e+03	-1.76004579048993e+05	2.45000000000000e+03	-3.49846347129409e+05
2.46000000000000e+03	-3.11846166459151e+05	2.46000000000000e+03	-1.56631255444308e+05	2.46000000000000e+03	-3.46584175061976e+05
2.47000000000000e+03	-3.31670456384182e+05	2.47000000000000e+03	-1.43426063148242e+05	2.47000000000000e+03	-3.51436531027467e+05
2.48000000000000e+03	-3.50801830954331e+05	2.48000000000000e+03	-1.31805025541737e+05	2.48000000000000e+03	-3.48466226793564e+05
2.49000000000000e+03	-3.25987472169527e+05	2.49000000000000e+03	-1.37861372743646e+05	2.49000000000000e+03	-3.52501183807184e+05
2.50000000000000e+03	-2.29219961391508e+05	2.50000000000000e+03	-1.46166418586459e+05	2.50000000000000e+03	-3.47594302979561e+05
2.51000000000000e+03	-2.57872615945272e+05	2.51000000000000e+03	-1.56316632523763e+05	2.51000000000000e+03	-3.48192377601292e+05
2.52000000000000e+03	-3.14317873298520e+05	2.52000000000000e+03	-1.67996306279790e+05	2.52000000000000e+03	-3.45295131270675e+05
2.53000000000000e+03	-3.61609916486500e+05	2.53000000000000e+03	-1.80514699372980e+05	2.53000000000000e+03	-3.46492708295562e+05
2.54000000000000e+03	-3.90218837409190e+05	2.54000000000000e+03	-1.70391085070854e+05	2.54000000000000e+03	-3.46317449126764e+05
2.55000000000000e+03	-3.84673788179839e+05	2.55000000000000e+03	-1.66926848361199e+05	2.55000000000000e+03	-3.49013084531660e+05
2.56000000000000e+03	-3.43507571958754e+05	2.56000000000000e+03	-1.64748579655490e+05	2.56000000000000e+03	-3.43151440226623e+05
2.57000000000000e+03	-3.05797369826225e+05	2.57000000000000e+03	-1.53763412438789e+05	2.57000000000000e+03	-3.44886134691878e+05
2.58000000000000e+03	-2.45254157441534e+05	2.58000000000000e+03	-1.41572351369011e+05	2.58000000000000e+03	-3.45928772023612e+05
2.59000000000000e+03	-2.99214359417051e+05	2.59000000000000e+03	-1.32398724173446e+05	2.59000000000000e+03	-3.49353660805941e+05
2.60000000000000e+03	-3.64009031447644e+05	2.60000000000000e+03	-1.26858455243795e+05	2.60000000000000e+03	-3.52439833222411e+05
2.61000000000000e+03	-3.50705185397832e+05	2.61000000000000e+03	-1.28072397623547e+05	2.61000000000000e+03	-3.55467388433421e+05
2.62000000000000e+03	-2.44051763064847e+05	2.62000000000000e+03	-1.24188939752107e+05	2.62000000000000e+03	-3.56178562117075e+05
2.63000000000000e+03	-1.94325555104064e+05	2.63000000000000e+03	-1.28063157033765e+05	2.63000000000000e+03	-3.49723819628928e+05
2.64000000000000e+03	-2.84094584418454e+05	2.64000000000000e+03	-1.51883186824692e+05	2.64000000000000e+03	-3.48408782938379e+05
2.65000000000000e+03	-3.17095520059968e+05	2.65000000000000e+03	-1.66141882478077e+05	2.65000000000000e+03	-3.45965547310951e+05
2.66000000000000e+03	-3.35286179139417e+05	2.66000000000000e+03	-1.75706284133337e+05	2.66000000000000e+03	-3.44986917953252e+05
2.67000000000000e+03	-3.70311988531644e+05	2.67000000000000e+03	-1.82906572960259e+05	2.67000000000000e+03	-3.41216638660936e+05
2.68000000000000e+03	-3.54749669993742e+05	2.68000000000000e+03	-1.89845905304253e+05	2.68000000000000e+03	-3.40581834456870e+05
2.69000000000000e+03	-3.12818186523403e+05	2.69000000000000e+03	-1.84848899545009e+05	2.69000000000000e+03	-3.46069257641378e+05
2.70000000000000e+03	-2.41596540044809e+05	2.70000000000000e+03	-1.73547742348738e+05	2.70000000000000e+03	-3.46370576193745e+05
2.71000000000000e+03	-2.58761963372772e+05	2.71000000000000e+03	-1.63412173997021e+05	2.71000000000000e+03	-3.47667611763814e+05
2.72000000000000e+03	-3.28548124078750e+05	2.72000000000000e+03	-1.48215248823424e+05	2.72000000000000e+03	-3.45165869799491e+05
2.73000000000000e+03	-3.40943124509812e+05	2.73000000000000e+03	-1.36833851384286e+05	2.73000000000000e+03	-3.43883142702501e+05
2.74000000000000e+03	-2.46334926417577e+05	2.74000000000000e+03	-1.28655148336826e+05	2.74000000000000e+03	-3.45326791042483e+05
2.75000000000000e+03	-2.17150575146155e+05	2.75000000000000e+03	-1.41910133983993e+05	2.75000000000000e+03	-3.43866454057474e+05
2.76000000000000e+03	-2.61229913605484e+05	2.76000000000000e+03	-1.49572295437994e+05	2.76000000000000e+03	-3.45188586312177e+05
2.77000000000000e+03	-2.88531188076660e+05	2.77000000000000e+03	-1.60131223649392e+05	2.77000000000000e+03	-3.42157129684002e+05
2.78000000000000e+03	-3.46658907341642e+05	2.78000000000000e+03	-1.62705666349025e+05	2.78000000000000e+03	-3.46244256881757e+05
2.79000000000000e+03	-4.00752790384277e+05	2.79000000000000e+03	-1.72717648258552e+05	2.79000000000000e+03	-3.50217282605021e+05
2.80000000000000e+03	-4.24854900323994e+05	2.80000000000000e+03	-1.70133139691851e+05	2.80000000000000e+03	-3.56549101081308e+05
2.81000000000000e+03	-4.05799265251404e+05	2.81000000000000e+03	-1.66130451555930e+05	2.81000000000000e+03	-3.54706580497262e+05
2.82000000000000e+03	-3.43406591593721e+05	2.82000000000000e+03	-1.60282615055235e+05	2.82000000000000e+03	-3.56820968403054e+05
2.83000000000000e+03	-2.68815949669486e+05	2.83000000000000e+03	-1.59385930547089e+05	2.83000000000000e+03	-3.56346930123909e+05
2.84000000000000e+03	-2.73752012403061e+05	2.84000000000000e+03	-1.52796537921839e+05	2.84000000000000e+03	-3.57855100240734e+05
2.85000000000000e+03	-3.96686724219991e+05	2.85000000000000e+03	-1.41290830748244e+05	2.85000000000000e+03	-3.54571184577591e+05
2.86000000000000e+03	-4.32335091046089e+05	2.86000000000000e+03	-1.29776598258307e+05	2.86000000000000e+03	-3.56188007955165e+05
2.87000000000000e+03	-3.69353228862282e+05	2.87000000000000e+03	-1.16971234680681e+05	2.87000000000000e+03	-3.55167853809931e+05
2.88000000000000e+03	-2.74797175688142e+05	2.88000000000000e+03	-1.13165996211673e+05	2.88000000000000e+03	-3.54009407820158e+05
2.89000000000000e+03	-3.49050343785829e+05	2.89000000000000e+03	-1.16383898441443e+05	2.89000000000000e+03	-3.54526806191352e+05
2.90000000000000e+03	-4.01051939039281e+05	2.90000000000000e+03	-1.33634912502160e+05	2.90000000000000e+03	-3.54145224131411e+05
2.91000000000000e+03	-4.01461394966007e+05	2.91000000000000e+03	-1.46976426129716e+05	2.91000000000000e+03	-3.52261082648034e+05
2.92000000000000e+03	-3.45512878553037e+05	2.92000000000000e+03	-1.65625706370289e+05	2.92000000000000e+03	-3.54651183068117e+05
2.93000000000000e+03	-2.87703230243659e+05	2.93000000000000e+03	-1.74635279056116e+05	2.93000000000000e+03	-3.50941405857658e+05
2.94000000000000e+03	-2.76874921688886e+05	2.94000000000000e+03	-1.77589912407054e+05	2.94000000000000e+03	-3.51070849784301e+05
2.95000000000000e+03	-2.84113074323918e+05	2.95000000000000e+03	-1.82817534025938e+05	2.95000000000000e+03	-3.49441626537607e+05
2.96000000000000e+03	-3.14071412685383e+05	2.96000000000000e+03	-1.85663714808356e+05	2.96000000000000e+03	-3.53204679025410e+05
2.97000000000000e+03	-3.43633246582884e+05	2.97000000000000e+03	-1.90361189691758e+05	2.97000000000000e+03	-3.57859394715474e+05
2.98000000000000e+03	-3.48273829300243e+05	2.98000000000000e+03	-1.73860509661864e+05	2.98000000000000e+03	-3.62713536556130e+05
2.99000000000000e+03	-2.65688961018870e+05	2.99000000000000e+03	-1.69897988813109e+05	2.99000000000000e+03	-3.62629545294493e+05
3.00000000000000e+03	-2.47039542115750e+05	3.00000000000000e+03	-1.58482102417691e+05	3.00000000000000e+03	-3.60749240993425e+05
3.01000000000000e+03	-3.30159878582376e+05	3.01000000000000e+03	-1.56250258413059e+05	3.01000000000000e+03	-3.66575834606512e+05
3.02000000000000e+03	-3.71502238835781e+05	3.02000000000000e+03	-1.48744436731719e+05	3.02000000000000e+03	-3.65883102382538e+05
3.03000000000000e+03	-3.82565173303882e+05	3.03000000000000e+03	-1.45280245404334e+05	3.03000000000000e+03	-3.68872263022548e+05
3.04000000000000e+03	-4.18446015665488e+05	3.04000000000000e+03	-1.62676546044273e+05	3.04000000000000e+03	-3.61115712035180e+05
3.05000000000000e+03	-3.50547865279201e+05	3.05000000000000e+03	-1.80130941635443e+05	3.05000000000000e+03	-3.60521813614742e+05
3.06000000000000e+03	-2.71057052182740e+05	3.06000000000000e+03	-1.93111619763619e+05	3.06000000000000e+03	-3.55563135091120e+05
3.07000000000000e+03	-3.21846724155979e+05	3.07000000000000e+03	-2.03942868134552e+05	3.07000000000000e+03	-3.60008392992659e+05
3.08000000000000e+03	-4.12839349549610e+05	3.08000000000000e+03	-2.02267096632196e+05	3.08000000000000e+03	-3.58914847754333e+05
3.09000000000000e+03	-4.38264462199247e+05	3.09000000000000e+03	-1.84068382672570e+05	3.09000000000000e+03	-3.61561726554385e+05
3.10000000000000e+03	-3.56315049923313e+05	3.10000000000000e+03	-1.78368332177635e+05	3.10000000000000e+03	-3.62329470741525e+05
3.11000000000000e+03	-2.68633621890953e+05	3.11000000000000e+03	-1.61506062448104e+05	3.11000000000000e+03	-3.60965678289660e+05
3.12000000000000e+03	-2.68769857392044e+05	3.12000000000000e+03	-1.55100728601458e+05	3.12000000000000e+03	-3.60957691173919e+05
3.13000000000000e+03	-3.57960029304763e+05	3.13000000000000e+03	-1.55663640714966e+05	3.13000000000000e+03	-3.61016689505354e+05
3.14000000000000e+03	-3.68192906300271e+05	3.14000000000000e+03	-1.68037450993406e+05	3.14000000000000e+03	-3.59930742786660e+05
3.15000000000000e+03	-3.54251329061371e+05	3.15000000000000e+03	-1.66219486533117e+05	3.15000000000000e+03	-3.56291921274224e+05
3.16000000000000e+03	-3.35144852737653e+05	3.16000000000000e+03	-1.57805431292406e+05	3.16000000000000e+03	-3.58606392173028e+05
3.17000000000000e+03	-3.27490379390338e+05	3.17000000000000e+03	-1.69564457567922e+05	3.17000000000000e+03	-3.60604837558411e+05
3.18000000000000e+03	-3.19901901531502e+05	3.18000000000000e+03	-1.64854102854434e+05	3.18000000000000e+03	-3.66864718233915e+05
3.19000000000000e+03	-3.19599684488889e+05	3.19000000000000e+03	-1.57467047571573e+05	3.19000000000000e+03	-3.68118182072391e+05
3.20000000000000e+03	-3.34668117970442e+05	3.20000000000000e+03	-1.66843963967652e+05	3.20000000000000e+03	-3.70485508846356e+05
3.21000000000000e+03	-3.15921340706643e+05	3.21000000000000e+03	-1.75266715971196e+05	3.21000000000000e+03	-3.73747956848139e+05
3.22000000000000e+03	-3.04210176102066e+05	3.22000000000000e+03	-1.75042150120060e+05	3.22000000000000e+03	-3.70426184439179e+05
3.23000000000000e+03	-3.02859811060578e+05	3.23000000000000e+03	-1.66302513617136e+05	3.23000000000000e+03	-3.67464191481008e+05
3.24000000000000e+03	-2.74153756043645e+05	3.24000000000000e+03	-1.61141062725178e+05	3.24000000000000e+03	-3.64100952148271e+05
3.25000000000000e+03	-2.87862714019331e+05	3.25000000000000e+03	-1.49911254443213e+05	3.25000000000000e+03	-3.60966700429233e+05
3.26000000000000e+03	-3.08920810795084e+05	3.26000000000000e+03	-1.47774891154213e+05	3.26000000000000e+03	-3.60704226545948e+05
3.27000000000000e+03	-3.16143118240951e+05	3.27000000000000e+03	-1.48814309722217e+05	3.27000000000000e+03	-3.65610365583084e+05
3.28000000000000e+03	-3.41565838300452e+05	3.28000000000000e+03	-1.47760769775739e+05	3.28000000000000e+03	-3.68164437767630e+05
3.29000000000000e+03	-3.82013582809241e+05	3.29000000000000e+03	-1.40013518386616e+05	3.29000000000000e+03	-3.72094705798162e+05
3.30000000000000e+03	-3.99189298834804e+05	3.30000000000000e+03	-1.42236640453135e+05	3.30000000000000e+03	-3.72674933638771e+05
3.31000000000000e+03	-3.84087977494903e+05	3.31000000000000e+03	-1.48971911493683e+05	3.31000000000000e+03	-3.76830895493978e+05
3.32000000000000e+03	-2.86714329951312e+05	3.32000000000000e+03	-1.51786529908975e+05	3.32000000000000e+03	-3.72989989807005e+05
3.33000000000000e+03	-2.55707568676598e+05	3.33000000000000e+03	-1.48828744231680e+05	3.33000000000000e+03	-3.72061821555600e+05
3.34000000000000e+03	-3.08515427277707e+05	3.34000000000000e+03	-1.53943963767166e+05	3.34000000000000e+03	-3.69857421970109e+05
3.35000000000000e+03	-3.65169747244136e+05	3.35000000000000e+03	-1.55082508590148e+05	3.35000000000000e+03	-3.72890155351014e+05
3.36000000000000e+03	-3.67440351518757e+05	3.36000000000000e+03	-1.63426944618088e+05	3.36000000000000e+03	-3.74076745693141e+05
3.37000000000000e+03	-3.70547667275131e+05	3.37000000000000e+03	-1.63191640441832e+05	3.37000000000000e+03	-3.77296296472380e+05
3.38000000000000e+03	-3.85035601913696e+05	3.38000000000000e+03	-1.45792474208420e+05	3.38000000000000e+03	-3.79991167513409e+05
3.39000000000000e+03	-3.71570202288284e+05	3.39000000000000e+03	-1.33319428346738e+05	3.39000000000000e+03	-3.80658327682751e+05
3.40000000000000e+03	-3.62911827157181e+05	3.40000000000000e+03	-1.18021281121705e+05	3.40000000000000e+03	-3.82662651402755e+05
3.41000000000000e+03	-3.51751578164177e+05	3.41000000000000e+03	-1.19209961120522e+05	3.41000000000000e+03	-3.81324695785263e+05
3.42000000000000e+03	-3.05976803763304e+05	3.42000000000000e+03	-1.29254260054356e+05	3.42000000000000e+03	-3.74131920532672e+05
3.43000000000000e+03	-2.93659760619777e+05	3.43000000000000e+03	-1.39049428499791e+05	3.43000000000000e+03	-3.75564857019589e+05
3.44000000000000e+03	-3.41404733108906e+05	3.44000000000000e+03	-1.51093249479352e+05	3.44000000000000e+03	-3.72752359724183e+05
3.45000000000000e+03	-3.54824854218625e+05	3.45000000000000e+03	-1.61154738838623e+05	3.45000000000000e+03	-3.72678639350975e+05
3.46000000000000e+03	-3.78836609586296e+05	3.46000000000000e+03	-1.70705811497342e+05	3.46000000000000e+03	-3.75142805896617e+05
3.47000000000000e+03	-3.84920889312541e+05	3.47000000000000e+03	-1.64499831567906e+05	3.47000000000000e+03	-3.76858506223368e+05
3.48000000000000e+03	-3.86977858530089e+05	3.48000000000000e+03	-1.54035006434380e+05	3.48000000000000e+03	-3.79567236102380e+05
3.49000000000000e+03	-3.68146442591589e+05	3.49000000000000e+03	-1.50015788570391e+05	3.49000000000000e+03	-3.82195867491119e+05
3.50000000000000e+03	-3.50503653873348e+05	3.50000000000000e+03	-1.30714793525437e+05	3.50000000000000e+03	-3.85500382361524e+05
3.51000000000000e+03	-3.30583129765856e+05	3.51000000000000e+03	-1.31079317331202e+05	3.51000000000000e+03	-3.85720524177597e+05
3.52000000000000e+03	-3.30533267469030e+05	3.52000000000000e+03	-1.22622074004565e+05	3.52000000000000e+03	-3.84109197045794e+05
3.53000000000000e+03	-3.84906753280680e+05	3.53000000000000e+03	-1.22493428094920e+05	3.53000000000000e+03	-3.80644857283725e+05
3.54000000000000e+03	-3.85434078154994e+05	3.54000000000000e+03	-1.29131091652933e+05	3.54000000000000e+03	-3.76385628560604e+05
3.55000000000000e+03	-3.63888885738333e+05	3.55000000000000e+03	-1.43586608466738e+05	3.55000000000000e+03	-3.72781535360356e+05
3.56000000000000e+03	-3.60926457704560e+05	3.56000000000000e+03	-1.43891535559598e+05	3.56000000000000e+03	-3.76075910308890e+05
3.57000000000000e+03	-3.40295327342518e+05	3.57000000000000e+03	-1.52130355639392e+05	3.57000000000000e+03	-3.78226959584801e+05
3.58000000000000e+03	-3.45149503714508e+05	3.58000000000000e+03	-1.66959080113883e+05	3.58000000000000e+03	-3.84546938703942e+05
3.59000000000000e+03	-3.29045350779705e+05	3.59000000000000e+03	-1.72174771874511e+05	3.59000000000000e+03	-3.85254267867439e+05
3.60000000000000e+03	-3.29828639219900e+05	3.60000000000000e+03	-1.77413645203634e+05	3.60000000000000e+03	-3.82217876874484e+05
3.61000000000000e+03	-3.62075594870476e+05	3.61000000000000e+03	-1.83060412130915e+05	3.61000000000000e+03	-3.83744763240353e+05
3.62000000000000e+03	-3.73294270037399e+05	3.62000000000000e+03	-1.75401483959059e+05	3.62000000000000e+03	-3.79045344440633e+05
3.63000000000000e+03	-3.34024497815894e+05	3.63000000000000e+03	-1.66245043194122e+05	3.63000000000000e+03	-3.80262272806290e+05
3.64000000000000e+03	-2.90676884336439e+05	3.64000000000000e+03	-1.55945113179763e+05	3.64000000000000e+03	-3.78065751690792e+05
3.65000000000000e+03	-2.64322577268389e+05	3.65000000000000e+03	-1.49593575275965e+05	3.65000000000000e+03	-3.80783020805208e+05
3.66000000000000e+03	-2.69218753157006e+05	3.66000000000000e+03	-1.47690420677838e+05	3.66000000000000e+03	-3.78909227371023e+05
3.67000000000000e+03	-3.13824293656482e+05	3.67000000000000e+03	-1.56682263072346e+05	3.67000000000000e+03	-3.80229952035992e+05
3.68000000000000e+03	-3.56331006030170e+05	3.68000000000000e+03	-1.56505934164479e+05	3.68000000000000e+03	-3.80447585238738e+05
3.69000000000000e+03	-3.68595508291297e+05	3.69000000000000e+03	-1.51079380163295e+05	3.69000000000000e+03	-3.87362234345036e+05
3.70000000000000e+03	-3.38326332853405e+05	3.70000000000000e+03	-1.49278701243300e+05	3.70000000000000e+03	-3.83846558282106e+05
3.71000000000000e+03	-2.88735378220072e+05	3.71000000000000e+03	-1.36322350190427e+05	3.71000000000000e+03	-3.84922445170677e+05
3.72000000000000e+03	-3.04108241781359e+05	3.72000000000000e+03	-1.19394417873379e+05	3.72000000000000e+03	-3.81184689233690e+05
3.73000000000000e+03	-3.66425002090088e+05	3.73000000000000e+03	-1.12179750350576e+05	3.73000000000000e+03	-3.83989315607371e+05
3.74000000000000e+03	-4.14492863697361e+05	3.74000000000000e+03	-1.24105815390159e+05	3.74000000000000e+03	-3.85822562409645e+05
3.75000000000000e+03	-4.22687153749394e+05	3.75000000000000e+03	-1.23902274075052e+05	3.75000000000000e+03	-3.87314130095791e+05
3.76000000000000e+03	-4.05654257994061e+05	3.76000000000000e+03	-1.22023813626821e+05	3.76000000000000e+03	-3.89939279739248e+05
3.77000000000000e+03	-3.76431210250495e+05	3.77000000000000e+03	-1.26096635747650e+05	3.77000000000000e+03	-3.93248283860674e+05
3.78000000000000e+03	-3.37412840113441e+05	3.78000000000000e+03	-1.27426611680871e+05	3.78000000000000e+03	-3.94922601176967e+05
3.79000000000000e+03	-3.31836286229891e+05	3.79000000000000e+03	-1.28478682866307e+05	3.79000000000000e+03	-3.98725306687087e+05
3.80000000000000e+03	-3.06115708495886e+05	3.80000000000000e+03	-1.30353806047364e+05	3.80000000000000e+03	-4.00436395819256e+05
3.81000000000000e+03	-2.53535336160567e+05	3.81000000000000e+03	-1.52095515592591e+05	3.81000000000000e+03	-4.04047580204947e+05
3.82000000000000e+03	-2.78395438576130e+05	3.82000000000000e+03	-1.56485662239709e+05	3.82000000000000e+03	-4.04339468238198e+05
3.83000000000000e+03	-3.39367618470086e+05	3.83000000000000e+03	-1.50681092799596e+05	3.83000000000000e+03	-3.98545203748428e+05
3.84000000000000e+03	-3.73098471761100e+05	3.84000000000000e+03	-1.52403775705220e+05	3.84000000000000e+03	-3.93262989465480e+05
3.85000000000000e+03	-3.49370607806878e+05	3.85000000000000e+03	-1.47316797924400e+05	3.85000000000000e+03	-3.88564745921898e+05
3.86000000000000e+03	-3.48412928671451e+05	3.86000000000000e+03	-1.43569487092225e+05	3.86000000000000e+03	-3.87447425872401e+05
3.87000000000000e+03	-3.60335111896852e+05	3.87000000000000e+03	-1.39306101157458e+05	3.87000000000000e+03	-3.88583992455631e+05
3.88000000000000e+03	-4.07452293153999e+05	3.88000000000000e+03	-1.30886079654409e+05	3.88000000000000e+03	-3.93521277623337e+05
3.89000000000000e+03	-3.71108255785671e+05	3.89000000000000e+03	-1.55680051755968e+05	3.89000000000000e+03	-3.96672808102768e+05
3.90000000000000e+03	-3.16161283661829e+05	3.90000000000000e+03	-1.71194028176496e+05	3.90000000000000e+03	-4.00281909382214e+05
3.91000000000000e+03	-2.26162276955212e+05	3.91000000000000e+03	-1.77801923844448e+05	3.91000000000000e+03	-4.01863553473320e+05
3.92000000000000e+03	-3.10518471762054e+05	3.92000000000000e+03	-1.91316092461084e+05	3.92000000000000e+03	-4.02749447172529e+05
3.93000000000000e+03	-4.25876930288002e+05	3.93000000000000e+03	-1.89185785990657e+05	3.93000000000000e+03	-4.02275977949933e+05
3.94000000000000e+03	-4.24064998044919e+05	3.94000000000000e+03	-1.82020069613963e+05	3.94000000000000e+03	-3.99005371525615e+05
3.95000000000000e+03	-3.55743484725827e+05	3.95000000000000e+03	-1.69063198354198e+05	3.95000000000000e+03	-3.98580777752062e+05
3.96000000000000e+03	-3.13018198185173e+05	3.96000000000000e+03	-1.44158004346147e+05	3.96000000000000e+03	-3.97245837404066e+05
3.97000000000000e+03	-3.02677337209636e+05	3.97000000000000e+03	-1.30545777076597e+05	3.97000000000000e+03	-3.96560572147241e+05
3.98000000000000e+03	-3.09401149741227e+05	3.98000000000000e+03	-1.32056760477477e+05	3.98000000000000e+03	-3.99576007502645e+05
3.99000000000000e+03	-3.30876316296951e+05	3.99000000000000e+03	-1.44955321129797e+05	3.99000000000000e+03	-4.01403013483648e+05
4.00000000000000e+03	-3.91879889412931e+05	4.00000000000000e+03	-1.48758154145302e+05	4.00000000000000e+03	-4.01848214441351e+05
4.01000000000000e+03	-4.43788666524592e+05	4.01000000000000e+03	-1.62343175108349e+05	4.01000000000000e+03	-4.03120525366013e+05
4.02000000000000e+03	-4.53086353456222e+05	4.02000000000000e+03	-1.69469394563681e+05	4.02000000000000e+03	-4.03157125989216e+05
4.03000000000000e+03	-4.05599917624629e+05	4.03000000000000e+03	-1.76734078331719e+05	4.03000000000000e+03	-4.02106540927154e+05
4.04000000000000e+03	-3.28748673541269e+05	4.04000000000000e+03	-1.73620341760950e+05	4.04000000000000e+03	-4.01530473613038e+05
4.05000000000000e+03	-2.72115782851540e+05	4.05000000000000e+03	-1.68539350514933e+05	4.05000000000000e+03	-4.02241777567407e+05
4.06000000000000e+03	-3.14010289487859e+05	4.06000000000000e+03	-1.60570983853171e+05	4.06000000000000e+03	-4.04831749130869e+05
4.07000000000000e+03	-3.35815384933935e+05	4.07000000000000e+03	-1.47635243545891e+05	4.07000000000000e+03	-4.06758528247786e+05
4.08000000000000e+03	-3.08754213606658e+05	4.08000000000000e+03	-1.37273417378514e+05	4.08000000000000e+03	-4.01338686523655e+05
4.09000000000000e+03	-3.80218602934355e+05	4.09000000000000e+03	-1.22858037702295e+05	4.09000000000000e+03	-4.00781385264149e+05
4.10000000000000e+03	-4.16511053905637e+05	4.10000000000000e+03	-1.28853196271792e+05	4.10000000000000e+03	-3.95959150844378e+05
4.11000000000000e+03	-3.94689555713384e+05	4.11000000000000e+03	-1.52169443637379e+05	4.11000000000000e+03	-3.97866477097757e+05
4.12000000000000e+03	-3.72504873283934e+05	4.12000000000000e+03	-1.66526930462282e+05	4.12000000000000e+03	-3.98959770305778e+05
4.13000000000000e+03	-3.73864590949513e+05	4.13000000000000e+03	-1.71183041890892e+05	4.13000000000000e+03	-4.03791676660758e+05
4.14000000000000e+03	-3.86830588857076e+05	4.14000000000000e+03	-1.91213430523830e+05	4.14000000000000e+03	-4.01933152629219e+05
4.15000000000000e+03	-3.95315690741332e+05	4.15000000000000e+03	-1.91119658261120e+05	4.15000000000000e+03	-4.02987131761253e+05
4.16000000000000e+03	-3.71291272935120e+05	4.16000000000000e+03	-1.82712735626830e+05	4.16000000000000e+03	-4.02549489189368e+05
4.17000000000000e+03	-3.28905599106656e+05	4.17000000000000e+03	-1.78492747683270e+05	4.17000000000000e+03	-4.02696240248230e+05
4.18000000000000e+03	-3.44851498139714e+05	4.18000000000000e+03	-1.64007134745928e+05	4.18000000000000e+03	-3.99950335363971e+05
4.19000000000000e+03	-3.53604420861134e+05	4.19000000000000e+03	-1.58784770784765e+05	4.19000000000000e+03	-3.98964401178488e+05
4.20000000000000e+03	-2.60248010139599e+05	4.20000000000000e+03	-1.39156740119292e+05	4.20000000000000e+03	-3.94087302276499e+05
4.21000000000000e+03	-2.73128822270579e+05	4.21000000000000e+03	-1.31337569363047e+05	4.21000000000000e+03	-3.93575490368116e+05
4.22000000000000e+03	-3.27410421524081e+05	4.22000000000000e+03	-1.49138137682350e+05	4.22000000000000e+03	-3.93356089312949e+05
4.23000000000000e+03	-3.62633117380080e+05	4.23000000000000e+03	-1.58674679574088e+05	4.23000000000000e+03	-4.00504693800164e+05
4.24000000000000e+03	-3.94577459805195e+05	4.24000000000000e+03	-1.67324288174296e+05	4.24000000000000e+03	-4.04565274174124e+05
4.25000000000000e+03	-3.95891901303111e+05	4.25000000000000e+03	-1.82447658693447e+05	4.25000000000000e+03	-4.09235647965822e+05
4.26000000000000e+03	-3.83244631966638e+05	4.26000000000000e+03	-1.97792381625906e+05	4.26000000000000e+03	-4.12773486312308e+05
4.27000000000000e+03	-3.27016370959341e+05	4.27000000000000e+03	-1.96142388422172e+05	4.27000000000000e+03	-4.14154285646008e+05
4.28000000000000e+03	-3.04677215296683e+05	4.28000000000000e+03	-1.87915461898745e+05	4.28000000000000e+03	-4.08148751047334e+05
4.29000000000000e+03	-3.13279299219448e+05	4.29000000000000e+03	-1.83469812723861e+05	4.29000000000000e+03	-4.05332641486218e+05
4.30000000000000e+03	-3.55310708858250e+05	4.30000000000000e+03	-1.78439310574457e+05	4.30000000000000e+03	-3.97195243546683e+05
4.31000000000000e+03	-3.75495635179821e+05	4.31000000000000e+03	-1.69520045529372e+05	4.31000000000000e+03	-3.94542298487901e+05
4.32000000000000e+03	-3.85851664875135e+05	4.32000000000000e+03	-1.57235516783759e+05	4.32000000000000e+03	-3.91680732033349e+05
4.33000000000000e+03	-3.53952511306606e+05	4.33000000000000e+03	-1.45755352285842e+05	4.33000000000000e+03	-3.91918488820383e+05
4.34000000000000e+03	-2.76785006010242e+05	4.34000000000000e+03	-1.42773016995740e+05	4.34000000000000e+03	-3.93171956861996e+05
4.35000000000000e+03	-2.87550882788018e+05	4.35000000000000e+03	-1.34342445847800e+05	4.35000000000000e+03	-3.98046046079050e+05
4.36000000000000e+03	-3.54535350481669e+05	4.36000000000000e+03	-1.41758972114574e+05	4.36000000000000e+03	-4.05651217916187e+05
4.37000000000000e+03	-4.09333925832141e+05	4.37000000000000e+03	-1.62842905796596e+05	4.37000000000000e+03	-4.04274866738974e+05
4.38000000000000e+03	-4.25098176343443e+05	4.38000000000000e+03	-1.69977259776267e+05	4.38000000000000e+03	-4.04763835756422e+05
4.39000000000000e+03	-4.21875920058165e+05	4.39000000000000e+03	-1.76204259758890e+05	4.39000000000000e+03	-4.00389503504929e+05
4.40000000000000e+03	-3.86094903694357e+05	4.40000000000000e+03	-1.79953362070815e+05	4.40000000000000e+03	-3.98912335077984e+05
4.41000000000000e+03	-3.29485216215734e+05	4.41000000000000e+03	-1.77091786086441e+05	4.41000000000000e+03	-3.97747283828970e+05
4.42000000000000e+03	-3.08200086798500e+05	4.42000000000000e+03	-1.70323816936137e+05	4.42000000000000e+03	-3.98803203317134e+05
4.43000000000000e+03	-3.07227717511466e+05	4.43000000000000e+03	-1.56891255747427e+05	4.43000000000000e+03	-4.01023762147092e+05
4.44000000000000e+03	-2.96370313857560e+05	4.44000000000000e+03	-1.34536621452457e+05	4.44000000000000e+03	-4.07055079990645e+05
4.45000000000000e+03	-2.67452614083615e+05	4.45000000000000e+03	-1.32765154075724e+05	4.45000000000000e+03	-4.10144775856116e+05
4.46000000000000e+03	-2.68981903905889e+05	4.46000000000000e+03	-1.25557935168962e+05	4.46000000000000e+03	-4.15020415806308e+05
4.47000000000000e+03	-3.42822395505066e+05	4.47000000000000e+03	-1.20662634508458e+05	4.47000000000000e+03	-4.09666983361181e+05
4.48000000000000e+03	-4.06380524403496e+05	4.48000000000000e+03	-1.27833336674330e+05	4.48000000000000e+03	-4.05576982745156e+05
4.49000000000000e+03	-3.91940160326878e+05	4.49000000000000e+03	-1.44304351655333e+05	4.49000000000000e+03	-4.04733678578885e+05
4.50000000000000e+03	-3.28642097546550e+05	4.50000000000000e+03	-1.61892611503585e+05	4.50000000000000e+03	-4.06450748918543e+05
4.51000000000000e+03	-2.89175945289929e+05	4.51000000000000e+03	-1.72149101971075e+05	4.51000000000000e+03	-4.05298655309248e+05
4.52000000000000e+03	-3.23913957140782e+05	4.52000000000000e+03	-1.70973220553426e+05	4.52000000000000e+03	-4.07421520585198e+05
4.53000000000000e+03	-3.51842022044693e+05	4.53000000000000e+03	-1.75671233645356e+05	4.53000000000000e+03	-4.08124778678551e+05
4.54000000000000e+03	-3.86354938365897e+05	4.54000000000000e+03	-1.66258561743744e+05	4.54000000000000e+03	-4.08045293739368e+05
4.55000000000000e+03	-4.17460832421113e+05	4.55000000000000e+03	-1.50853924217886e+05	4.55000000000000e+03	-4.11408754655608e+05
4.56000000000000e+03	-4.12453923940117e+05	4.56000000000000e+03	-1.45897487409441e+05	4.56000000000000e+03	-4.14930129417134e+05
4.57000000000000e+03	-3.74555708584495e+05	4.57000000000000e+03	-1.31201856596693e+05	4.57000000000000e+03	-4.10864688045644e+05
4.58000000000000e+03	-3.44061252233527e+05	4.58000000000000e+03	-1.26536589760834e+05	4.58000000000000e+03	-4.13528502928860e+05
4.59000000000000e+03	-3.31076369339100e+05	4.59000000000000e+03	-1.32506299290451e+05	4.59000000000000e+03	-4.10797938439192e+05
4.60000000000000e+03	-2.89134542612952e+05	4.60000000000000e+03	-1.54331684697920e+05	4.60000000000000e+03	-4.08360165387887e+05
4.61000000000000e+03	-3.11916459082787e+05	4.61000000000000e+03	-1.62614691199647e+05	4.61000000000000e+03	-4.06401603297146e+05
4.62000000000000e+03	-3.56488784665710e+05	4.62000000000000e+03	-1.88159682188332e+05	4.62000000000000e+03	-4.08689474475520e+05
4.63000000000000e+03	-3.85468527315085e+05	4.63000000000000e+03	-1.90891816765980e+05	4.63000000000000e+03	-4.13449121397081e+05
4.64000000000000e+03	-3.75104802166182e+05	4.64000000000000e+03	-1.86867340232740e+05	4.64000000000000e+03	-4.14815102805933e+05
4.65000000000000e+03	-3.57134863811557e+05	4.65000000000000e+03	-1.83165542991547e+05	4.65000000000000e+03	-4.12899296809155e+05
4.66000000000000e+03	-3.28530915670522e+05	4.66000000000000e+03	-1.73613558350232e+05	4.66000000000000e+03	-4.10137900617761e+05
4.67000000000000e+03	-3.50724430567685e+05	4.67000000000000e+03	-1.65301188398520e+05	4.67000000000000e+03	-4.11412156105596e+05
4.68000000000000e+03	-3.67112875835539e+05	4.68000000000000e+03	-1.51287686218691e+05	4.68000000000000e+03	-4.12638560864237e+05
4.69000000000000e+03	-3.43771297873783e+05	4.69000000000000e+03	-1.50597338160322e+05	4.69000000000000e+03	-4.10197061494043e+05
4.70000000000000e+03	-3.14113823983462e+05	4.70000000000000e+03	-1.56109887963821e+05	4.70000000000000e+03	-4.10679721443419e+05
4.71000000000000e+03	-2.84736818166287e+05	4.71000000000000e+03	-1.57873222834997e+05	4.71000000000000e+03	-4.08745880100378e+05
4.72000000000000e+03	-3.16895306356354e+05	4.72000000000000e+03	-1.55301555908592e+05	4.72000000000000e+03	-4.08273089585560e+05
4.73000000000000e+03	-3.59172068347859e+05	4.73000000000000e+03	-1.63390016124098e+05	4.73000000000000e+03	-4.13500372928330e+05
4.74000000000000e+03	-3.94722827632668e+05	4.74000000000000e+03	-1.54803604729253e+05	4.74000000000000e+03	-4.12956936369932e+05
4.75000000000000e+03	-3.61329833482056e+05	4.75000000000000e+03	-1.65812391812208e+05	4.75000000000000e+03	-4.11442009978115e+05
4.76000000000000e+03	-3.30014107922399e+05	4.76000000000000e+03	-1.57389669681785e+05	4.76000000000000e+03	-4.08025653519016e+05
4.77000000000000e+03	-2.92305515327409e+05	4.77000000000000e+03	-1.44236666576660e+05	4.77000000000000e+03	-4.10980268925881e+05
4.78000000000000e+03	-3.43964129030358e+05	4.78000000000000e+03	-1.40594782394288e+05	4.78000000000000e+03	-4.11712072587153e+05
4.79000000000000e+03	-3.51042790091447e+05	4.79000000000000e+03	-1.33312084444475e+05	4.79000000000000e+03	-4.08981712369004e+05
4.80000000000000e+03	-3.37976981293831e+05	4.80000000000000e+03	-1.34742834905210e+05	4.80000000000000e+03	-4.07554280197823e+05
4.81000000000000e+03	-3.29394900817982e+05	4.81000000000000e+03	-1.31184989346838e+05	4.81000000000000e+03	-4.09550523883802e+05
4.82000000000000e+03	-2.88871488798660e+05	4.82000000000000e+03	-1.37044651428407e+05	4.82000000000000e+03	-4.12359574927584e+05
4.83000000000000e+03	-3.08252154381963e+05	4.83000000000000e+03	-1.58420526476360e+05	4.83000000000000e+03	-4.10774772400354e+05
4.84000000000000e+03	-3.47218314643692e+05	4.84000000000000e+03	-1.69998847436508e+05	4.84000000000000e+03	-4.13097344560097e+05
4.85000000000000e+03	-3.82902230695679e+05	4.85000000000000e+03	-1.87359857415177e+05	4.85000000000000e+03	-4.12168960483650e+05
4.86000000000000e+03	-3.68263676994465e+05	4.86000000000000e+03	-1.95621975223820e+05	4.86000000000000e+03	-4.09243628935569e+05
4.87000000000000e+03	-3.64895582189040e+05	4.87000000000000e+03	-1.90671235574222e+05	4.87000000000000e+03	-4.10274640474015e+05
4.88000000000000e+03	-3.32674021744896e+05	4.88000000000000e+03	-1.72432066593166e+05	4.88000000000000e+03	-4.12852102330520e+05
4.89000000000000e+03	-2.81021387131462e+05	4.89000000000000e+03	-1.55103047382405e+05	4.89000000000000e+03	-4.14763174631432e+05
4.90000000000000e+03	-3.29389522234637e+05	4.90000000000000e+03	-1.46582291562410e+05	4.90000000000000e+03	-4.16287167633063e+05
4.91000000000000e+03	-3.74162889807355e+05	4.91000000000000e+03	-1.48561333673752e+05	4.91000000000000e+03	-4.14307361087444e+05
4.92000000000000e+03	-3.82304469703082e+05	4.92000000000000e+03	-1.52424546749102e+05	4.92000000000000e+03	-4.13169922618037e+05
4.93000000000000e+03	-3.85618314173243e+05	4.93000000000000e+03	-1.55594362465588e+05	4.93000000000000e+03	-4.16145289205864e+05
4.94000000000000e+03	-3.50128490681196e+05	4.94000000000000e+03	-1.64373380053604e+05	4.94000000000000e+03	-4.14114732262441e+05
4.95000000000000e+03	-3.35154221779257e+05	4.95000000000000e+03	-1.67756989261818e+05	4.95000000000000e+03	-4.16739921421352e+05
4.96000000000000e+03	-3.05240127401743e+05	4.96000000000000e+03	-1.62240337069031e+05	4.96000000000000e+03	-4.17284823736642e+05
4.97000000000000e+03	-3.07165848653968e+05	4.97000000000000e+03	-1.60272116403758e+05	4.97000000000000e+03	-4.16076551141417e+05
4.98000000000000e+03	-3.73043994317453e+05	4.98000000000000e+03	-1.57863153267988e+05	4.98000000000000e+03	-4.13574501486286e+05
4.99000000000000e+03	-4.22463720228247e+05	4.99000000000000e+03	-1.68451974689024e+05	4.99000000000000e+03	-4.12060676748846e+05
5.00000000000000e+03	-4.18839088427839e+05	5.00000000000000e+03	-1.67071617303268e+05	5.00000000000000e+03	-4.15892531690839e+05
5.01000000000000e+03	-3.66604262817330e+05	5.01000000000000e+03	-1.62527717872247e+05	5.01000000000000e+03	-4.16094909413328e+05
5.02000000000000e+03	-3.17210774342043e+05	5.02000000000000e+03	-1.67806731389828e+05	5.02000000000000e+03	-4.15836073608632e+05
5.03000000000000e+03	-3.28820229317517e+05	5.03000000000000e+03	-1.74209786292751e+05	5.03000000000000e+03	-4.14695863195018e+05
5.04000000000000e+03	-4.41007513595528e+05	5.04000000000000e+03	-1.81182653405882e+05	5.04000000000000e+03	-4.15078245657179e+05
5.05000000000000e+03	-4.65935201259198e+05	5.05000000000000e+03	-1.67282670859959e+05	5.05000000000000e+03	-4.17901905562204e+05
5.06000000000000e+03	-3.68308328249948e+05	5.06000000000000e+03	-1.68558775123699e+05	5.06000000000000e+03	-4.19032939903012e+05
5.07000000000000e+03	-3.16821319694694e+05	5.07000000000000e+03	-1.57656139932068e+05	5.07000000000000e+03	-4.21146560120423e+05
5.08000000000000e+03	-3.20274410044112e+05	5.08000000000000e+03	-1.44589577194217e+05	5.08000000000000e+03	-4.17531246337271e+05
5.09000000000000e+03	-3.71345000189648e+05	5.09000000000000e+03	-1.33536810886971e+05	5.09000000000000e+03	-4.18306953243687e+05
5.10000000000000e+03	-4.25248712393330e+05	5.10000000000000e+03	-1.48680370841225e+05	5.10000000000000e+03	-4.19370332306399e+05
5.11000000000000e+03	-5.00804851109333e+05	5.11000000000000e+03	-1.57697985024837e+05	5.11000000000000e+03	-4.21139417391089e+05
5.12000000000000e+03	-5.27513104475713e+05	5.12000000000000e+03	-1.68352309946292e+05	5.12000000000000e+03	-4.18777258898564e+05
5.13000000000000e+03	-4.76449993476861e+05	5.13000000000000e+03	-1.70572655988711e+05	5.13000000000000e+03	-4.19243515655669e+05
5.14000000000000e+03	-3.89294766150403e+05	5.14000000000000e+03	-1.64083913974905e+05	5.14000000000000e+03	-4.17692633570003e+05
5.15000000000000e+03	-2.99334808397545e+05	5.15000000000000e+03	-1.57838430780735e+05	5.15000000000000e+03	-4.23153248399828e+05
5.16000000000000e+03	-2.77601833771905e+05	5.16000000000000e+03	-1.53362105941918e+05	5.16000000000000e+03	-4.19336039724262e+05
5.17000000000000e+03	-3.45960920136208e+05	5.17000000000000e+03	-1.38479890583417e+05	5.17000000000000e+03	-4.23311391460498e+05
5.18000000000000e+03	-3.88870373571886e+05	5.18000000000000e+03	-1.31904727770495e+05	5.18000000000000e+03	-4.20510321086356e+05
5.19000000000000e+03	-3.71570352095732e+05	5.19000000000000e+03	-1.40742936804695e+05	5.19000000000000e+03	-4.24293643388004e+05
5.20000000000000e+03	-3.23219271211149e+05	5.20000000000000e+03	-1.57717041196151e+05	5.20000000000000e+03	-4.19502172137587e+05
5.21000000000000e+03	-3.28964558652954e+05	5.21000000000000e+03	-1.65353236580177e+05	5.21000000000000e+03	-4.18322531910569e+05
5.22000000000000e+03	-3.54511154752217e+05	5.22000000000000e+03	-1.70113085223384e+05	5.22000000000000e+03	-4.17770149686694e+05
5.23000000000000e+03	-3.97368676972432e+05	5.23000000000000e+03	-1.70942656849705e+05	5.23000000000000e+03	-4.17497584262389e+05
5.24000000000000e+03	-4.66851835626247e+05	5.24000000000000e+03	-1.64295215871652e+05	5.24000000000000e+03	-4.20736287007934e+05
5.25000000000000e+03	-5.01215438262893e+05	5.25000000000000e+03	-1.52298743202805e+05	5.25000000000000e+03	-4.22066173197852e+05
5.26000000000000e+03	-4.37893660275286e+05	5.26000000000000e+03	-1.52432380619357e+05	5.26000000000000e+03	-4.21233868240361e+05
5.27000000000000e+03	-3.50807236655751e+05	5.27000000000000e+03	-1.43274294033864e+05	5.27000000000000e+03	-4.21126675144064e+05
5.28000000000000e+03	-3.43318819496539e+05	5.28000000000000e+03	-1.56218079773579e+05	5.28000000000000e+03	-4.21734720614749e+05
5.29000000000000e+03	-4.04601773967647e+05	5.29000000000000e+03	-1.66364665567580e+05	5.29000000000000e+03	-4.23457055431119e+05
5.30000000000000e+03	-4.62920425616612e+05	5.30000000000000e+03	-1.77064010680021e+05	5.30000000000000e+03	-4.26730183346767e+05
5.31000000000000e+03	-4.95440813549875e+05	5.31000000000000e+03	-1.74125570719846e+05	5.31000000000000e+03	-4.30588227607694e+05
5.32000000000000e+03	-4.33928584544312e+05	5.32000000000000e+03	-1.71899877567446e+05	5.32000000000000e+03	-4.32966982616302e+05
5.33000000000000e+03	-3.53664878019561e+05	5.33000000000000e+03	-1.69618670569301e+05	5.33000000000000e+03	-4.35834334946283e+05
5.34000000000000e+03	-3.35958713220702e+05	5.34000000000000e+03	-1.55737396040223e+05	5.34000000000000e+03	-4.29228907833059e+05
5.35000000000000e+03	-3.67791971307737e+05	5.35000000000000e+03	-1.47705668515004e+05	5.35000000000000e+03	-4.26971624116872e+05
5.36000000000000e+03	-3.97196549166929e+05	5.36000000000000e+03	-1.35682989691557e+05	5.36000000000000e+03	-4.25299641927327e+05
5.37000000000000e+03	-4.00157780910870e+05	5.37000000000000e+03	-1.39851897502213e+05	5.37000000000000e+03	-4.26271883223031e+05
5.38000000000000e+03	-3.87126884969542e+05	5.38000000000000e+03	-1.48639564955137e+05	5.38000000000000e+03	-4.25767679818133e+05
5.39000000000000e+03	-3.23177906283374e+05	5.39000000000000e+03	-1.47796237879234e+05	5.39000000000000e+03	-4.25859794224886e+05
5.40000000000000e+03	-3.32712004679196e+05	5.40000000000000e+03	-1.70327266906513e+05	5.40000000000000e+03	-4.29851374294791e+05
5.41000000000000e+03	-3.89986389422219e+05	5.41000000000000e+03	-1.63041756748402e+05	5.41000000000000e+03	-4.36171216072963e+05
5.42000000000000e+03	-4.45098051231130e+05	5.42000000000000e+03	-1.75119792700089e+05	5.42000000000000e+03	-4.38389076350522e+05
5.43000000000000e+03	-4.95920586966992e+05	5.43000000000000e+03	-1.70487155003581e+05	5.43000000000000e+03	-4.36920945099559e+05
5.44000000000000e+03	-4.90251889993876e+05	5.44000000000000e+03	-1.73382429653782e+05	5.44000000000000e+03	-4.32373072924998e+05
5.45000000000000e+03	-4.57668886794422e+05	5.45000000000000e+03	-1.64063477437484e+05	5.45000000000000e+03	-4.28468968619644e+05
5.46000000000000e+03	-3.83014492926344e+05	5.46000000000000e+03	-1.57922657996404e+05	5.46000000000000e+03	-4.26440692431042e+05
5.47000000000000e+03	-3.45242353319632e+05	5.47000000000000e+03	-1.55040643435419e+05	5.47000000000000e+03	-4.25388568564018e+05
5.48000000000000e+03	-3.40861989535345e+05	5.48000000000000e+03	-1.45118605510797e+05	5.48000000000000e+03	-4.28040224850483e+05
5.49000000000000e+03	-3.83715125441714e+05	5.49000000000000e+03	-1.43028919723002e+05	5.49000000000000e+03	-4.31234664238474e+05
5.50000000000000e+03	-3.49816419231983e+05	5.50000000000000e+03	-1.48542247151034e+05	5.50000000000000e+03	-4.31279048922016e+05
5.51000000000000e+03	-3.04419431525302e+05	5.51000000000000e+03	-1.55197253883464e+05	5.51000000000000e+03	-4.35113536743636e+05
5.52000000000000e+03	-3.64093406617123e+05	5.52000000000000e+03	-1.57262368956673e+05	5.52000000000000e+03	-4.35714753496476e+05
5.53000000000000e+03	-4.41922984362202e+05	5.53000000000000e+03	-1.55603830612571e+05	5.53000000000000e+03	-4.31806846812509e+05
5.54000000000000e+03	-5.21536523815383e+05	5.54000000000000e+03	-1.58810847209395e+05	5.54000000000000e+03	-4.28301950791017e+05
5.55000000000000e+03	-4.91544276518381e+05	5.55000000000000e+03	-1.65757850719188e+05	5.55000000000000e+03	-4.25354382871747e+05
5.56000000000000e+03	-4.51965818967380e+05	5.56000000000000e+03	-1.70827091026879e+05	5.56000000000000e+03	-4.26907106935564e+05
5.57000000000000e+03	-3.94260287070416e+05	5.57000000000000e+03	-1.69026184453467e+05	5.57000000000000e+03	-4.25595789730999e+05
5.58000000000000e+03	-3.61631926643607e+05	5.58000000000000e+03	-1.70921003839848e+05	5.58000000000000e+03	-4.30515360664040e+05
5.59000000000000e+03	-3.59347156486617e+05	5.59000000000000e+03	-1.63831163912130e+05	5.59000000000000e+03	-4.32843819751618e+05
5.60000000000000e+03	-3.62962855220921e+05	5.60000000000000e+03	-1.50385418961951e+05	5.60000000000000e+03	-4.34751704424105e+05
5.61000000000000e+03	-3.38300175973367e+05	5.61000000000000e+03	-1.40025544596354e+05	5.61000000000000e+03	-4.35704470167589e+05
5.62000000000000e+03	-3.56408539176809e+05	5.62000000000000e+03	-1.41361142617756e+05	5.62000000000000e+03	-4.34679107829209e+05
5.63000000000000e+03	-4.01368584848932e+05	5.63000000000000e+03	-1.40761210964292e+05	5.63000000000000e+03	-4.30503870174531e+05
5.64000000000000e+03	-4.53597417307336e+05	5.64000000000000e+03	-1.36414034830545e+05	5.64000000000000e+03	-4.26571988762738e+05
5.65000000000000e+03	-4.40852422489705e+05	5.65000000000000e+03	-1.39719767096799e+05	5.65000000000000e+03	-4.25729421275353e+05
5.66000000000000e+03	-4.05415164090423e+05	5.66000000000000e+03	-1.47197741621767e+05	5.66000000000000e+03	-4.27833526457550e+05
5.67000000000000e+03	-3.95117633590856e+05	5.67000000000000e+03	-1.46145836188490e+05	5.67000000000000e+03	-4.32292374133181e+05
5.68000000000000e+03	-4.12528702322899e+05	5.68000000000000e+03	-1.59818483885384e+05	5.68000000000000e+03	-4.35888503856505e+05
5.69000000000000e+03	-4.35255217672689e+05	5.69000000000000e+03	-1.74064438903856e+05	5.69000000000000e+03	-4.37074282591357e+05
5.70000000000000e+03	-4.23854663695022e+05	5.70000000000000e+03	-1.87020443627083e+05	5.70000000000000e+03	-4.40304707143371e+05
5.71000000000000e+03	-3.34299974075005e+05	5.71000000000000e+03	-1.76953661282578e+05	5.71000000000000e+03	-4.38934413686890e+05
5.72000000000000e+03	-3.17638691860851e+05	5.72000000000000e+03	-1.74106652736498e+05	5.72000000000000e+03	-4.38970693121437e+05
5.73000000000000e+03	-3.84905751258130e+05	5.73000000000000e+03	-1.70202765765958e+05	5.73000000000000e+03	-4.35018394080780e+05
5.74000000000000e+03	-4.33094520469854e+05	5.74000000000000e+03	-1.63359892509690e+05	5.74000000000000e+03	-4.37249644273004e+05
5.75000000000000e+03	-4.33760582887577e+05	5.75000000000000e+03	-1.64613932082887e+05	5.75000000000000e+03	-4.38316933570743e+05
5.76000000000000e+03	-4.08052253231683e+05	5.76000000000000e+03	-1.59237706770302e+05	5.76000000000000e+03	-4.38903756988995e+05
5.77000000000000e+03	-3.90249924370403e+05	5.77000000000000e+03	-1.59028501673606e+05	5.77000000000000e+03	-4.39041008311848e+05
5.78000000000000e+03	-3.75199443002983e+05	5.78000000000000e+03	-1.58702604430538e+05	5.78000000000000e+03	-4.36871515977230e+05
5.79000000000000e+03	-3.87965582616686e+05	5.79000000000000e+03	-1.67543151001495e+05	5.79000000000000e+03	-4.34315799504707e+05
5.80000000000000e+03	-3.80518744886654e+05	5.80000000000000e+03	-1.70895318350145e+05	5.80000000000000e+03	-4.34047838990974e+05
5.81000000000000e+03	-3.62241697698021e+05	5.81000000000000e+03	-1.73718614782989e+05	5.81000000000000e+03	-4.35952820209749e+05
5.82000000000000e+03	-3.58604316931746e+05	5.82000000000000e+03	-1.74952119179622e+05	5.82000000000000e+03	-4.38069153060393e+05
5.83000000000000e+03	-3.77312821385119e+05	5.83000000000000e+03	-1.85635565212728e+05	5.83000000000000e+03	-4.40270884709817e+05
5.84000000000000e+03	-4.01335686917742e+05	5.84000000000000e+03	-1.85663522094174e+05	5.84000000000000e+03	-4.38391996433711e+05
5.85000000000000e+03	-3.78893076897314e+05	5.85000000000000e+03	-1.82518592317096e+05	5.85000000000000e+03	-4.34118253747480e+05
5.86000000000000e+03	-3.44881778497415e+05	5.86000000000000e+03	-1.82714411275767e+05	5.86000000000000e+03	-4.32101693883265e+05
5.87000000000000e+03	-3.84571236529179e+05	5.87000000000000e+03	-1.67834529620687e+05	5.87000000000000e+03	-4.31907597309230e+05
5.88000000000000e+03	-4.40589046154415e+05	5.88000000000000e+03	-1.66300804147163e+05	5.88000000000000e+03	-4.33006537485356e+05
5.89000000000000e+03	-4.13863798816531e+05	5.89000000000000e+03	-1.64660934021592e+05	5.89000000000000e+03	-4.33043874754302e+05
5.90000000000000e+03	-3.83627978306802e+05	5.90000000000000e+03	-1.60161213351949e+05	5.90000000000000e+03	-4.33336028340191e+05
5.91000000000000e+03	-3.73401739937667e+05	5.91000000000000e+03	-1.69205487242175e+05	5.91000000000000e+03	-4.32439981688157e+05
5.92000000000000e+03	-3.94925501897033e+05	5.92000000000000e+03	-1.79485314005796e+05	5.92000000000000e+03	-4.35768460506961e+05
5.93000000000000e+03	-4.27506568396844e+05	5.93000000000000e+03	-1.79698800879886e+05	5.93000000000000e+03	-4.36724877471963e+05
5.94000000000000e+03	-4.36043395493721e+05	5.94000000000000e+03	-1.77411720208852e+05	5.94000000000000e+03	-4.35670233735248e+05
5.95000000000000e+03	-4.10225940174293e+05	5.95000000000000e+03	-1.78831665733516e+05	5.95000000000000e+03	-4.31543590945696e+05
5.96000000000000e+03	-3.68795331182203e+05	5.96000000000000e+03	-1.75122095823805e+05	5.96000000000000e+03	-4.29489431283637e+05
5.97000000000000e+03	-3.89516037001029e+05	5.97000000000000e+03	-1.75194278130895e+05	5.97000000000000e+03	-4.31072254664599e+05
5.98000000000000e+03	-4.10866898063146e+05	5.98000000000000e+03	-1.73018258403344e+05	5.98000000000000e+03	-4.36076311192896e+05
5.99000000000000e+03	-3.96071412686461e+05	5.99000000000000e+03	-1.67811935598425e+05	5.99000000000000e+03	-4.37065517074017e+05
6.00000000000000e+03	-3.76089733985078e+05	6.00000000000000e+03	-1.68352205981810e+05	6.00000000000000e+03	-4.37049167428669e+05
6.01000000000000e+03	-3.67949345905658e+05	6.01000000000000e+03	-1.68919150072629e+05	6.01000000000000e+03	-4.32907634677679e+05
6.02000000000000e+03	-3.98906205131380e+05	6.02000000000000e+03	-1.70376703439217e+05	6.02000000000000e+03	-4.30073210069045e+05
6.03000000000000e+03	-4.18352901934068e+05	6.03000000000000e+03	-1.72839506272287e+05	6.03000000000000e+03	-4.31984054437515e+05
6.04000000000000e+03	-4.30511765301013e+05	6.04000000000000e+03	-1.70821617530286e+05	6.04000000000000e+03	-4.32265559800126e+05
6.05000000000000e+03	-4.37125775738747e+05	6.05000000000000e+03	-1.63311728830909e+05	6.05000000000000e+03	-4.37378172243324e+05
6.06000000000000e+03	-3.95156223909983e+05	6.06000000000000e+03	-1.61857768644693e+05	6.06000000000000e+03	-4.33374370585390e+05
6.07000000000000e+03	-3.35045608478610e+05	6.07000000000000e+03	-1.64435015320227e+05	6.07000000000000e+03	-4.33754609208790e+05
6.08000000000000e+03	-3.59548350980855e+05	6.08000000000000e+03	-1.76068729253871e+05	6.08000000000000e+03	-4.32337587410395e+05
6.09000000000000e+03	-4.48420546172863e+05	6.09000000000000e+03	-1.81329438514753e+05	6.09000000000000e+03	-4.35339946983930e+05
6.10000000000000e+03	-4.18411317828018e+05	6.10000000000000e+03	-1.71269572143374e+05	6.10000000000000e+03	-4.35744909624359e+05
6.11000000000000e+03	-3.62617725553500e+05	6.11000000000000e+03	-1.54540091468888e+05	6.11000000000000e+03	-4.39348349908801e+05
6.12000000000000e+03	-4.09655753155451e+05	6.12000000000000e+03	-1.47721404843002e+05	6.12000000000000e+03	-4.37773648704578e+05
6.13000000000000e+03	-4.49572832276122e+05	6.13000000000000e+03	-1.52749334404388e+05	6.13000000000000e+03	-4.38619111102317e+05
6.14000000000000e+03	-4.46192762853188e+05	6.14000000000000e+03	-1.63111566004991e+05	6.14000000000000e+03	-4.42561397419859e+05
6.15000000000000e+03	-4.21549880984881e+05	6.15000000000000e+03	-1.69625431649829e+05	6.15000000000000e+03	-4.42976256054880e+05
6.16000000000000e+03	-4.14550934042328e+05	6.16000000000000e+03	-1.72693734333627e+05	6.16000000000000e+03	-4.43569177392654e+05
6.17000000000000e+03	-3.77385890825633e+05	6.17000000000000e+03	-1.84033109911369e+05	6.17000000000000e+03	-4.42210726497922e+05
6.18000000000000e+03	-3.24857340382153e+05	6.18000000000000e+03	-1.90843480046859e+05	6.18000000000000e+03	-4.41236762234825e+05
6.19000000000000e+03	-3.63382799856290e+05	6.19000000000000e+03	-1.85732297349645e+05	6.19000000000000e+03	-4.35842038477281e+05
6.20000000000000e+03	-4.08336064121263e+05	6.20000000000000e+03	-1.68392665206501e+05	6.20000000000000e+03	-4.38092467761461e+05
6.21000000000000e+03	-3.88644407000087e+05	6.21000000000000e+03	-1.75177538406048e+05	6.21000000000000e+03	-4.37520420818583e+05
6.22000000000000e+03	-3.12558462123743e+05	6.22000000000000e+03	-1.63806361673519e+05	6.22000000000000e+03	-4.44843131844018e+05
6.23000000000000e+03	-3.26401653109660e+05	6.23000000000000e+03	-1.68417616151771e+05	6.23000000000000e+03	-4.42801936137000e+05
6.24000000000000e+03	-3.84695233030829e+05	6.24000000000000e+03	-1.85539930161200e+05	6.24000000000000e+03	-4.44404609169054e+05
6.25000000000000e+03	-4.81068873182826e+05	6.25000000000000e+03	-1.85397756249388e+05	6.25000000000000e+03	-4.43571920535468e+05
6.26000000000000e+03	-5.08041138139715e+05	6.26000000000000e+03	-1.90781256455129e+05	6.26000000000000e+03	-4.45538109525679e+05
6.27000000000000e+03	-4.45852734601082e+05	6.27000000000000e+03	-1.90046636980194e+05	6.27000000000000e+03	-4.44120386361936e+05
6.28000000000000e+03	-4.03550039795956e+05	6.28000000000000e+03	-1.74716997369868e+05	6.28000000000000e+03	-4.45656464309445e+05
6.29000000000000e+03	-4.07658115130718e+05	6.29000000000000e+03	-1.66953693264304e+05	6.29000000000000e+03	-4.42212939995515e+05
6.30000000000000e+03	-4.37135764587407e+05	6.30000000000000e+03	-1.68094580985259e+05	6.30000000000000e+03	-4.42182533971289e+05
6.31000000000000e+03	-4.44459399284335e+05	6.31000000000000e+03	-1.68414576803289e+05	6.31000000000000e+03	-4.41473247627861e+05
6.32000000000000e+03	-4.25959542551107e+05	6.32000000000000e+03	-1.66090217125217e+05	6.32000000000000e+03	-4.45283283999917e+05
6.33000000000000e+03	-4.05916523948215e+05	6.33000000000000e+03	-1.66983603987335e+05	6.33000000000000e+03	-4.44831358184758e+05
6.34000000000000e+03	-3.58251645313483e+05	6.34000000000000e+03	-1.67395849941002e+05	6.34000000000000e+03	-4.46572338015936e+05
6.35000000000000e+03	-3.72506123085823e+05	6.35000000000000e+03	-1.60737830465902e+05	6.35000000000000e+03	-4.46715173331179e+05
6.36000000000000e+03	-3.90094974212044e+05	6.36000000000000e+03	-1.39390600044520e+05	6.36000000000000e+03	-4.43620090836960e+05
6.37000000000000e+03	-3.69916667812898e+05	6.37000000000000e+03	-1.30251607867027e+05	6.37000000000000e+03	-4.42532301439121e+05
6.38000000000000e+03	-3.57280866394659e+05	6.38000000000000e+03	-1.44859803402767e+05	6.38000000000000e+03	-4.40794842455860e+05
6.39000000000000e+03	-4.06270040725017e+05	6.39000000000000e+03	-1.63919926221324e+05	6.39000000000000e+03	-4.39774436686598e+05
6.40000000000000e+03	-4.21334088268608e+05	6.40000000000000e+03	-1.79408569916790e+05	6.40000000000000e+03	-4.37608837307239e+05
6.41000000000000e+03	-4.35336140112725e+05	6.41000000000000e+03	-1.86840514761157e+05	6.41000000000000e+03	-4.36229325980324e+05
6.42000000000000e+03	-4.11494504360684e+05	6.42000000000000e+03	-1.89964544342108e+05	6.42000000000000e+03	-4.32723371415645e+05
6.43000000000000e+03	-3.93092813558874e+05	6.43000000000000e+03	-1.79533518722592e+05	6.43000000000000e+03	-4.34859092449545e+05
6.44000000000000e+03	-3.80041830570351e+05	6.44000000000000e+03	-1.72195593014732e+05	6.44000000000000e+03	-4.36091418460425e+05
6.45000000000000e+03	-4.01156069812674e+05	6.45000000000000e+03	-1.58873750433766e+05	6.45000000000000e+03	-4.37897166510175e+05
6.46000000000000e+03	-4.25679634088622e+05	6.46000000000000e+03	-1.48177318334312e+05	6.46000000000000e+03	-4.38359105472208e+05
6.47000000000000e+03	-4.01542458932364e+05	6.47000000000000e+03	-1.52994769046136e+05	6.47000000000000e+03	-4.38229601800159e+05
6.48000000000000e+03	-3.61300630335235e+05	6.48000000000000e+03	-1.62245321626567e+05	6.48000000000000e+03	-4.42470897768308e+05
6.49000000000000e+03	-4.00140741131801e+05	6.49000000000000e+03	-1.70748019890171e+05	6.49000000000000e+03	-4.46997041975311e+05
6.50000000000000e+03	-4.82237047520476e+05	6.50000000000000e+03	-1.71722854170480e+05	6.50000000000000e+03	-4.49181960163015e+05
6.51000000000000e+03	-5.25257889778878e+05	6.51000000000000e+03	-1.77946839814849e+05	6.51000000000000e+03	-4.47447473591917e+05
6.52000000000000e+03	-5.49452489106254e+05	6.52000000000000e+03	-1.70471837930968e+05	6.52000000000000e+03	-4.40747697890457e+05
6.53000000000000e+03	-5.23546558398910e+05	6.53000000000000e+03	-1.73154637923437e+05	6.53000000000000e+03	-4.39732572869828e+05
6.54000000000000e+03	-4.39877387117621e+05	6.54000000000000e+03	-1.67447869686815e+05	6.54000000000000e+03	-4.40740415541417e+05
6.55000000000000e+03	-3.99949117908165e+05	6.55000000000000e+03	-1.77206503539707e+05	6.55000000000000e+03	-4.43725088360381e+05
6.56000000000000e+03	-4.19873817311483e+05	6.56000000000000e+03	-1.82162646099504e+05	6.56000000000000e+03	-4.44014196881151e+05
6.57000000000000e+03	-4.63875898039927e+05	6.57000000000000e+03	-1.81189246496873e+05	6.57000000000000e+03	-4.44633062831833e+05
6.58000000000000e+03	-4.74199212406599e+05	6.58000000000000e+03	-1.86827696315884e+05	6.58000000000000e+03	-4.44810865398919e+05
6.59000000000000e+03	-4.56513472615985e+05	6.59000000000000e+03	-1.84314881192081e+05	6.59000000000000e+03	-4.49202457012748e+05
6.60000000000000e+03	-4.20042752517051e+05	6.60000000000000e+03	-1.75415112921644e+05	6.60000000000000e+03	-4.49850419694293e+05
6.61000000000000e+03	-3.66617825480947e+05	6.61000000000000e+03	-1.66868027089671e+05	6.61000000000000e+03	-4.53108689423177e+05
6.62000000000000e+03	-4.23622909292592e+05	6.62000000000000e+03	-1.62970846065548e+05	6.62000000000000e+03	-4.54460555516192e+05
6.63000000000000e+03	-4.84705364135630e+05	6.63000000000000e+03	-1.67651817092896e+05	6.63000000000000e+03	-4.58744640896230e+05
6.64000000000000e+03	-5.04889759702665e+05	6.64000000000000e+03	-1.66872097063942e+05	6.64000000000000e+03	-4.59138110019892e+05
6.65000000000000e+03	-4.63869236283609e+05	6.65000000000000e+03	-1.73188931723861e+05	6.65000000000000e+03	-4.59516982183607e+05
6.66000000000000e+03	-4.44662574045547e+05	6.66000000000000e+03	-1.74111793977259e+05	6.66000000000000e+03	-4.57317633256290e+05
6.67000000000000e+03	-4.30938777695928e+05	6.67000000000000e+03	-1.79678650600157e+05	6.67000000000000e+03	-4.53658647500619e+05
6.68000000000000e+03	-4.34475788299573e+05	6.68000000000000e+03	-1.87716665379151e+05	6.68000000000000e+03	-4.52422147972296e+05
6.69000000000000e+03	-4.24021708565066e+05	6.69000000000000e+03	-1.87407504915357e+05	6.69000000000000e+03	-4.52082514089383e+05
6.70000000000000e+03	-4.43243036990526e+05	6.70000000000000e+03	-1.83963878356698e+05	6.70000000000000e+03	-4.52484158620287e+05
6.71000000000000e+03	-4.12017281715886e+05	6.71000000000000e+03	-1.76054781028017e+05	6.71000000000000e+03	-4.53216882517138e+05
6.72000000000000e+03	-3.77461258164659e+05	6.72000000000000e+03	-1.71683675769894e+05	6.72000000000000e+03	-4.54078480290209e+05
6.73000000000000e+03	-4.38821435835822e+05	6.73000000000000e+03	-1.67490655234342e+05	6.73000000000000e+03	-4.56311987676529e+05
6.74000000000000e+03	-4.72449704333024e+05	6.74000000000000e+03	-1.68650666245563e+05	6.74000000000000e+03	-4.56950330026297e+05
6.75000000000000e+03	-4.76325284381126e+05	6.75000000000000e+03	-1.77865103596491e+05	6.75000000000000e+03	-4.58519442438176e+05
6.76000000000000e+03	-4.77583310774133e+05	6.76000000000000e+03	-1.86837824932498e+05	6.76000000000000e+03	-4.57995302637923e+05
6.77000000000000e+03	-4.55486298646699e+05	6.77000000000000e+03	-1.97254393819147e+05	6.77000000000000e+03	-4.54241396087278e+05
6.78000000000000e+03	-4.62891086123962e+05	6.78000000000000e+03	-1.97542426370895e+05	6.78000000000000e+03	-4.51665523589074e+05
6.79000000000000e+03	-4.44904053079478e+05	6.79000000000000e+03	-1.94831342000029e+05	6.79000000000000e+03	-4.48345363737363e+05
6.80000000000000e+03	-4.15971958498620e+05	6.80000000000000e+03	-1.83239766957736e+05	6.80000000000000e+03	-4.44727164320310e+05
6.81000000000000e+03	-3.97882771710983e+05	6.81000000000000e+03	-1.72148915882607e+05	6.81000000000000e+03	-4.43393459861144e+05
6.82000000000000e+03	-4.05294997432825e+05	6.82000000000000e+03	-1.71883228847465e+05	6.82000000000000e+03	-4.43764986290779e+05
6.83000000000000e+03	-3.94043571216033e+05	6.83000000000000e+03	-1.58225116591183e+05	6.83000000000000e+03	-4.51467862400002e+05
6.84000000000000e+03	-3.44206595325958e+05	6.84000000000000e+03	-1.60948988124260e+05	6.84000000000000e+03	-4.56422808153090e+05
6.85000000000000e+03	-3.88652269002923e+05	6.85000000000000e+03	-1.59053414264818e+05	6.85000000000000e+03	-4.62425146378858e+05
6.86000000000000e+03	-4.14831123044012e+05	6.86000000000000e+03	-1.59370272522236e+05	6.86000000000000e+03	-4.63591740474901e+05
6.87000000000000e+03	-4.42278054214543e+05	6.87000000000000e+03	-1.61160921567874e+05	6.87000000000000e+03	-4.61520645770564e+05
6.88000000000000e+03	-4.42012292119743e+05	6.88000000000000e+03	-1.69808184682240e+05	6.88000000000000e+03	-4.59716299036018e+05
6.89000000000000e+03	-4.69583789522987e+05	6.89000000000000e+03	-1.72210113752434e+05	6.89000000000000e+03	-4.56453915671645e+05
6.90000000000000e+03	-4.72463318603863e+05	6.90000000000000e+03	-1.73798336083652e+05	6.90000000000000e+03	-4.55026383171713e+05
6.91000000000000e+03	-4.62161542581432e+05	6.91000000000000e+03	-1.85824110492042e+05	6.91000000000000e+03	-4.51874371430080e+05
6.92000000000000e+03	-4.45195451372313e+05	6.92000000000000e+03	-1.90374230148918e+05	6.92000000000000e+03	-4.49729207917961e+05
6.93000000000000e+03	-3.51577296981780e+05	6.93000000000000e+03	-1.82138464766685e+05	6.93000000000000e+03	-4.48317627296538e+05
6.94000000000000e+03	-3.42089711401245e+05	6.94000000000000e+03	-1.79403140723725e+05	6.94000000000000e+03	-4.50441271783676e+05
6.95000000000000e+03	-4.44170595410463e+05	6.95000000000000e+03	-1.66539167815061e+05	6.95000000000000e+03	-4.51646910343209e+05
6.96000000000000e+03	-4.56674499206485e+05	6.96000000000000e+03	-1.68383340531461e+05	6.96000000000000e+03	-4.55946474933680e+05
6.97000000000000e+03	-4.79870323139900e+05	6.97000000000000e+03	-1.55185812027757e+05	6.97000000000000e+03	-4.55279485318762e+05
6.98000000000000e+03	-5.11414842738710e+05	6.98000000000000e+03	-1.63352490274674e+05	6.98000000000000e+03	-4.54981311427547e+05
6.99000000000000e+03	-5.33275348998343e+05	6.99000000000000e+03	-1.65698644113768e+05	6.99000000000000e+03	-4.59800219505166e+05
7.00000000000000e+03	-5.05438010138060e+05	7.00000000000000e+03	-1.65562868847571e+05	7.00000000000000e+03	-4.61568832109932e+05
7.01000000000000e+03	-3.94673534289478e+05	7.01000000000000e+03	-1.60924039113907e+05	7.01000000000000e+03	-4.61529535522946e+05
7.02000000000000e+03	-3.70041692154729e+05	7.02000000000000e+03	-1.65661374859209e+05	7.02000000000000e+03	-4.59091320637841e+05
7.03000000000000e+03	-4.75487744965171e+05	7.03000000000000e+03	-1.67909981575511e+05	7.03000000000000e+03	-4.55031285704321e+05
7.04000000000000e+03	-5.44236084743515e+05	7.04000000000000e+03	-1.71238278270406e+05	7.04000000000000e+03	-4.53424077464836e+05
7.05000000000000e+03	-5.19840362752223e+05	7.05000000000000e+03	-1.88457076084935e+05	7.05000000000000e+03	-4.50020606786955e+05
7.06000000000000e+03	-5.04732755374798e+05	7.06000000000000e+03	-2.00891326894949e+05	7.06000000000000e+03	-4.47924618477438e+05
7.07000000000000e+03	-4.97308980267275e+05	7.07000000000000e+03	-2.13651535811040e+05	7.07000000000000e+03	-4.49343872837619e+05
7.08000000000000e+03	-4.60463541612026e+05	7.08000000000000e+03	-2.07156613962604e+05	7.08000000000000e+03	-4.50231929455252e+05
7.09000000000000e+03	-3.75079818959205e+05	7.09000000000000e+03	-2.08386442191472e+05	7.09000000000000e+03	-4.50799610956696e+05
7.10000000000000e+03	-3.51127400774261e+05	7.10000000000000e+03	-1.93979535892672e+05	7.10000000000000e+03	-4.52964843670674e+05
7.11000000000000e+03	-4.37012388855090e+05	7.11000000000000e+03	-1.79155229019936e+05	7.11000000000000e+03	-4.55862124255307e+05
7.12000000000000e+03	-4.89135189970585e+05	7.12000000000000e+03	-1.66450471381311e+05	7.12000000000000e+03	-4.55124319950226e+05
7.13000000000000e+03	-5.39245527836097e+05	7.13000000000000e+03	-1.63784801481923e+05	7.13000000000000e+03	-4.56839357533864e+05
7.14000000000000e+03	-6.00027656506167e+05	7.14000000000000e+03	-1.67657709240839e+05	7.14000000000000e+03	-4.55231267517820e+05
7.15000000000000e+03	-5.79359969608052e+05	7.15000000000000e+03	-1.79425606315798e+05	7.15000000000000e+03	-4.54925261785046e+05
7.16000000000000e+03	-4.74900999478885e+05	7.16000000000000e+03	-1.98575949874061e+05	7.16000000000000e+03	-4.58450863204103e+05
7.17000000000000e+03	-3.54338143591754e+05	7.17000000000000e+03	-2.15683113441254e+05	7.17000000000000e+03	-4.60338236062687e+05
7.18000000000000e+03	-3.72598667507899e+05	7.18000000000000e+03	-2.17990169935665e+05	7.18000000000000e+03	-4.58427192764863e+05
7.19000000000000e+03	-4.44983740371501e+05	7.19000000000000e+03	-2.20892315949691e+05	7.19000000000000e+03	-4.59966601055701e+05
7.20000000000000e+03	-4.45813613560330e+05	7.20000000000000e+03	-2.17732742500053e+05	7.20000000000000e+03	-4.55176970034692e+05
7.21000000000000e+03	-3.67399639551149e+05	7.21000000000000e+03	-2.06703555545098e+05	7.21000000000000e+03	-4.55953016866880e+05
7.22000000000000e+03	-3.68639275941903e+05	7.22000000000000e+03	-1.95119621199801e+05	7.22000000000000e+03	-4.56906432279366e+05
7.23000000000000e+03	-4.68344943539619e+05	7.23000000000000e+03	-1.73603149531275e+05	7.23000000000000e+03	-4.59261351697688e+05
7.24000000000000e+03	-4.73824925774726e+05	7.24000000000000e+03	-1.66262257593661e+05	7.24000000000000e+03	-4.61102365345965e+05
7.25000000000000e+03	-4.17024902777107e+05	7.25000000000000e+03	-1.51176265045432e+05	7.25000000000000e+03	-4.61265190057833e+05
7.26000000000000e+03	-4.21956699443148e+05	7.26000000000000e+03	-1.57715481421950e+05	7.26000000000000e+03	-4.64289365665188e+05
7.27000000000000e+03	-4.48257124216491e+05	7.27000000000000e+03	-1.74097384201895e+05	7.27000000000000e+03	-4.65233388670319e+05
7.28000000000000e+03	-4.88449209078431e+05	7.28000000000000e+03	-1.95114587987195e+05	7.28000000000000e+03	-4.65000965198817e+05
7.29000000000000e+03	-5.23151187533745e+05	7.29000000000000e+03	-2.08055151854902e+05	7.29000000000000e+03	-4.63964757260617e+05
7.30000000000000e+03	-5.08065220892343e+05	7.30000000000000e+03	-2.21327517733777e+05	7.30000000000000e+03	-4.62113157523201e+05
7.31000000000000e+03	-4.66477855359803e+05	7.31000000000000e+03	-2.23413590971539e+05	7.31000000000000e+03	-4.60798451370863e+05
7.32000000000000e+03	-3.91620121931060e+05	7.32000000000000e+03	-2.08310137204748e+05	7.32000000000000e+03	-4.60061574859630e+05
7.33000000000000e+03	-3.56707211136741e+05	7.33000000000000e+03	-1.97115047501893e+05	7.33000000000000e+03	-4.63034425268793e+05
7.34000000000000e+03	-4.30774981427372e+05	7.34000000000000e+03	-1.90871625073644e+05	7.34000000000000e+03	-4.63084060302017e+05
7.35000000000000e+03	-4.49440705383574e+05	7.35000000000000e+03	-1.70327780754455e+05	7.35000000000000e+03	-4.64251274232737e+05
7.36000000000000e+03	-5.08948002837028e+05	7.36000000000000e+03	-1.46726155013685e+05	7.36000000000000e+03	-4.63201425927147e+05
7.37000000000000e+03	-5.74814301844419e+05	7.37000000000000e+03	-1.64892604476065e+05	7.37000000000000e+03	-4.64615222227273e+05
7.38000000000000e+03	-5.89545432948281e+05	7.38000000000000e+03	-1.65681583248204e+05	7.38000000000000e+03	-4.65920716035133e+05
7.39000000000000e+03	-5.58803683198213e+05	7.39000000000000e+03	-1.65828475949873e+05	7.39000000000000e+03	-4.65397899376418e+05
7.40000000000000e+03	-5.11250955981184e+05	7.40000000000000e+03	-1.74806028061579e+05	7.40000000000000e+03	-4.64211043336900e+05
7.41000000000000e+03	-4.96345595426326e+05	7.41000000000000e+03	-1.81219287827086e+05	7.41000000000000e+03	-4.64282302696752e+05
7.42000000000000e+03	-4.92478768016903e+05	7.42000000000000e+03	-1.92438919878819e+05	7.42000000000000e+03	-4.60866742178902e+05
7.43000000000000e+03	-4.71101887040506e+05	7.43000000000000e+03	-1.90454797098586e+05	7.43000000000000e+03	-4.59095052668703e+05
7.44000000000000e+03	-4.64719287874921e+05	7.44000000000000e+03	-1.92411502599709e+05	7.44000000000000e+03	-4.59501512023533e+05
7.45000000000000e+03	-4.77934784430646e+05	7.45000000000000e+03	-1.86431342823046e+05	7.45000000000000e+03	-4.59955999670824e+05
7.46000000000000e+03	-5.43957736671419e+05	7.46000000000000e+03	-1.80141857685077e+05	7.46000000000000e+03	-4.64484479834282e+05
7.47000000000000e+03	-5.94848971211065e+05	7.47000000000000e+03	-1.74142073254771e+05	7.47000000000000e+03	-4.66444815394055e+05
7.48000000000000e+03	-5.45483642875667e+05	7.48000000000000e+03	-1.70226471508938e+05	7.48000000000000e+03	-4.65464650329807e+05
7.49000000000000e+03	-4.06256826505930e+05	7.49000000000000e+03	-1.74185476339875e+05	7.49000000000000e+03	-4.63579336397573e+05
7.50000000000000e+03	-3.34137856409628e+05	7.50000000000000e+03	-1.85916855531304e+05	7.50000000000000e+03	-4.63372813641994e+05
7.51000000000000e+03	-4.40723111760359e+05	7.51000000000000e+03	-1.95052171459766e+05	7.51000000000000e+03	-4.66253311751210e+05
7.52000000000000e+03	-5.49391968715811e+05	7.52000000000000e+03	-1.97431730072325e+05	7.52000000000000e+03	-4.64606885902726e+05
7.53000000000000e+03	-5.41324092741143e+05	7.53000000000000e+03	-1.90789671140568e+05	7.53000000000000e+03	-4.66457305426584e+05
7.54000000000000e+03	-4.81675014054974e+05	7.54000000000000e+03	-1.87349874504803e+05	7.54000000000000e+03	-4.66684995168983e+05
7.55000000000000e+03	-3.98344229630460e+05	7.55000000000000e+03	-1.85162820705331e+05	7.55000000000000e+03	-4.67109701161821e+05
7.56000000000000e+03	-3.76632145302810e+05	7.56000000000000e+03	-1.77803562773592e+05	7.56000000000000e+03	-4.65049154832878e+05
7.57000000000000e+03	-3.86658995602577e+05	7.57000000000000e+03	-1.76430218662604e+05	7.57000000000000e+03	-4.67343515564364e+05
7.58000000000000e+03	-4.19738750698203e+05	7.58000000000000e+03	-1.87198393794138e+05	7.58000000000000e+03	-4.67489923159330e+05
7.59000000000000e+03	-4.27490220787917e+05	7.59000000000000e+03	-1.88425936926921e+05	7.59000000000000e+03	-4.69912335341112e+05
7.60000000000000e+03	-4.02212302075364e+05	7.60000000000000e+03	-1.85122586207627e+05	7.60000000000000e+03	-4.67820869356378e+05
7.61000000000000e+03	-3.43228353694985e+05	7.61000000000000e+03	-1.94144604855004e+05	7.61000000000000e+03	-4.65813669865341e+05
7.62000000000000e+03	-4.33209218499378e+05	7.62000000000000e+03	-1.95369215808284e+05	7.62000000000000e+03	-4.65549077676565e+05
7.63000000000000e+03	-4.74176893835136e+05	7.63000000000000e+03	-1.89354355821982e+05	7.63000000000000e+03	-4.67706530228102e+05
7.64000000000000e+03	-4.91294334570495e+05	7.64000000000000e+03	-1.77766000717165e+05	7.64000000000000e+03	-4.70703347181798e+05
7.65000000000000e+03	-5.39613945845117e+05	7.65000000000000e+03	-1.76685388613665e+05	7.65000000000000e+03	-4.73030958398547e+05
7.66000000000000e+03	-5.54417241151878e+05	7.66000000000000e+03	-1.78160355959855e+05	7.66000000000000e+03	-4.75988064604878e+05
7.67000000000000e+03	-5.13345540095705e+05	7.67000000000000e+03	-1.72537203207187e+05	7.67000000000000e+03	-4.80667644413863e+05
7.68000000000000e+03	-4.31281353539816e+05	7.68000000000000e+03	-1.65006152477737e+05	7.68000000000000e+03	-4.80608107695385e+05
7.69000000000000e+03	-3.84414188602457e+05	7.69000000000000e+03	-1.64390286170887e+05	7.69000000000000e+03	-4.80675554703244e+05
7.70000000000000e+03	-4.34213366202975e+05	7.70000000000000e+03	-1.61640657120041e+05	7.70000000000000e+03	-4.79653560579558e+05
7.71000000000000e+03	-5.06782557853622e+05	7.71000000000000e+03	-1.53670269560172e+05	7.71000000000000e+03	-4.78575932597684e+05
7.72000000000000e+03	-5.05782981771672e+05	7.72000000000000e+03	-1.60384524488399e+05	7.72000000000000e+03	-4.77636211154030e+05
7.73000000000000e+03	-4.43694018660991e+05	7.73000000000000e+03	-1.63954833600115e+05	7.73000000000000e+03	-4.77715310425271e+05
7.74000000000000e+03	-3.99441737880791e+05	7.74000000000000e+03	-1.56810958579869e+05	7.74000000000000e+03	-4.76880588188363e+05
7.75000000000000e+03	-4.26414447775826e+05	7.75000000000000e+03	-1.58680291800370e+05	7.75000000000000e+03	-4.75341726405555e+05
7.76000000000000e+03	-4.87218516719804e+05	7.76000000000000e+03	-1.59259588186012e+05	7.76000000000000e+03	-4.73852877256376e+05
7.77000000000000e+03	-5.53746924941037e+05	7.77000000000000e+03	-1.60349732158727e+05	7.77000000000000e+03	-4.73330219074326e+05
7.78000000000000e+03	-5.15128100067755e+05	7.78000000000000e+03	-1.72599834866122e+05	7.78000000000000e+03	-4.73250226478209e+05
7.79000000000000e+03	-3.96937436108598e+05	7.79000000000000e+03	-1.83201488419065e+05	7.79000000000000e+03	-4.73722717614166e+05
7.80000000000000e+03	-4.31593016884805e+05	7.80000000000000e+03	-1.83006274767380e+05	7.80000000000000e+03	-4.74122239783795e+05
7.81000000000000e+03	-5.39275123193439e+05	7.81000000000000e+03	-1.75017614909990e+05	7.81000000000000e+03	-4.73528272248391e+05
7.82000000000000e+03	-5.86527884963879e+05	7.82000000000000e+03	-1.73085924583017e+05	7.82000000000000e+03	-4.68665990296378e+05
7.83000000000000e+03	-6.12037939428623e+05	7.83000000000000e+03	-1.64921351282086e+05	7.83000000000000e+03	-4.68264092027335e+05
7.84000000000000e+03	-5.95923817131036e+05	7.84000000000000e+03	-1.72724330649912e+05	7.84000000000000e+03	-4.68188947523645e+05
7.85000000000000e+03	-4.83616812361276e+05	7.85000000000000e+03	-1.78850001355546e+05	7.85000000000000e+03	-4.72312692469386e+05
7.86000000000000e+03	-4.09297904914003e+05	7.86000000000000e+03	-1.81354072838111e+05	7.86000000000000e+03	-4.72115833998564e+05
7.87000000000000e+03	-4.13505691760563e+05	7.87000000000000e+03	-1.85777788535274e+05	7.87000000000000e+03	-4.72549458110201e+05
7.88000000000000e+03	-4.95287571479566e+05	7.88000000000000e+03	-1.76575328229139e+05	7.88000000000000e+03	-4.71884963282732e+05
7.89000000000000e+03	-4.64193937384662e+05	7.89000000000000e+03	-1.81433390833154e+05	7.89000000000000e+03	-4.71702218633523e+05
7.90000000000000e+03	-4.29718910287287e+05	7.90000000000000e+03	-1.77808275085813e+05	7.90000000000000e+03	-4.69482925953092e+05
7.91000000000000e+03	-4.39731799396226e+05	7.91000000000000e+03	-1.78806349883048e+05	7.91000000000000e+03	-4.68565080021537e+05
7.92000000000000e+03	-4.75261205512516e+05	7.92000000000000e+03	-1.80820659736382e+05	7.92000000000000e+03	-4.67515103799702e+05
7.93000000000000e+03	-4.82472102256676e+05	7.93000000000000e+03	-1.76386278069779e+05	7.93000000000000e+03	-4.67851793190446e+05
7.94000000000000e+03	-5.01613530505243e+05	7.94000000000000e+03	-1.80485357482901e+05	7.94000000000000e+03	-4.67538266375007e+05
7.95000000000000e+03	-4.90626809504676e+05	7.95000000000000e+03	-1.96608651832057e+05	7.95000000000000e+03	-4.65954319128550e+05
7.96000000000000e+03	-4.82796316322141e+05	7.96000000000000e+03	-2.06017316980282e+05	7.96000000000000e+03	-4.68834599437294e+05
7.97000000000000e+03	-4.56073482867131e+05	7.97000000000000e+03	-2.10379145800888e+05	7.97000000000000e+03	-4.68356509594933e+05
7.98000000000000e+03	-4.25578087350591e+05	7.98000000000000e+03	-2.01785825875853e+05	7.98000000000000e+03	-4.70999645394493e+05
7.99000000000000e+03	-4.59091202666061e+05	7.99000000000000e+03	-1.92057840501103e+05	7.99000000000000e+03	-4.72060179481830e+05
8.00000000000000e+03	-4.91398521190971e+05	8.00000000000000e+03	-1.90603482138898e+05	8.00000000000000e+03	-4.71011659187869e+05
8.01000000000000e+03	-4.61337757038451e+05	8.01000000000000e+03	-1.94648797296314e+05	8.01000000000000e+03	-4.73304524759765e+05
8.02000000000000e+03	-4.54859424406893e+05	8.02000000000000e+03	-1.91809419666191e+05	8.02000000000000e+03	-4.75373729493279e+05
8.03000000000000e+03	-4.58741718105346e+05	8.03000000000000e+03	-1.85803715921307e+05	8.03000000000000e+03	-4.75457252318367e+05
8.04000000000000e+03	-4.79116977807117e+05	8.04000000000000e+03	-1.83723529626264e+05	8.04000000000000e+03	-4.74740380664847e+05
8.05000000000000e+03	-4.77159905148584e+05	8.05000000000000e+03	-1.92559434038386e+05	8.05000000000000e+03	-4.72217822569223e+05
8.06000000000000e+03	-5.33437085026719e+05	8.06000000000000e+03	-1.99146236245785e+05	8.06000000000000e+03	-4.72740906403281e+05
8.07000000000000e+03	-5.09475794487312e+05	8.07000000000000e+03	-2.04290440471397e+05	8.07000000000000e+03	-4.75480223139777e+05
8.08000000000000e+03	-4.15904285427647e+05	8.08000000000000e+03	-2.12058034494077e+05	8.08000000000000e+03	-4.75043881559818e+05
8.09000000000000e+03	-3.51826471911844e+05	8.09000000000000e+03	-2.13923876514757e+05	8.09000000000000e+03	-4.74500565579464e+05
8.10000000000000e+03	-4.29198986001015e+05	8.10000000000000e+03	-2.11766116541245e+05	8.10000000000000e+03	-4.71658586073624e+05
8.11000000000000e+03	-4.95647672079399e+05	8.11000000000000e+03	-1.96841093632912e+05	8.11000000000000e+03	-4.70259596391257e+05
8.12000000000000e+03	-6.05755605005474e+05	8.12000000000000e+03	-1.88822633978541e+05	8.12000000000000e+03	-4.72383375927483e+05
8.13000000000000e+03	-5.38268321551529e+05	8.13000000000000e+03	-1.81914695755639e+05	8.13000000000000e+03	-4.73275114394739e+05
8.14000000000000e+03	-4.28351056763103e+05	8.14000000000000e+03	-1.80055888430357e+05	8.14000000000000e+03	-4.72851241580006e+05
8.15000000000000e+03	-4.57464282080164e+05	8.15000000000000e+03	-1.66873140832656e+05	8.15000000000000e+03	-4.73728734752140e+05
8.16000000000000e+03	-5.46912488519106e+05	8.16000000000000e+03	-1.64277583669706e+05	8.16000000000000e+03	-4.73891642525291e+05
8.17000000000000e+03	-5.66235702233327e+05	8.17000000000000e+03	-1.55183460660996e+05	8.17000000000000e+03	-4.77913496313533e+05
8.18000000000000e+03	-6.08813727817510e+05	8.18000000000000e+03	-1.58660391216498e+05	8.18000000000000e+03	-4.76398829879183e+05
8.19000000000000e+03	-6.10967741589818e+05	8.19000000000000e+03	-1.70088769459490e+05	8.19000000000000e+03	-4.75401225307842e+05
8.20000000000000e+03	-6.03459780540976e+05	8.20000000000000e+03	-1.80575979434671e+05	8.20000000000000e+03	-4.75522343671070e+05
8.21000000000000e+03	-6.39714290643793e+05	8.21000000000000e+03	-1.98149277761990e+05	8.21000000000000e+03	-4.75257536645756e+05
8.22000000000000e+03	-6.57170073020202e+05	8.22000000000000e+03	-2.08762864669839e+05	8.22000000000000e+03	-4.75292816214478e+05
8.23000000000000e+03	-6.25813283711752e+05	8.23000000000000e+03	-2.08522884642206e+05	8.23000000000000e+03	-4.77213251495096e+05
8.24000000000000e+03	-6.25970295529683e+05	8.24000000000000e+03	-2.01456464844016e+05	8.24000000000000e+03	-4.77484721007357e+05
8.25000000000000e+03	-6.04747545355816e+05	8.25000000000000e+03	-2.05421986365009e+05	8.25000000000000e+03	-4.76808807279351e+05
8.26000000000000e+03	-5.29915261623948e+05	8.26000000000000e+03	-2.00732394195197e+05	8.26000000000000e+03	-4.77216402045216e+05
8.27000000000000e+03	-4.34468178491367e+05	8.27000000000000e+03	-1.93593953085046e+05	8.27000000000000e+03	-4.74147272358980e+05
8.28000000000000e+03	-3.96772512301404e+05	8.28000000000000e+03	-1.92057895785033e+05	8.28000000000000e+03	-4.71626467331824e+05
8.29000000000000e+03	-4.01614646781799e+05	8.29000000000000e+03	-1.83213761015769e+05	8.29000000000000e+03	-4.72696397825449e+05
8.30000000000000e+03	-3.88610935871788e+05	8.30000000000000e+03	-1.83458989099764e+05	8.30000000000000e+03	-4.73773348335925e+05
8.31000000000000e+03	-4.57618022654360e+05	8.31000000000000e+03	-1.77429139040153e+05	8.31000000000000e+03	-4.76325668682232e+05
8.32000000000000e+03	-4.92228686871138e+05	8.32000000000000e+03	-1.72211281949309e+05	8.32000000000000e+03	-4.76755382755641e+05
8.33000000000000e+03	-4.63029891685363e+05	8.33000000000000e+03	-1.71043495114174e+05	8.33000000000000e+03	-4.78305280503852e+05
8.34000000000000e+03	-4.06944026903908e+05	8.34000000000000e+03	-1.84551841873818e+05	8.34000000000000e+03	-4.78419396867106e+05
8.35000000000000e+03	-4.15416222051939e+05	8.35000000000000e+03	-2.02409427459986e+05	8.35000000000000e+03	-4.77968522345509e+05
8.36000000000000e+03	-3.99996064644891e+05	8.36000000000000e+03	-2.01683873920853e+05	8.36000000000000e+03	-4.76401345407139e+05
8.37000000000000e+03	-4.55114582123054e+05	8.37000000000000e+03	-2.09228151742057e+05	8.37000000000000e+03	-4.75148760590295e+05
8.38000000000000e+03	-5.07090029642243e+05	8.38000000000000e+03	-2.07315047643686e+05	8.38000000000000e+03	-4.76154954382305e+05
8.39000000000000e+03	-4.99888836458754e+05	8.39000000000000e+03	-2.10530557695021e+05	8.39000000000000e+03	-4.75290588939642e+05
8.40000000000000e+03	-4.58453895254165e+05	8.40000000000000e+03	-2.05336551450736e+05	8.40000000000000e+03	-4.75973515053583e+05
8.41000000000000e+03	-4.52318627641918e+05	8.41000000000000e+03	-1.78883304471695e+05	8.41000000000000e+03	-4.78442799666290e+05
8.42000000000000e+03	-4.76213565291877e+05	8.42000000000000e+03	-1.79000248498843e+05	8.42000000000000e+03	-4.82769090483320e+05
8.43000000000000e+03	-4.75870637698658e+05	8.43000000000000e+03	-1.75348039209144e+05	8.43000000000000e+03	-4.84082720622698e+05
8.44000000000000e+03	-4.70987252491994e+05	8.44000000000000e+03	-1.88563005914795e+05	8.44000000000000e+03	-4.78737184516907e+05
8.45000000000000e+03	-4.75283096143741e+05	8.45000000000000e+03	-1.95559777057700e+05	8.45000000000000e+03	-4.77215776844799e+05
8.46000000000000e+03	-4.60469663131184e+05	8.46000000000000e+03	-2.05906320313164e+05	8.46000000000000e+03	-4.73254249318800e+05
8.47000000000000e+03	-4.52908388565885e+05	8.47000000000000e+03	-2.09336500490124e+05	8.47000000000000e+03	-4.73616488762839e+05
8.48000000000000e+03	-4.55525014412988e+05	8.48000000000000e+03	-2.13915544107697e+05	8.48000000000000e+03	-4.76659072302684e+05
8.49000000000000e+03	-4.80295111889517e+05	8.49000000000000e+03	-2.07019273105151e+05	8.49000000000000e+03	-4.75623466934663e+05
8.50000000000000e+03	-4.79253377451266e+05	8.50000000000000e+03	-2.04569434986049e+05	8.50000000000000e+03	-4.80123318484126e+05
8.51000000000000e+03	-4.46454137923930e+05	8.51000000000000e+03	-2.01499635576729e+05	8.51000000000000e+03	-4.81153571708917e+05
8.52000000000000e+03	-4.04746597997837e+05	8.52000000000000e+03	-1.99276255455867e+05	8.52000000000000e+03	-4.81007432960809e+05
8.53000000000000e+03	-4.37842837587705e+05	8.53000000000000e+03	-1.90138081939303e+05	8.53000000000000e+03	-4.80180688912856e+05
8.54000000000000e+03	-4.76221182757247e+05	8.54000000000000e+03	-1.84083482706643e+05	8.54000000000000e+03	-4.77944191496797e+05
8.55000000000000e+03	-4.60633349832705e+05	8.55000000000000e+03	-1.79861942263418e+05	8.55000000000000e+03	-4.75802762904782e+05
8.56000000000000e+03	-5.35137029988453e+05	8.56000000000000e+03	-1.74843371611949e+05	8.56000000000000e+03	-4.72200137377665e+05
8.57000000000000e+03	-5.23298778185292e+05	8.57000000000000e+03	-1.78961569334461e+05	8.57000000000000e+03	-4.72252149473022e+05
8.58000000000000e+03	-4.46984103581329e+05	8.58000000000000e+03	-1.73267718721307e+05	8.58000000000000e+03	-4.73483967235813e+05
8.59000000000000e+03	-4.41557502045617e+05	8.59000000000000e+03	-1.70059703279117e+05	8.59000000000000e+03	-4.74028912332045e+05
8.60000000000000e+03	-4.85192633719414e+05	8.60000000000000e+03	-1.84044668023153e+05	8.60000000000000e+03	-4.77983345174382e+05
8.61000000000000e+03	-5.50159181707377e+05	8.61000000000000e+03	-1.87881359636945e+05	8.61000000000000e+03	-4.80244869011528e+05
8.62000000000000e+03	-5.42107474133470e+05	8.62000000000000e+03	-1.92065692108892e+05	8.62000000000000e+03	-4.80245779875662e+05
8.63000000000000e+03	-4.68055552722137e+05	8.63000000000000e+03	-1.95952787182471e+05	8.63000000000000e+03	-4.81691161439427e+05
8.64000000000000e+03	-4.42434493683427e+05	8.64000000000000e+03	-2.04412133622337e+05	8.64000000000000e+03	-4.80457963941165e+05
8.65000000000000e+03	-4.87314130449315e+05	8.65000000000000e+03	-2.14143667280176e+05	8.65000000000000e+03	-4.77705107478468e+05
8.66000000000000e+03	-5.60853330619208e+05	8.66000000000000e+03	-2.15706768994173e+05	8.66000000000000e+03	-4.76507907740332e+05
8.67000000000000e+03	-5.86328429005443e+05	8.67000000000000e+03	-2.04538091196430e+05	8.67000000000000e+03	-4.79129817387996e+05
8.68000000000000e+03	-5.64186394501626e+05	8.68000000000000e+03	-2.00367939896723e+05	8.68000000000000e+03	-4.79046470166614e+05
8.69000000000000e+03	-4.96603190071963e+05	8.69000000000000e+03	-1.85754896505352e+05	8.69000000000000e+03	-4.82213071829277e+05
8.70000000000000e+03	-4.11733277553763e+05	8.70000000000000e+03	-1.73830248836245e+05	8.70000000000000e+03	-4.83428538767547e+05
8.71000000000000e+03	-3.99509250423147e+05	8.71000000000000e+03	-1.86475980541865e+05	8.71000000000000e+03	-4.86756878361132e+05
8.72000000000000e+03	-4.95272832708151e+05	8.72000000000000e+03	-1.98500873517739e+05	8.72000000000000e+03	-4.85282473566608e+05
8.73000000000000e+03	-5.25914725211824e+05	8.73000000000000e+03	-2.04315398672201e+05	8.73000000000000e+03	-4.84995072729756e+05
8.74000000000000e+03	-4.91875924094233e+05	8.74000000000000e+03	-2.01753572583490e+05	8.74000000000000e+03	-4.80792877787581e+05
8.75000000000000e+03	-4.79045180777733e+05	8.75000000000000e+03	-2.01077384910727e+05	8.75000000000000e+03	-4.80004049120368e+05
8.76000000000000e+03	-4.71487434556253e+05	8.76000000000000e+03	-1.90965207191707e+05	8.76000000000000e+03	-4.77814210658058e+05
8.77000000000000e+03	-4.71277769300320e+05	8.77000000000000e+03	-1.83183033319484e+05	8.77000000000000e+03	-4.83857487156779e+05
8.78000000000000e+03	-5.29940169233104e+05	8.78000000000000e+03	-1.72414919625536e+05	8.78000000000000e+03	-4.83979134737250e+05
8.79000000000000e+03	-5.61034207223055e+05	8.79000000000000e+03	-1.67615906896160e+05	8.79000000000000e+03	-4.86170226273255e+05
8.80000000000000e+03	-5.60501332855120e+05	8.80000000000000e+03	-1.81131837032142e+05	8.80000000000000e+03	-4.85565893954851e+05
8.81000000000000e+03	-5.22446198825278e+05	8.81000000000000e+03	-1.90753137622780e+05	8.81000000000000e+03	-4.87016926970306e+05
8.82000000000000e+03	-4.63962524805572e+05	8.82000000000000e+03	-2.06143696388261e+05	8.82000000000000e+03	-4.84795973208659e+05
8.83000000000000e+03	-4.34481493274094e+05	8.83000000000000e+03	-2.02700507465721e+05	8.83000000000000e+03	-4.86787021473487e+05
8.84000000000000e+03	-4.21333926572710e+05	8.84000000000000e+03	-1.97858716777009e+05	8.84000000000000e+03	-4.86241116722261e+05
8.85000000000000e+03	-4.28290168668597e+05	8.85000000000000e+03	-1.92529198367912e+05	8.85000000000000e+03	-4.88172618811341e+05
8.86000000000000e+03	-4.35393306441851e+05	8.86000000000000e+03	-1.93080838767523e+05	8.86000000000000e+03	-4.89713359166094e+05
8.87000000000000e+03	-4.27637547203584e+05	8.87000000000000e+03	-2.03363673387280e+05	8.87000000000000e+03	-4.91171824057015e+05
8.88000000000000e+03	-5.19194861811800e+05	8.88000000000000e+03	-2.12546128751992e+05	8.88000000000000e+03	-4.88804408078051e+05
8.89000000000000e+03	-5.42713376193163e+05	8.89000000000000e+03	-2.31689797615754e+05	8.89000000000000e+03	-4.87329260640357e+05
8.90000000000000e+03	-4.95436600163853e+05	8.90000000000000e+03	-2.21785812565169e+05	8.90000000000000e+03	-4.86661793006027e+05
8.91000000000000e+03	-4.08132712028619e+05	8.91000000000000e+03	-2.10466726954284e+05	8.91000000000000e+03	-4.86678763991918e+05
8.92000000000000e+03	-4.17602432375157e+05	8.92000000000000e+03	-2.08957802342432e+05	8.92000000000000e+03	-4.85449047707133e+05
8.93000000000000e+03	-4.76048633156384e+05	8.93000000000000e+03	-1.99196406469759e+05	8.93000000000000e+03	-4.85557521601515e+05
8.94000000000000e+03	-5.24469996953295e+05	8.94000000000000e+03	-1.78855297706135e+05	8.94000000000000e+03	-4.84460918462765e+05
8.95000000000000e+03	-5.15052295776800e+05	8.95000000000000e+03	-1.73348274731606e+05	8.95000000000000e+03	-4.86617274136552e+05
8.96000000000000e+03	-4.58258418008922e+05	8.96000000000000e+03	-1.79585186216553e+05	8.96000000000000e+03	-4.89403068814119e+05
8.97000000000000e+03	-4.62510371004705e+05	8.97000000000000e+03	-1.97983146608640e+05	8.97000000000000e+03	-4.90256393128022e+05
8.98000000000000e+03	-5.00308865658022e+05	8.98000000000000e+03	-2.03601548385114e+05	8.98000000000000e+03	-4.88270738106892e+05
8.99000000000000e+03	-4.88196767660339e+05	8.99000000000000e+03	-2.01228009867102e+05	8.99000000000000e+03	-4.87261954675075e+05
9.00000000000000e+03	-4.62521734191214e+05	9.00000000000000e+03	-2.08200143248512e+05	9.00000000000000e+03	-4.84147184452207e+05
9.01000000000000e+03	-4.57944762116261e+05	9.01000000000000e+03	-2.06056793106173e+05	9.01000000000000e+03	-4.84981331458906e+05
9.02000000000000e+03	-4.70656605860830e+05	9.02000000000000e+03	-2.13251661686326e+05	9.02000000000000e+03	-4.87912395589117e+05
9.03000000000000e+03	-5.19180638985224e+05	9.03000000000000e+03	-1.99386430585861e+05	9.03000000000000e+03	-4.89775098713725e+05
9.04000000000000e+03	-5.26322358465635e+05	9.04000000000000e+03	-1.99709258724392e+05	9.04000000000000e+03	-4.85856301389081e+05
9.05000000000000e+03	-5.27328307964992e+05	9.05000000000000e+03	-2.15290653059575e+05	9.05000000000000e+03	-4.86793317192914e+05
9.06000000000000e+03	-4.65400625254734e+05	9.06000000000000e+03	-2.17437705275517e+05	9.06000000000000e+03	-4.87190283776502e+05
9.07000000000000e+03	-4.06043737808599e+05	9.07000000000000e+03	-2.14412766231671e+05	9.07000000000000e+03	-4.87716131140170e+05
9.08000000000000e+03	-4.17103661602824e+05	9.08000000000000e+03	-2.00686888933928e+05	9.08000000000000e+03	-4.89604056998149e+05
9.09000000000000e+03	-4.84561141416689e+05	9.09000000000000e+03	-1.93348840339108e+05	9.09000000000000e+03	-4.88982493453402e+05
9.10000000000000e+03	-4.52224406064384e+05	9.10000000000000e+03	-1.96413172652993e+05	9.10000000000000e+03	-4.89571009012256e+05
9.11000000000000e+03	-4.39331022755066e+05	9.11000000000000e+03	-1.79374621374940e+05	9.11000000000000e+03	-4.90079196825536e+05
9.12000000000000e+03	-4.93465270462481e+05	9.12000000000000e+03	-1.70585340836497e+05	9.12000000000000e+03	-4.90301535964370e+05
9.13000000000000e+03	-5.11573596130020e+05	9.13000000000000e+03	-1.82952359772468e+05	9.13000000000000e+03	-4.90647535168938e+05
9.14000000000000e+03	-5.31410275196811e+05	9.14000000000000e+03	-1.90348785686162e+05	9.14000000000000e+03	-4.88356083168306e+05
9.15000000000000e+03	-5.06216609682368e+05	9.15000000000000e+03	-1.99383453622317e+05	9.15000000000000e+03	-4.86754560825085e+05
9.16000000000000e+03	-5.17999894242207e+05	9.16000000000000e+03	-2.01647776851671e+05	9.16000000000000e+03	-4.85113368935271e+05
9.17000000000000e+03	-6.07079516497227e+05	9.17000000000000e+03	-2.04514452603716e+05	9.17000000000000e+03	-4.85435577344043e+05
9.18000000000000e+03	-5.82237923579706e+05	9.18000000000000e+03	-2.11144028439586e+05	9.18000000000000e+03	-4.86247791131656e+05
9.19000000000000e+03	-4.98661788336698e+05	9.19000000000000e+03	-2.08376324918641e+05	9.19000000000000e+03	-4.88633495822856e+05
9.20000000000000e+03	-5.44193468166112e+05	9.20000000000000e+03	-2.10685854276450e+05	9.20000000000000e+03	-4.87869514656817e+05
9.21000000000000e+03	-5.74209684762619e+05	9.21000000000000e+03	-2.05211974970414e+05	9.21000000000000e+03	-4.89868516366459e+05
9.22000000000000e+03	-5.58791664834221e+05	9.22000000000000e+03	-1.98101412667139e+05	9.22000000000000e+03	-4.86633001854231e+05
9.23000000000000e+03	-5.12513616247934e+05	9.23000000000000e+03	-1.88539668452915e+05	9.23000000000000e+03	-4.89019576725665e+05
9.24000000000000e+03	-4.87293198996096e+05	9.24000000000000e+03	-1.83100263526582e+05	9.24000000000000e+03	-4.86031334752735e+05
9.25000000000000e+03	-4.64598590656220e+05	9.25000000000000e+03	-1.86479018088579e+05	9.25000000000000e+03	-4.83674681373808e+05
9.26000000000000e+03	-5.25416957353035e+05	9.26000000000000e+03	-1.99327954670326e+05	9.26000000000000e+03	-4.83290056785926e+05
9.27000000000000e+03	-5.81051087489027e+05	9.27000000000000e+03	-2.11740588034036e+05	9.27000000000000e+03	-4.84608734089947e+05
9.28000000000000e+03	-5.70878423752363e+05	9.28000000000000e+03	-2.16124685085181e+05	9.28000000000000e+03	-4.85703915587336e+05
9.29000000000000e+03	-5.11386332795175e+05	9.29000000000000e+03	-2.16821789395681e+05	9.29000000000000e+03	-4.86418231009491e+05
9.30000000000000e+03	-4.41845164946618e+05	9.30000000000000e+03	-2.18812110045196e+05	9.30000000000000e+03	-4.88539928693858e+05
9.31000000000000e+03	-4.73037463040759e+05	9.31000000000000e+03	-2.01423083428845e+05	9.31000000000000e+03	-4.87836808278337e+05
9.32000000000000e+03	-5.19681409520252e+05	9.32000000000000e+03	-2.09966435157575e+05	9.32000000000000e+03	-4.85873697835723e+05
9.33000000000000e+03	-5.08904119938734e+05	9.33000000000000e+03	-2.07888450867137e+05	9.33000000000000e+03	-4.81783572995011e+05
9.34000000000000e+03	-4.69364586537049e+05	9.34000000000000e+03	-1.97742173439749e+05	9.34000000000000e+03	-4.79370295166541e+05
9.35000000000000e+03	-4.52963154917705e+05	9.35000000000000e+03	-2.04168962323573e+05	9.35000000000000e+03	-4.78403678025089e+05
9.36000000000000e+03	-5.32493181956959e+05	9.36000000000000e+03	-2.02733163424362e+05	9.36000000000000e+03	-4.78956016759409e+05
9.37000000000000e+03	-5.50586887900447e+05	9.37000000000000e+03	-1.98787494750232e+05	9.37000000000000e+03	-4.78712634409109e+05
9.38000000000000e+03	-5.54023092307081e+05	9.38000000000000e+03	-1.97745054921417e+05	9.38000000000000e+03	-4.83279589513284e+05
9.39000000000000e+03	-5.42603407174979e+05	9.39000000000000e+03	-1.91548217824263e+05	9.39000000000000e+03	-4.84296119149199e+05
9.40000000000000e+03	-5.63354411282032e+05	9.40000000000000e+03	-1.82509319064983e+05	9.40000000000000e+03	-4.82527981939889e+05
9.41000000000000e+03	-5.67154213277058e+05	9.41000000000000e+03	-1.83901902656066e+05	9.41000000000000e+03	-4.82947161956986e+05
9.42000000000000e+03	-5.70718158961342e+05	9.42000000000000e+03	-1.98633155562715e+05	9.42000000000000e+03	-4.81642110575256e+05
9.43000000000000e+03	-5.47463848888271e+05	9.43000000000000e+03	-2.12387964296090e+05	9.43000000000000e+03	-4.81074833639907e+05
9.44000000000000e+03	-5.44414603669949e+05	9.44000000000000e+03	-2.13667358666857e+05	9.44000000000000e+03	-4.79733168316039e+05
9.45000000000000e+03	-6.09216176991828e+05	9.45000000000000e+03	-2.12954294491836e+05	9.45000000000000e+03	-4.81500074898323e+05
9.46000000000000e+03	-5.64265160299495e+05	9.46000000000000e+03	-2.11899721129378e+05	9.46000000000000e+03	-4.86604712070726e+05
9.47000000000000e+03	-4.61832991694377e+05	9.47000000000000e+03	-2.02079424309052e+05	9.47000000000000e+03	-4.86853934769546e+05
9.48000000000000e+03	-4.47345623449403e+05	9.48000000000000e+03	-2.07021595928926e+05	9.48000000000000e+03	-4.90510432589239e+05
9.49000000000000e+03	-5.52135323510960e+05	9.49000000000000e+03	-2.05273240601966e+05	9.49000000000000e+03	-4.87603254136631e+05
9.50000000000000e+03	-6.18893671196539e+05	9.50000000000000e+03	-2.02347033868901e+05	9.50000000000000e+03	-4.83000348109192e+05
9.51000000000000e+03	-6.20287751661545e+05	9.51000000000000e+03	-1.94040065121212e+05	9.51000000000000e+03	-4.83859111355676e+05
9.52000000000000e+03	-5.74927770596080e+05	9.52000000000000e+03	-1.97063454666099e+05	9.52000000000000e+03	-4.83921195842123e+05
9.53000000000000e+03	-5.89926013922950e+05	9.53000000000000e+03	-2.15031267836505e+05	9.53000000000000e+03	-4.87233905707469e+05
9.54000000000000e+03	-6.09972671788093e+05	9.54000000000000e+03	-2.20524317236140e+05	9.54000000000000e+03	-4.87069425823640e+05
9.55000000000000e+03	-5.67337461152426e+05	9.55000000000000e+03	-2.18480201048475e+05	9.55000000000000e+03	-4.87503910328495e+05
9.56000000000000e+03	-4.84294491827907e+05	9.56000000000000e+03	-2.32569405924220e+05	9.56000000000000e+03	-4.89249318286640e+05
9.57000000000000e+03	-4.62256790267884e+05	9.57000000000000e+03	-2.13614109991264e+05	9.57000000000000e+03	-4.91426325921055e+05
9.58000000000000e+03	-5.00062101752706e+05	9.58000000000000e+03	-2.11649413605024e+05	9.58000000000000e+03	-4.95278364883290e+05
9.59000000000000e+03	-5.40987668438774e+05	9.59000000000000e+03	-2.00901277291844e+05	9.59000000000000e+03	-4.95779217025022e+05
9.60000000000000e+03	-5.24248451873724e+05	9.60000000000000e+03	-2.12971141690036e+05	9.60000000000000e+03	-4.96858696736099e+05
9.61000000000000e+03	-4.95204413492376e+05	9.61000000000000e+03	-2.24396532613756e+05	9.61000000000000e+03	-4.98146492960058e+05
9.62000000000000e+03	-5.48043174610532e+05	9.62000000000000e+03	-2.23766850485998e+05	9.62000000000000e+03	-4.90308731074767e+05
9.63000000000000e+03	-5.75991073252067e+05	9.63000000000000e+03	-2.35834024432510e+05	9.63000000000000e+03	-4.88770373602156e+05
9.64000000000000e+03	-5.66441382647452e+05	9.64000000000000e+03	-2.31520048087623e+05	9.64000000000000e+03	-4.88207306163898e+05
9.65000000000000e+03	-5.90442453315555e+05	9.65000000000000e+03	-2.35120888919782e+05	9.65000000000000e+03	-4.88509345424944e+05
9.66000000000000e+03	-6.16680350855007e+05	9.66000000000000e+03	-2.26069960868031e+05	9.66000000000000e+03	-4.92058503433748e+05
9.67000000000000e+03	-5.86215822505731e+05	9.67000000000000e+03	-2.20608843956587e+05	9.67000000000000e+03	-4.94570451494477e+05
9.68000000000000e+03	-6.00396128817290e+05	9.68000000000000e+03	-2.14106425614149e+05	9.68000000000000e+03	-4.98219249932787e+05
9.69000000000000e+03	-6.36421041655494e+05	9.69000000000000e+03	-2.00002277268624e+05	9.69000000000000e+03	-4.98260198251596e+05
9.70000000000000e+03	-6.23041804194373e+05	9.70000000000000e+03	-2.00759083201977e+05	9.70000000000000e+03	-4.97422870595486e+05
9.71000000000000e+03	-5.75202576995890e+05	9.71000000000000e+03	-2.02227193382452e+05	9.71000000000000e+03	-4.96444380494223e+05
9.72000000000000e+03	-5.73426598663044e+05	9.72000000000000e+03	-2.05112292369219e+05	9.72000000000000e+03	-4.94269080325389e+05
9.73000000000000e+03	-5.69471037452382e+05	9.73000000000000e+03	-2.11384323939946e+05	9.73000000000000e+03	-4.90519483782224e+05
9.74000000000000e+03	-5.63235005918936e+05	9.74000000000000e+03	-2.13621427124314e+05	9.74000000000000e+03	-4.91415716631842e+05
9.75000000000000e+03	-5.87534421467850e+05	9.75000000000000e+03	-2.17906613581393e+05	9.75000000000000e+03	-4.94802968883641e+05
9.76000000000000e+03	-5.44054249651514e+05	9.76000000000000e+03	-2.18619307200365e+05	9.76000000000000e+03	-4.96744578104465e+05
9.77000000000000e+03	-4.54790707786075e+05	9.77000000000000e+03	-2.25240609490664e+05	9.77000000000000e+03	-5.01853023058683e+05
9.78000000000000e+03	-5.42336171998295e+05	9.78000000000000e+03	-2.30232178183195e+05	9.78000000000000e+03	-4.98139188120813e+05
9.79000000000000e+03	-6.34921474623532e+05	9.79000000000000e+03	-2.30462337271949e+05	9.79000000000000e+03	-4.96607143231103e+05
9.80000000000000e+03	-6.39563239687446e+05	9.80000000000000e+03	-2.27471552130285e+05	9.80000000000000e+03	-4.92815896774260e+05
9.81000000000000e+03	-5.97165304062124e+05	9.81000000000000e+03	-2.24431698247827e+05	9.81000000000000e+03	-4.90683457346785e+05
9.82000000000000e+03	-5.32621739398929e+05	9.82000000000000e+03	-2.16160850754941e+05	9.82000000000000e+03	-4.89832401676281e+05
9.83000000000000e+03	-5.85308024819667e+05	9.83000000000000e+03	-2.02062259972860e+05	9.83000000000000e+03	-4.90370458746391e+05
9.84000000000000e+03	-6.19341560488845e+05	9.84000000000000e+03	-1.90002309509387e+05	9.84000000000000e+03	-4.93350378950904e+05
9.85000000000000e+03	-6.13673198738211e+05	9.85000000000000e+03	-1.87170156563857e+05	9.85000000000000e+03	-4.91780468788354e+05
9.86000000000000e+03	-5.73367553951173e+05	9.86000000000000e+03	-1.93052091593007e+05	9.86000000000000e+03	-4.92673556730384e+05
9.87000000000000e+03	-5.42252599861180e+05	9.87000000000000e+03	-1.93406025580636e+05	9.87000000000000e+03	-4.93065020958653e+05
9.88000000000000e+03	-4.92277302550373e+05	9.88000000000000e+03	-1.91746960758383e+05	9.88000000000000e+03	-4.94295394539183e+05
9.89000000000000e+03	-5.43029700412488e+05	9.89000000000000e+03	-1.94341999551588e+05	9.89000000000000e+03	-4.94230681321962e+05
9.90000000000000e+03	-6.23073147818251e+05	9.90000000000000e+03	-1.96134788554035e+05	9.90000000000000e+03	-4.95317660540976e+05
9.91000000000000e+03	-5.87225445513565e+05	9.91000000000000e+03	-2.00272855411448e+05	9.91000000000000e+03	-4.94739207583878e+05
9.92000000000000e+03	-5.66488982503529e+05	9.92000000000000e+03	-1.99466189529649e+05	9.92000000000000e+03	-4.93467813362250e+05
9.93000000000000e+03	-6.11536278586430e+05	9.93000000000000e+03	-2.11260333679631e+05	9.93000000000000e+03	-4.93536707099749e+05
9.94000000000000e+03	-6.19429352239022e+05	9.94000000000000e+03	-2.16628019823757e+05	9.94000000000000e+03	-4.94707273446679e+05
9.95000000000000e+03	-5.84402246022402e+05	9.95000000000000e+03	-2.25027332288311e+05	9.95000000000000e+03	-4.94890031811666e+05
9.96000000000000e+03	-5.86347760349860e+05	9.96000000000000e+03	-2.07627853028209e+05	9.96000000000000e+03	-4.92458449974655e+05
9.97000000000000e+03	-5.88911351649096e+05	9.97000000000000e+03	-2.02050557917578e+05	9.97000000000000e+03	-4.91456636876978e+05
9.98000000000000e+03	-5.79829931640620e+05	9.98000000000000e+03	-2.00743435272589e+05	9.98000000000000e+03	-4.88617387478140e+05
9.99000000000000e+03	-5.76143822619149e+05	9.99000000000000e+03	-1.90616437779212e+05	9.99000000000000e+03	-4.91248254005241e+05
1.00000000000000e+04	-5.80385342417688e+05	1.00000000000000e+04	-1.87089175003702e+05	1.00000000000000e+04	-4.93590518285924e+05
1.00100000000000e+04	-5.86292626901165e+05	1.00100000000000e+04	-1.82831609727010e+05	1.00100000000000e+04	-4.93636008563060e+05
1.00200000000000e+04	-5.85639040067074e+05	1.00200000000000e+04	-1.92279937362951e+05	1.00200000000000e+04	-4.95176918056553e+05
1.00300000000000e+04	-6.01327861756269e+05	1.00300000000000e+04	-2.03236958615225e+05	1.00300000000000e+04	-4.96725577342070e+05
1.00400000000000e+04	-6.23691052845527e+05	1.00400000000000e+04	-2.19702687947237e+05	1.00400000000000e+04	-4.98254917495463e+05
1.00500000000000e+04	-6.36193429451960e+05	1.00500000000000e+04	-2.28667359901648e+05	1.00500000000000e+04	-4.96580535909687e+05
1.00600000000000e+04	-5.85474453926887e+05	1.00600000000000e+04	-2.28933140533415e+05	1.00600000000000e+04	-4.96019649930777e+05
1.00700000000000e+04	-5.31556833145726e+05	1.00700000000000e+04	-2.29123969749791e+05	1.00700000000000e+04	-4.93424481426169e+05
1.00800000000000e+04	-4.90739582135528e+05	1.00800000000000e+04	-2.15980130507368e+05	1.00800000000000e+04	-4.93556577839741e+05
1.00900000000000e+04	-5.22311655087267e+05	1.00900000000000e+04	-2.15593844350329e+05	1.00900000000000e+04	-4.92862244500695e+05
1.01000000000000e+04	-5.77982044791034e+05	1.01000000000000e+04	-2.08694173444270e+05	1.01000000000000e+04	-4.96808425206716e+05
1.01100000000000e+04	-5.45058149602388e+05	1.01100000000000e+04	-1.99057512179383e+05	1.01100000000000e+04	-4.97495172980550e+05
1.01200000000000e+04	-5.55457481097759e+05	1.01200000000000e+04	-1.92879448708597e+05	1.01200000000000e+04	-5.01950935615562e+05
1.01300000000000e+04	-5.98834641399056e+05	1.01300000000000e+04	-1.99921049293560e+05	1.01300000000000e+04	-5.06532063387019e+05
1.01400000000000e+04	-6.17103315017559e+05	1.01400000000000e+04	-2.10627901450608e+05	1.01400000000000e+04	-5.09059642244610e+05
1.01500000000000e+04	-5.91749284365443e+05	1.01500000000000e+04	-2.23158373853936e+05	1.01500000000000e+04	-5.06440552440410e+05
1.01600000000000e+04	-5.88870738607328e+05	1.01600000000000e+04	-2.28948666977264e+05	1.01600000000000e+04	-5.05925122452049e+05
1.01700000000000e+04	-6.13256955644578e+05	1.01700000000000e+04	-2.40216026867228e+05	1.01700000000000e+04	-5.03709809207598e+05
1.01800000000000e+04	-7.02404643649869e+05	1.01800000000000e+04	-2.40555337429327e+05	1.01800000000000e+04	-5.05722644743867e+05
1.01900000000000e+04	-6.67743036106726e+05	1.01900000000000e+04	-2.48488615570244e+05	1.01900000000000e+04	-5.03678597454830e+05
1.02000000000000e+04	-6.69489007086681e+05	1.02000000000000e+04	-2.37078039013413e+05	1.02000000000000e+04	-5.04533491130157e+05
1.02100000000000e+04	-6.77553738408302e+05	1.02100000000000e+04	-2.12688740651502e+05	1.02100000000000e+04	-5.02613203659508e+05
1.02200000000000e+04	-6.52999281821955e+05	1.02200000000000e+04	-2.02222776416904e+05	1.02200000000000e+04	-5.00656827149242e+05
1.02300000000000e+04	-6.33620722356333e+05	1.02300000000000e+04	-1.92494949246873e+05	1.02300000000000e+04	-5.03423311486972e+05
1.02400000000000e+04	-6.09952997015173e+05	1.02400000000000e+04	-1.89612736843965e+05	1.02400000000000e+04	-5.04043544078637e+05
1.02500000000000e+04	-6.90623057276387e+05	1.02500000000000e+04	-1.93592379876817e+05	1.02500000000000e+04	-5.04917649469886e+05
1.02600000000000e+04	-6.37135784585842e+05	1.02600000000000e+04	-2.12969854961237e+05	1.02600000000000e+04	-5.05223251068353e+05
1.02700000000000e+04	-5.82329675480818e+05	1.02700000000000e+04	-2.29243706830842e+05	1.02700000000000e+04	-5.04694439514472e+05
1.02800000000000e+04	-6.15103957290728e+05	1.02800000000000e+04	-2.36351832355357e+05	1.02800000000000e+04	-5.05548178895213e+05
1.02900000000000e+04	-6.58939988191832e+05	1.02900000000000e+04	-2.46566363290194e+05	1.02900000000000e+04	-5.05000741115157e+05
1.03000000000000e+04	-6.22584598798243e+05	1.03000000000000e+04	-2.49080371481516e+05	1.03000000000000e+04	-5.02333651514570e+05
1.03100000000000e+04	-5.95090079974678e+05	1.03100000000000e+04	-2.46002243693504e+05	1.03100000000000e+04	-5.04784430946146e+05
1.03200000000000e+04	-5.51505438392513e+05	1.03200000000000e+04	-2.34849127015816e+05	1.03200000000000e+04	-5.06058131095686e+05
1.03300000000000e+04	-5.45880364363145e+05	1.03300000000000e+04	-2.24124182353998e+05	1.03300000000000e+04	-5.05998011484780e+05
1.03400000000000e+04	-6.06666023599895e+05	1.03400000000000e+04	-2.05377891225932e+05	1.03400000000000e+04	-5.05511079330576e+05
1.03500000000000e+04	-6.30463277939249e+05	1.03500000000000e+04	-2.01313186080961e+05	1.03500000000000e+04	-5.08274899726762e+05
1.03600000000000e+04	-5.70997723172360e+05	1.03600000000000e+04	-1.92680266254830e+05	1.03600000000000e+04	-5.09103638341868e+05
1.03700000000000e+04	-5.07135156575173e+05	1.03700000000000e+04	-2.03974456427962e+05	1.03700000000000e+04	-5.06771464336494e+05
1.03800000000000e+04	-5.20597719694313e+05	1.03800000000000e+04	-2.17362978543541e+05	1.03800000000000e+04	-5.06460554412433e+05
1.03900000000000e+04	-5.72288959826813e+05	1.03900000000000e+04	-2.25404755050949e+05	1.03900000000000e+04	-5.03066731243998e+05
1.04000000000000e+04	-5.83601631021255e+05	1.04000000000000e+04	-2.33129058953322e+05	1.04000000000000e+04	-5.00922664757033e+05
1.04100000000000e+04	-5.90347190809473e+05	1.04100000000000e+04	-2.36460239950042e+05	1.04100000000000e+04	-4.97527745424665e+05
1.04200000000000e+04	-5.78637086514154e+05	1.04200000000000e+04	-2.30734468588560e+05	1.04200000000000e+04	-4.96245143228332e+05
1.04300000000000e+04	-5.71251266153315e+05	1.04300000000000e+04	-2.17606979297132e+05	1.04300000000000e+04	-4.96138003879189e+05
1.04400000000000e+04	-5.72300745463521e+05	1.04400000000000e+04	-2.19888478301260e+05	1.04400000000000e+04	-4.97713669480867e+05
1.04500000000000e+04	-5.97289133549510e+05	1.04500000000000e+04	-2.14612988228973e+05	1.04500000000000e+04	-5.00992573646998e+05
1.04600000000000e+04	-5.98803456164356e+05	1.04600000000000e+04	-2.05801005402844e+05	1.04600000000000e+04	-4.97196707904387e+05
1.04700000000000e+04	-5.63408199935354e+05	1.04700000000000e+04	-1.97001889356717e+05	1.04700000000000e+04	-4.99132587196875e+05
1.04800000000000e+04	-4.93030711671653e+05	1.04800000000000e+04	-2.12240634771871e+05	1.04800000000000e+04	-4.97309379045930e+05
1.04900000000000e+04	-4.91659097867454e+05	1.04900000000000e+04	-2.18336580286486e+05	1.04900000000000e+04	-5.01105571541831e+05
1.05000000000000e+04	-5.92956070288033e+05	1.05000000000000e+04	-2.21317151047494e+05	1.05000000000000e+04	-5.02530125501897e+05
1.05100000000000e+04	-6.63124765659331e+05	1.05100000000000e+04	-2.27047794518886e+05	1.05100000000000e+04	-5.04785543243901e+05
1.05200000000000e+04	-6.40511994111396e+05	1.05200000000000e+04	-2.29899274307355e+05	1.05200000000000e+04	-5.06457627290361e+05
1.05300000000000e+04	-5.63958609834661e+05	1.05300000000000e+04	-2.31164465866123e+05	1.05300000000000e+04	-5.07573844893224e+05
1.05400000000000e+04	-4.95161609339470e+05	1.05400000000000e+04	-2.25970873152965e+05	1.05400000000000e+04	-5.04082635868525e+05
1.05500000000000e+04	-5.05467033639316e+05	1.05500000000000e+04	-2.37044420742133e+05	1.05500000000000e+04	-5.03699370653436e+05
1.05600000000000e+04	-5.84127071843456e+05	1.05600000000000e+04	-2.37713037003901e+05	1.05600000000000e+04	-5.02798410163804e+05
1.05700000000000e+04	-6.35893272714563e+05	1.05700000000000e+04	-2.39602199943749e+05	1.05700000000000e+04	-5.03615957635513e+05
1.05800000000000e+04	-5.86133871788579e+05	1.05800000000000e+04	-2.39929287797547e+05	1.05800000000000e+04	-5.05090881384712e+05
1.05900000000000e+04	-5.11330775147422e+05	1.05900000000000e+04	-2.28760069254712e+05	1.05900000000000e+04	-5.06112854311892e+05
1.06000000000000e+04	-5.11312419300527e+05	1.06000000000000e+04	-2.20191709073395e+05	1.06000000000000e+04	-5.06629166312075e+05
1.06100000000000e+04	-5.63791750443711e+05	1.06100000000000e+04	-2.21699540583861e+05	1.06100000000000e+04	-5.05624435946138e+05
1.06200000000000e+04	-6.00266626477690e+05	1.06200000000000e+04	-2.20993815772534e+05	1.06200000000000e+04	-5.05955061442256e+05
1.06300000000000e+04	-5.95427456644147e+05	1.06300000000000e+04	-2.20002739726161e+05	1.06300000000000e+04	-5.05580432237173e+05
1.06400000000000e+04	-6.69608874412664e+05	1.06400000000000e+04	-2.28690412143877e+05	1.06400000000000e+04	-5.04295527553373e+05
1.06500000000000e+04	-6.43378727015567e+05	1.06500000000000e+04	-2.50110321599658e+05	1.06500000000000e+04	-5.04239457247505e+05
1.06600000000000e+04	-5.62885730860014e+05	1.06600000000000e+04	-2.54606980398143e+05	1.06600000000000e+04	-5.00520941417670e+05
1.06700000000000e+04	-5.23527005749471e+05	1.06700000000000e+04	-2.56859702975956e+05	1.06700000000000e+04	-5.00484174882019e+05
1.06800000000000e+04	-5.91398384262958e+05	1.06800000000000e+04	-2.49097411780644e+05	1.06800000000000e+04	-5.00511684066572e+05
1.06900000000000e+04	-6.61854363564141e+05	1.06900000000000e+04	-2.38831744128552e+05	1.06900000000000e+04	-5.01674783051377e+05
1.07000000000000e+04	-6.96381949756280e+05	1.07000000000000e+04	-2.21544213137478e+05	1.07000000000000e+04	-5.00107253041666e+05
1.07100000000000e+04	-7.61576806849035e+05	1.07100000000000e+04	-2.06409769757203e+05	1.07100000000000e+04	-5.02123226391533e+05
1.07200000000000e+04	-6.76437648652058e+05	1.07200000000000e+04	-1.92050400693360e+05	1.07200000000000e+04	-5.02186943851597e+05
1.07300000000000e+04	-5.59589280599409e+05	1.07300000000000e+04	-1.91670193587541e+05	1.07300000000000e+04	-5.02541553281826e+05
1.07400000000000e+04	-5.73832238964356e+05	1.07400000000000e+04	-2.00668552777289e+05	1.07400000000000e+04	-5.02553992430763e+05
1.07500000000000e+04	-6.83758112688726e+05	1.07500000000000e+04	-2.07874664160005e+05	1.07500000000000e+04	-5.01563391450817e+05
1.07600000000000e+04	-6.98450583896847e+05	1.07600000000000e+04	-2.16212254989877e+05	1.07600000000000e+04	-5.01800374614985e+05
1.07700000000000e+04	-6.53945570241872e+05	1.07700000000000e+04	-2.22006403904804e+05	1.07700000000000e+04	-5.00789795408948e+05
1.07800000000000e+04	-5.58699955951232e+05	1.07800000000000e+04	-2.17807001348661e+05	1.07800000000000e+04	-4.99615431771823e+05
1.07900000000000e+04	-5.97812352255204e+05	1.07900000000000e+04	-2.12411571633610e+05	1.07900000000000e+04	-5.00164963162329e+05
1.08000000000000e+04	-6.09753427707584e+05	1.08000000000000e+04	-2.20384479625157e+05	1.08000000000000e+04	-5.00686869521673e+05
1.08100000000000e+04	-6.22945265865396e+05	1.08100000000000e+04	-2.16302149769924e+05	1.08100000000000e+04	-5.05509525621971e+05
1.08200000000000e+04	-6.46951823295610e+05	1.08200000000000e+04	-2.17185630828241e+05	1.08200000000000e+04	-5.03739367817758e+05
1.08300000000000e+04	-6.31104481779225e+05	1.08300000000000e+04	-2.08373406806894e+05	1.08300000000000e+04	-5.03086065474774e+05
1.08400000000000e+04	-6.35985610070444e+05	1.08400000000000e+04	-2.07266021906256e+05	1.08400000000000e+04	-5.00181204192825e+05
1.08500000000000e+04	-6.34830323394834e+05	1.08500000000000e+04	-1.94696834887152e+05	1.08500000000000e+04	-5.02193864253339e+05
1.08600000000000e+04	-6.13347941169732e+05	1.08600000000000e+04	-2.00661006760545e+05	1.08600000000000e+04	-5.05077687098394e+05
1.08700000000000e+04	-5.96101307948464e+05	1.08700000000000e+04	-2.04702251771060e+05	1.08700000000000e+04	-5.08395659361938e+05
1.08800000000000e+04	-5.86946757718206e+05	1.08800000000000e+04	-2.09909110381708e+05	1.08800000000000e+04	-5.10954209249733e+05
1.08900000000000e+04	-5.90881296556304e+05	1.08900000000000e+04	-2.11588504538768e+05	1.08900000000000e+04	-5.11570304796490e+05
1.09000000000000e+04	-6.84844106059317e+05	1.09000000000000e+04	-2.06554819670376e+05	1.09000000000000e+04	-5.14708320423925e+05
1.09100000000000e+04	-6.30614243915920e+05	1.09100000000000e+04	-2.05979666829168e+05	1.09100000000000e+04	-5.15228368285733e+05
1.09200000000000e+04	-6.00082017894089e+05	1.09200000000000e+04	-2.05987666097234e+05	1.09200000000000e+04	-5.08965274352949e+05
1.09300000000000e+04	-6.39058138423528e+05	1.09300000000000e+04	-2.03947176488370e+05	1.09300000000000e+04	-5.06831741626488e+05
1.09400000000000e+04	-6.68544183863756e+05	1.09400000000000e+04	-2.10857627716036e+05	1.09400000000000e+04	-5.01912998693831e+05
1.09500000000000e+04	-6.42609627880892e+05	1.09500000000000e+04	-2.13007739852875e+05	1.09500000000000e+04	-5.05629840474467e+05
1.09600000000000e+04	-6.29977675715439e+05	1.09600000000000e+04	-2.14677684596768e+05	1.09600000000000e+04	-5.03545395327879e+05
1.09700000000000e+04	-6.08640327998005e+05	1.09700000000000e+04	-2.20134826378854e+05	1.09700000000000e+04	-5.06803360856735e+05
1.09800000000000e+04	-6.10353025198775e+05	1.09800000000000e+04	-2.10343663645183e+05	1.09800000000000e+04	-5.06669168106279e+05
1.09900000000000e+04	-6.61202929838881e+05	1.09900000000000e+04	-1.99852828802655e+05	1.09900000000000e+04	-5.10822885460747e+05
1.10000000000000e+04	-6.77207626986455e+05	1.10000000000000e+04	-1.97100232881607e+05	1.10000000000000e+04	-5.09218924986992e+05
1.10100000000000e+04	-5.97995003446266e+05	1.10100000000000e+04	-1.98211993932848e+05	1.10100000000000e+04	-5.09476139804780e+05
1.10200000000000e+04	-5.18262684896605e+05	1.10200000000000e+04	-1.98947353114217e+05	1.10200000000000e+04	-5.07079058979088e+05
1.10300000000000e+04	-5.61340032368609e+05	1.10300000000000e+04	-2.08168765801230e+05	1.10300000000000e+04	-5.03743398193732e+05
1.10400000000000e+04	-6.38705323977018e+05	1.10400000000000e+04	-2.16425748079542e+05	1.10400000000000e+04	-5.05435158167176e+05
1.10500000000000e+04	-6.42567930324049e+05	1.10500000000000e+04	-2.27307497852119e+05	1.10500000000000e+04	-5.04351415738416e+05
1.10600000000000e+04	-6.53443418552747e+05	1.10600000000000e+04	-2.16220610220718e+05	1.10600000000000e+04	-5.05470688864842e+05
1.10700000000000e+04	-6.70836166129350e+05	1.10700000000000e+04	-2.07406055800822e+05	1.10700000000000e+04	-5.05579930476434e+05
1.10800000000000e+04	-6.38643005811023e+05	1.10800000000000e+04	-2.08184585507223e+05	1.10800000000000e+04	-5.06447998562176e+05
1.10900000000000e+04	-6.51715056722656e+05	1.10900000000000e+04	-1.97641013326432e+05	1.10900000000000e+04	-5.05790577637458e+05
1.11000000000000e+04	-6.71835633169881e+05	1.11000000000000e+04	-1.96196008640878e+05	1.11000000000000e+04	-5.04623790649889e+05
1.11100000000000e+04	-6.92747788706287e+05	1.11100000000000e+04	-2.20700881200443e+05	1.11100000000000e+04	-5.02691121806670e+05
1.11200000000000e+04	-6.79696375932071e+05	1.11200000000000e+04	-2.24772222369946e+05	1.11200000000000e+04	-5.03237657053999e+05
1.11300000000000e+04	-6.84338950401085e+05	1.11300000000000e+04	-2.24358069475625e+05	1.11300000000000e+04	-5.05032238772989e+05
1.11400000000000e+04	-6.71592365670873e+05	1.11400000000000e+04	-2.18882652153605e+05	1.11400000000000e+04	-5.07101189576506e+05
1.11500000000000e+04	-6.10340041600349e+05	1.11500000000000e+04	-2.20176778642226e+05	1.11500000000000e+04	-5.07885344396481e+05
1.11600000000000e+04	-5.75893367405564e+05	1.11600000000000e+04	-2.14280113499407e+05	1.11600000000000e+04	-5.10747015071229e+05
1.11700000000000e+04	-6.02722590662264e+05	1.11700000000000e+04	-2.13445267257806e+05	1.11700000000000e+04	-5.14067851310386e+05
1.11800000000000e+04	-5.77452634790608e+05	1.11800000000000e+04	-2.07016728563910e+05	1.11800000000000e+04	-5.08595597973600e+05
1.11900000000000e+04	-5.37416479885161e+05	1.11900000000000e+04	-2.05471321447893e+05	1.11900000000000e+04	-5.08580795452816e+05
1.12000000000000e+04	-5.85546597743574e+05	1.12000000000000e+04	-2.12243872403583e+05	1.12000000000000e+04	-5.08944808237278e+05
1.12100000000000e+04	-6.54795429242649e+05	1.12100000000000e+04	-2.20683287580620e+05	1.12100000000000e+04	-5.07284188651632e+05
1.12200000000000e+04	-6.78132717585106e+05	1.12200000000000e+04	-2.06137090572872e+05	1.12200000000000e+04	-5.09472597695825e+05
1.12300000000000e+04	-6.62835643450275e+05	1.12300000000000e+04	-2.11146893774844e+05	1.12300000000000e+04	-5.09796103564304e+05
1.12400000000000e+04	-6.25478060067009e+05	1.12400000000000e+04	-2.01179776092191e+05	1.12400000000000e+04	-5.11351209024187e+05
1.12500000000000e+04	-6.98387228114513e+05	1.12500000000000e+04	-2.00665722173929e+05	1.12500000000000e+04	-5.12578737895348e+05
1.12600000000000e+04	-6.69125376731376e+05	1.12600000000000e+04	-1.99917741246697e+05	1.12600000000000e+04	-5.13248943807561e+05
1.12700000000000e+04	-6.09694974220080e+05	1.12700000000000e+04	-2.09054943566173e+05	1.12700000000000e+04	-5.10440444568353e+05
1.12800000000000e+04	-5.84120250572367e+05	1.12800000000000e+04	-2.18953328845458e+05	1.12800000000000e+04	-5.11606208353618e+05
1.12900000000000e+04	-6.36404953816476e+05	1.12900000000000e+04	-2.21128789402512e+05	1.12900000000000e+04	-5.11304921915711e+05
1.13000000000000e+04	-6.65565165077419e+05	1.13000000000000e+04	-2.22647304815590e+05	1.13000000000000e+04	-5.11354314873356e+05
1.13100000000000e+04	-6.00919493358641e+05	1.13100000000000e+04	-2.28679135846045e+05	1.13100000000000e+04	-5.10694435397537e+05
1.13200000000000e+04	-5.40011635273507e+05	1.13200000000000e+04	-2.27556872830634e+05	1.13200000000000e+04	-5.12897554271447e+05
1.13300000000000e+04	-5.70823768340225e+05	1.13300000000000e+04	-2.30832963744644e+05	1.13300000000000e+04	-5.14798522256333e+05
1.13400000000000e+04	-6.33213947563007e+05	1.13400000000000e+04	-2.17273123722414e+05	1.13400000000000e+04	-5.13886049349964e+05
1.13500000000000e+04	-6.40910641934629e+05	1.13500000000000e+04	-2.22496716665889e+05	1.13500000000000e+04	-5.12278790575651e+05
1.13600000000000e+04	-6.24828511525207e+05	1.13600000000000e+04	-2.22719561659479e+05	1.13600000000000e+04	-5.10232053213004e+05
1.13700000000000e+04	-6.56430168643310e+05	1.13700000000000e+04	-2.05121599785978e+05	1.13700000000000e+04	-5.10680581435070e+05
1.13800000000000e+04	-6.95367367909787e+05	1.13800000000000e+04	-2.01797278160159e+05	1.13800000000000e+04	-5.08261092715247e+05
1.13900000000000e+04	-6.53938829077941e+05	1.13900000000000e+04	-2.05340253597759e+05	1.13900000000000e+04	-5.08453267687794e+05
1.14000000000000e+04	-5.75897352492742e+05	1.14000000000000e+04	-2.09522311347997e+05	1.14000000000000e+04	-5.12183677107838e+05
1.14100000000000e+04	-5.25513799856637e+05	1.14100000000000e+04	-2.25207239276396e+05	1.14100000000000e+04	-5.09807181644777e+05
1.14200000000000e+04	-5.81089456798791e+05	1.14200000000000e+04	-2.31261211130860e+05	1.14200000000000e+04	-5.15781433737879e+05
1.14300000000000e+04	-6.19929464876806e+05	1.14300000000000e+04	-2.17698817289183e+05	1.14300000000000e+04	-5.14347524143206e+05
1.14400000000000e+04	-6.07308286955440e+05	1.14400000000000e+04	-2.22764902097347e+05	1.14400000000000e+04	-5.15641695534678e+05
1.14500000000000e+04	-5.82126898335424e+05	1.14500000000000e+04	-2.06747959115882e+05	1.14500000000000e+04	-5.13830444535806e+05
1.14600000000000e+04	-5.37801031735756e+05	1.14600000000000e+04	-2.16479759613229e+05	1.14600000000000e+04	-5.11408050776059e+05
1.14700000000000e+04	-5.44261632025594e+05	1.14700000000000e+04	-1.99092495757256e+05	1.14700000000000e+04	-5.10332154265343e+05
1.14800000000000e+04	-6.28975640313500e+05	1.14800000000000e+04	-2.03039197149060e+05	1.14800000000000e+04	-5.08149204601949e+05
1.14900000000000e+04	-5.80087882228649e+05	1.14900000000000e+04	-2.05976549134071e+05	1.14900000000000e+04	-5.08424014413588e+05
1.15000000000000e+04	-5.48133323509635e+05	1.15000000000000e+04	-2.05549358509034e+05	1.15000000000000e+04	-5.10399147937344e+05
1.15100000000000e+04	-6.08744231071982e+05	1.15100000000000e+04	-2.18530588709081e+05	1.15100000000000e+04	-5.12548188565103e+05
1.15200000000000e+04	-6.59548133451036e+05	1.15200000000000e+04	-2.32837842034199e+05	1.15200000000000e+04	-5.15877185183950e+05
1.15300000000000e+04	-6.66392987769077e+05	1.15300000000000e+04	-2.40613733319409e+05	1.15300000000000e+04	-5.17900396031120e+05
1.15400000000000e+04	-6.50966682782855e+05	1.15400000000000e+04	-2.46473674084411e+05	1.15400000000000e+04	-5.18910617134551e+05
1.15500000000000e+04	-6.30509559142622e+05	1.15500000000000e+04	-2.44126246827479e+05	1.15500000000000e+04	-5.17011147966176e+05
1.15600000000000e+04	-6.83707729871533e+05	1.15600000000000e+04	-2.39289625979483e+05	1.15600000000000e+04	-5.14399909991884e+05
1.15700000000000e+04	-6.33801825789568e+05	1.15700000000000e+04	-2.34263158224259e+05	1.15700000000000e+04	-5.12942671110534e+05
1.15800000000000e+04	-5.52669003614090e+05	1.15800000000000e+04	-2.27253172953878e+05	1.15800000000000e+04	-5.10847222160321e+05
1.15900000000000e+04	-5.37879385950288e+05	1.15900000000000e+04	-2.31398952328061e+05	1.15900000000000e+04	-5.11170851606064e+05
1.16000000000000e+04	-6.02089267102737e+05	1.16000000000000e+04	-2.32200355520960e+05	1.16000000000000e+04	-5.10512901698231e+05
1.16100000000000e+04	-6.33352230380188e+05	1.16100000000000e+04	-2.34818201545111e+05	1.16100000000000e+04	-5.13013160255770e+05
1.16200000000000e+04	-6.22413652188925e+05	1.16200000000000e+04	-2.33995349861108e+05	1.16200000000000e+04	-5.13506501445303e+05
1.16300000000000e+04	-6.15080423309067e+05	1.16300000000000e+04	-2.30309546395012e+05	1.16300000000000e+04	-5.13901373430114e+05
1.16400000000000e+04	-5.72941280672384e+05	1.16400000000000e+04	-2.28160409864954e+05	1.16400000000000e+04	-5.12633452034103e+05
1.16500000000000e+04	-5.37454501625240e+05	1.16500000000000e+04	-2.27967210847962e+05	1.16500000000000e+04	-5.10733116835535e+05
1.16600000000000e+04	-5.76045738952042e+05	1.16600000000000e+04	-2.31669130969042e+05	1.16600000000000e+04	-5.09861790468036e+05
1.16700000000000e+04	-5.97731482388145e+05	1.16700000000000e+04	-2.22871690878189e+05	1.16700000000000e+04	-5.10101271261807e+05
1.16800000000000e+04	-6.08841552952031e+05	1.16800000000000e+04	-2.19403507104417e+05	1.16800000000000e+04	-5.11472184836068e+05
1.16900000000000e+04	-5.88638422400842e+05	1.16900000000000e+04	-2.30513928631008e+05	1.16900000000000e+04	-5.11654282128540e+05
1.17000000000000e+04	-5.91125454793233e+05	1.17000000000000e+04	-2.51046976533238e+05	1.17000000000000e+04	-5.13923990047161e+05
1.17100000000000e+04	-6.11300302047233e+05	1.17100000000000e+04	-2.63210866143953e+05	1.17100000000000e+04	-5.13011081597251e+05
1.17200000000000e+04	-5.80725754448124e+05	1.17200000000000e+04	-2.62339771343733e+05	1.17200000000000e+04	-5.12066031953439e+05
1.17300000000000e+04	-5.57625540550413e+05	1.17300000000000e+04	-2.62015991229144e+05	1.17300000000000e+04	-5.11624302007537e+05
1.17400000000000e+04	-6.00452462288586e+05	1.17400000000000e+04	-2.53253227647312e+05	1.17400000000000e+04	-5.11436821090996e+05
1.17500000000000e+04	-6.46216725787234e+05	1.17500000000000e+04	-2.41828272669216e+05	1.17500000000000e+04	-5.13151331220946e+05
1.17600000000000e+04	-6.83235563162788e+05	1.17600000000000e+04	-2.30664350055913e+05	1.17600000000000e+04	-5.15004697062006e+05
1.17700000000000e+04	-6.99729896239715e+05	1.17700000000000e+04	-2.28379211831915e+05	1.17700000000000e+04	-5.16421990976956e+05
1.17800000000000e+04	-6.25251254456464e+05	1.17800000000000e+04	-2.32602802158360e+05	1.17800000000000e+04	-5.16371703213524e+05
1.17900000000000e+04	-5.59903157742504e+05	1.17900000000000e+04	-2.22821465275162e+05	1.17900000000000e+04	-5.15452635292934e+05
1.18000000000000e+04	-6.14671482960814e+05	1.18000000000000e+04	-2.26923890773228e+05	1.18000000000000e+04	-5.17662966004861e+05
1.18100000000000e+04	-6.98326678878469e+05	1.18100000000000e+04	-2.23564285569772e+05	1.18100000000000e+04	-5.18598236199801e+05
1.18200000000000e+04	-7.25930877553617e+05	1.18200000000000e+04	-2.34332047044352e+05	1.18200000000000e+04	-5.19108288265799e+05
1.18300000000000e+04	-6.88522942596035e+05	1.18300000000000e+04	-2.38030774491400e+05	1.18300000000000e+04	-5.17629984658916e+05
1.18400000000000e+04	-5.85852188621708e+05	1.18400000000000e+04	-2.40170464814149e+05	1.18400000000000e+04	-5.16148055826796e+05
1.18500000000000e+04	-5.42508145623528e+05	1.18500000000000e+04	-2.36548854632732e+05	1.18500000000000e+04	-5.16996190381616e+05
1.18600000000000e+04	-5.88415617799809e+05	1.18600000000000e+04	-2.35227573454397e+05	1.18600000000000e+04	-5.15859602095939e+05
1.18700000000000e+04	-6.29802728814322e+05	1.18700000000000e+04	-2.35708459907072e+05	1.18700000000000e+04	-5.16395816588809e+05
1.18800000000000e+04	-5.88733952781299e+05	1.18800000000000e+04	-2.23240436398743e+05	1.18800000000000e+04	-5.16929916071853e+05
1.18900000000000e+04	-5.67965797377719e+05	1.18900000000000e+04	-2.24774515330368e+05	1.18900000000000e+04	-5.15990593927209e+05
1.19000000000000e+04	-5.96955675390502e+05	1.19000000000000e+04	-2.17800088370039e+05	1.19000000000000e+04	-5.18407981118819e+05
1.19100000000000e+04	-6.33016648491100e+05	1.19100000000000e+04	-2.25411047290701e+05	1.19100000000000e+04	-5.20435551687296e+05
1.19200000000000e+04	-6.43930672364622e+05	1.19200000000000e+04	-2.16496613847801e+05	1.19200000000000e+04	-5.18328665556018e+05
1.19300000000000e+04	-6.49005108992454e+05	1.19300000000000e+04	-2.11332038621744e+05	1.19300000000000e+04	-5.20226385840133e+05
1.19400000000000e+04	-6.04204949662784e+05	1.19400000000000e+04	-2.28701826454375e+05	1.19400000000000e+04	-5.18277830360515e+05
1.19500000000000e+04	-6.35142986328225e+05	1.19500000000000e+04	-2.35069976742477e+05	1.19500000000000e+04	-5.17829034005260e+05
1.19600000000000e+04	-6.91357207185026e+05	1.19600000000000e+04	-2.47110775987509e+05	1.19600000000000e+04	-5.16307360403918e+05
1.19700000000000e+04	-6.21824943201727e+05	1.19700000000000e+04	-2.52020457929042e+05	1.19700000000000e+04	-5.17739308545395e+05
1.19800000000000e+04	-5.38019163402283e+05	1.19800000000000e+04	-2.50283259348768e+05	1.19800000000000e+04	-5.17359551101000e+05
1.19900000000000e+04	-5.64135987841322e+05	1.19900000000000e+04	-2.41549501618560e+05	1.19900000000000e+04	-5.19058285138852e+05
1.20000000000000e+04	-6.48520799143253e+05	1.20000000000000e+04	-2.33700668553756e+05	1.20000000000000e+04	-5.19932443869937e+05
1.20100000000000e+04	-6.66297206850312e+05	1.20100000000000e+04	-2.30605043020867e+05	1.20100000000000e+04	-5.21283461237910e+05
1.20200000000000e+04	-6.41455675725078e+05	1.20200000000000e+04	-2.25523175352206e+05	1.20200000000000e+04	-5.17959394995691e+05
1.20300000000000e+04	-6.12229039196457e+05	1.20300000000000e+04	-2.10326326192753e+05	1.20300000000000e+04	-5.17272490515218e+05
1.20400000000000e+04	-6.77125373273977e+05	1.20400000000000e+04	-1.96643102544077e+05	1.20400000000000e+04	-5.14589115489371e+05
1.20500000000000e+04	-7.12979843569808e+05	1.20500000000000e+04	-2.10514386293951e+05	1.20500000000000e+04	-5.15716061044798e+05
1.20600000000000e+04	-7.27865353569606e+05	1.20600000000000e+04	-2.20149711418129e+05	1.20600000000000e+04	-5.17408482250838e+05
1.20700000000000e+04	-6.91238675975314e+05	1.20700000000000e+04	-2.27054042429037e+05	1.20700000000000e+04	-5.17518014125831e+05
1.20800000000000e+04	-6.48198856126891e+05	1.20800000000000e+04	-2.33354210566709e+05	1.20800000000000e+04	-5.23666085839299e+05
1.20900000000000e+04	-6.54429458751895e+05	1.20900000000000e+04	-2.35913177256136e+05	1.20900000000000e+04	-5.23224688370946e+05
1.21000000000000e+04	-6.92112609359762e+05	1.21000000000000e+04	-2.35009356719979e+05	1.21000000000000e+04	-5.17727589587042e+05
1.21100000000000e+04	-7.09597239144643e+05	1.21100000000000e+04	-2.42704872702763e+05	1.21100000000000e+04	-5.15385890581408e+05
1.21200000000000e+04	-6.90204597831371e+05	1.21200000000000e+04	-2.36154349758464e+05	1.21200000000000e+04	-5.13740098078560e+05
1.21300000000000e+04	-6.41862365911611e+05	1.21300000000000e+04	-2.23087930697751e+05	1.21300000000000e+04	-5.15548075162832e+05
1.21400000000000e+04	-6.53058323604124e+05	1.21400000000000e+04	-2.16722673291723e+05	1.21400000000000e+04	-5.13757200699467e+05
1.21500000000000e+04	-6.72901544501213e+05	1.21500000000000e+04	-2.24142276567187e+05	1.21500000000000e+04	-5.16241397912079e+05
1.21600000000000e+04	-6.54955858787126e+05	1.21600000000000e+04	-2.27296077949251e+05	1.21600000000000e+04	-5.15934280885396e+05
1.21700000000000e+04	-6.53095460929001e+05	1.21700000000000e+04	-2.27258107975530e+05	1.21700000000000e+04	-5.19887178465732e+05
1.21800000000000e+04	-6.27507938155570e+05	1.21800000000000e+04	-2.39112575759294e+05	1.21800000000000e+04	-5.19798999809521e+05
1.21900000000000e+04	-6.38934810325726e+05	1.21900000000000e+04	-2.43289685374600e+05	1.21900000000000e+04	-5.21417203709823e+05
1.22000000000000e+04	-6.03773892569167e+05	1.22000000000000e+04	-2.56276702128137e+05	1.22000000000000e+04	-5.19072695171020e+05
1.22100000000000e+04	-5.82962116940018e+05	1.22100000000000e+04	-2.49294862212950e+05	1.22100000000000e+04	-5.17308912946735e+05
1.22200000000000e+04	-6.01420686951011e+05	1.22200000000000e+04	-2.37858066259555e+05	1.22200000000000e+04	-5.15913556686699e+05
1.22300000000000e+04	-6.85733201716753e+05	1.22300000000000e+04	-2.32962316392870e+05	1.22300000000000e+04	-5.15399089056865e+05
1.22400000000000e+04	-7.12669120769068e+05	1.22400000000000e+04	-2.29886996426136e+05	1.22400000000000e+04	-5.17571630326396e+05
1.22500000000000e+04	-6.14800628945184e+05	1.22500000000000e+04	-2.29529915121903e+05	1.22500000000000e+04	-5.20134663361890e+05
1.22600000000000e+04	-5.44748367362632e+05	1.22600000000000e+04	-2.17710026295471e+05	1.22600000000000e+04	-5.19305559777628e+05
1.22700000000000e+04	-5.63581163592361e+05	1.22700000000000e+04	-2.19275573832714e+05	1.22700000000000e+04	-5.20961686083704e+05
1.22800000000000e+04	-7.01254589243496e+05	1.22800000000000e+04	-2.29353265547488e+05	1.22800000000000e+04	-5.21192457935982e+05
1.22900000000000e+04	-7.71236443878515e+05	1.22900000000000e+04	-2.47209249228678e+05	1.22900000000000e+04	-5.20990475953885e+05
1.23000000000000e+04	-6.86273108552271e+05	1.23000000000000e+04	-2.56177720520638e+05	1.23000000000000e+04	-5.20520746409482e+05
1.23100000000000e+04	-6.42460488333930e+05	1.23100000000000e+04	-2.56474777975518e+05	1.23100000000000e+04	-5.20658724409898e+05
1.23200000000000e+04	-6.51824678813030e+05	1.23200000000000e+04	-2.62783080805090e+05	1.23200000000000e+04	-5.19053083043115e+05
1.23300000000000e+04	-6.45892204640129e+05	1.23300000000000e+04	-2.61555536048495e+05	1.23300000000000e+04	-5.18634732846557e+05
1.23400000000000e+04	-6.38227169720336e+05	1.23400000000000e+04	-2.52504458800451e+05	1.23400000000000e+04	-5.16166418818076e+05
1.23500000000000e+04	-6.56592202480738e+05	1.23500000000000e+04	-2.38081385351370e+05	1.23500000000000e+04	-5.16704804567024e+05
1.23600000000000e+04	-6.33227706170768e+05	1.23600000000000e+04	-2.38233107166703e+05	1.23600000000000e+04	-5.18082949119505e+05
1.23700000000000e+04	-6.02023553636271e+05	1.23700000000000e+04	-2.30833368567923e+05	1.23700000000000e+04	-5.19581173109511e+05
1.23800000000000e+04	-5.83726148612373e+05	1.23800000000000e+04	-2.25400884643334e+05	1.23800000000000e+04	-5.21768611555240e+05
1.23900000000000e+04	-5.46403790672875e+05	1.23900000000000e+04	-2.25150780813366e+05	1.23900000000000e+04	-5.23530864356410e+05
1.24000000000000e+04	-6.02727842532261e+05	1.24000000000000e+04	-2.31936643883101e+05	1.24000000000000e+04	-5.26519045477403e+05
1.24100000000000e+04	-6.98701736444725e+05	1.24100000000000e+04	-2.48307794901623e+05	1.24100000000000e+04	-5.25236978454290e+05
1.24200000000000e+04	-7.12572159719405e+05	1.24200000000000e+04	-2.60602492654626e+05	1.24200000000000e+04	-5.26620602702604e+05
1.24300000000000e+04	-6.48531621499306e+05	1.24300000000000e+04	-2.75354870748490e+05	1.24300000000000e+04	-5.26404700142076e+05
1.24400000000000e+04	-6.18276476894011e+05	1.24400000000000e+04	-2.75610319920383e+05	1.24400000000000e+04	-5.27233392148100e+05
1.24500000000000e+04	-6.45455203703808e+05	1.24500000000000e+04	-2.67883691127236e+05	1.24500000000000e+04	-5.26445772042873e+05
1.24600000000000e+04	-7.05500238887961e+05	1.24600000000000e+04	-2.56104726192029e+05	1.24600000000000e+04	-5.27145819458250e+05
1.24700000000000e+04	-6.94450839814683e+05	1.24700000000000e+04	-2.37827103462331e+05	1.24700000000000e+04	-5.27600825249873e+05
1.24800000000000e+04	-6.22041603343919e+05	1.24800000000000e+04	-2.26939584229076e+05	1.24800000000000e+04	-5.27379904589259e+05
1.24900000000000e+04	-6.30425353744347e+05	1.24900000000000e+04	-2.32296322283876e+05	1.24900000000000e+04	-5.25519734987326e+05
1.25000000000000e+04	-6.31980138227432e+05	1.25000000000000e+04	-2.47388956530355e+05	1.25000000000000e+04	-5.22058303413320e+05
1.25100000000000e+04	-6.35890533538448e+05	1.25100000000000e+04	-2.55201111641532e+05	1.25100000000000e+04	-5.20221869361355e+05
1.25200000000000e+04	-6.37439182818215e+05	1.25200000000000e+04	-2.50706356945084e+05	1.25200000000000e+04	-5.18361345558057e+05
1.25300000000000e+04	-6.30416329226579e+05	1.25300000000000e+04	-2.45655550617550e+05	1.25300000000000e+04	-5.24418282110581e+05
1.25400000000000e+04	-6.37921421220655e+05	1.25400000000000e+04	-2.46789694402644e+05	1.25400000000000e+04	-5.21783395832195e+05
1.25500000000000e+04	-6.33650689172369e+05	1.25500000000000e+04	-2.49346313036861e+05	1.25500000000000e+04	-5.25019499924297e+05
1.25600000000000e+04	-6.34871606588423e+05	1.25600000000000e+04	-2.39765165331431e+05	1.25600000000000e+04	-5.23488158259072e+05
1.25700000000000e+04	-6.47846280325066e+05	1.25700000000000e+04	-2.29607119933080e+05	1.25700000000000e+04	-5.23529140927537e+05
1.25800000000000e+04	-6.61307044519404e+05	1.25800000000000e+04	-2.38903048938992e+05	1.25800000000000e+04	-5.22366651408691e+05
1.25900000000000e+04	-6.52949671309296e+05	1.25900000000000e+04	-2.42959630727683e+05	1.25900000000000e+04	-5.21968019950699e+05
1.26000000000000e+04	-6.15585865612330e+05	1.26000000000000e+04	-2.46229856292879e+05	1.26000000000000e+04	-5.23600720902555e+05
1.26100000000000e+04	-6.53157134236104e+05	1.26100000000000e+04	-2.41954157700945e+05	1.26100000000000e+04	-5.23105431707817e+05
1.26200000000000e+04	-6.52590381463552e+05	1.26200000000000e+04	-2.44918845160344e+05	1.26200000000000e+04	-5.23255260497936e+05
1.26300000000000e+04	-6.82134539143592e+05	1.26300000000000e+04	-2.46130982395302e+05	1.26300000000000e+04	-5.21326385334841e+05
1.26400000000000e+04	-7.21605285779780e+05	1.26400000000000e+04	-2.37905122339892e+05	1.26400000000000e+04	-5.20255535149107e+05
1.26500000000000e+04	-7.46985946580407e+05	1.26500000000000e+04	-2.38442282422970e+05	1.26500000000000e+04	-5.20038719307076e+05
1.26600000000000e+04	-6.80554184757066e+05	1.26600000000000e+04	-2.42889563188662e+05	1.26600000000000e+04	-5.20329421599088e+05
1.26700000000000e+04	-6.51656616380457e+05	1.26700000000000e+04	-2.47404481161187e+05	1.26700000000000e+04	-5.20476801179926e+05
1.26800000000000e+04	-6.23018168942410e+05	1.26800000000000e+04	-2.52151297729894e+05	1.26800000000000e+04	-5.18974544117654e+05
1.26900000000000e+04	-6.07542581540048e+05	1.26900000000000e+04	-2.58164929173186e+05	1.26900000000000e+04	-5.18635872124110e+05
1.27000000000000e+04	-6.04000029829657e+05	1.27000000000000e+04	-2.50974709615279e+05	1.27000000000000e+04	-5.18973407996821e+05
1.27100000000000e+04	-6.51402262471681e+05	1.27100000000000e+04	-2.60276805170817e+05	1.27100000000000e+04	-5.22231173223047e+05
1.27200000000000e+04	-6.47265427836684e+05	1.27200000000000e+04	-2.53673327487678e+05	1.27200000000000e+04	-5.24266917198360e+05
1.27300000000000e+04	-6.13713237338613e+05	1.27300000000000e+04	-2.66944691229429e+05	1.27300000000000e+04	-5.27044149003363e+05
1.27400000000000e+04	-6.01860297332722e+05	1.27400000000000e+04	-2.69814743324726e+05	1.27400000000000e+04	-5.27877575758937e+05
1.27500000000000e+04	-6.34691099097133e+05	1.27500000000000e+04	-2.60393647408481e+05	1.27500000000000e+04	-5.28617829859060e+05
1.27600000000000e+04	-6.58088220694073e+05	1.27600000000000e+04	-2.60248703113784e+05	1.27600000000000e+04	-5.25885804668516e+05
1.27700000000000e+04	-6.52056102002284e+05	1.27700000000000e+04	-2.43761783509285e+05	1.27700000000000e+04	-5.25661509488488e+05
1.27800000000000e+04	-6.53595522809461e+05	1.27800000000000e+04	-2.40290689731400e+05	1.27800000000000e+04	-5.23423884634757e+05
1.27900000000000e+04	-6.33725281557447e+05	1.27900000000000e+04	-2.40768643934454e+05	1.27900000000000e+04	-5.23952867315367e+05
1.28000000000000e+04	-6.40601647381712e+05	1.28000000000000e+04	-2.43859171155391e+05	1.28000000000000e+04	-5.24078112431266e+05
1.28100000000000e+04	-6.48862667692032e+05	1.28100000000000e+04	-2.52917275584713e+05	1.28100000000000e+04	-5.23580186460199e+05
1.28200000000000e+04	-7.04082602302292e+05	1.28200000000000e+04	-2.53458427760989e+05	1.28200000000000e+04	-5.24884594749955e+05
1.28300000000000e+04	-7.01521190491554e+05	1.28300000000000e+04	-2.64644495036978e+05	1.28300000000000e+04	-5.25810983499375e+05
1.28400000000000e+04	-5.97802094477104e+05	1.28400000000000e+04	-2.63056595160533e+05	1.28400000000000e+04	-5.26284914728344e+05
1.28500000000000e+04	-6.25456925141486e+05	1.28500000000000e+04	-2.55253017802990e+05	1.28500000000000e+04	-5.26571752784598e+05
1.28600000000000e+04	-7.51824719391008e+05	1.28600000000000e+04	-2.55374871729785e+05	1.28600000000000e+04	-5.28143888390841e+05
1.28700000000000e+04	-7.68835562962560e+05	1.28700000000000e+04	-2.57335157410176e+05	1.28700000000000e+04	-5.27736990917022e+05
1.28800000000000e+04	-6.98919248962947e+05	1.28800000000000e+04	-2.62617637330489e+05	1.28800000000000e+04	-5.26626233162902e+05
1.28900000000000e+04	-6.43646843024804e+05	1.28900000000000e+04	-2.61099422283691e+05	1.28900000000000e+04	-5.22279968608475e+05
1.29000000000000e+04	-6.10547961354380e+05	1.29000000000000e+04	-2.62393665085935e+05	1.29000000000000e+04	-5.20984571694334e+05
1.29100000000000e+04	-7.10819673779678e+05	1.29100000000000e+04	-2.52517687475551e+05	1.29100000000000e+04	-5.20458289402673e+05
1.29200000000000e+04	-7.85903051819069e+05	1.29200000000000e+04	-2.44413057898897e+05	1.29200000000000e+04	-5.21819340780254e+05
1.29300000000000e+04	-7.71115124825756e+05	1.29300000000000e+04	-2.34998937986441e+05	1.29300000000000e+04	-5.24911246153083e+05
1.29400000000000e+04	-7.03479490979791e+05	1.29400000000000e+04	-2.23626231384985e+05	1.29400000000000e+04	-5.26613378220244e+05
1.29500000000000e+04	-6.64552688586177e+05	1.29500000000000e+04	-2.21903779097109e+05	1.29500000000000e+04	-5.30256426033585e+05
1.29600000000000e+04	-7.09462597843110e+05	1.29600000000000e+04	-2.33325053544426e+05	1.29600000000000e+04	-5.29351504547523e+05
1.29700000000000e+04	-7.71572805132047e+05	1.29700000000000e+04	-2.45720336573649e+05	1.29700000000000e+04	-5.28621388152466e+05
1.29800000000000e+04	-6.83044604789107e+05	1.29800000000000e+04	-2.47762565867679e+05	1.29800000000000e+04	-5.27522601576362e+05
1.29900000000000e+04	-6.14705688774769e+05	1.29900000000000e+04	-2.49831628804808e+05	1.29900000000000e+04	-5.23775117876516e+05
1.30000000000000e+04	-6.67383826574750e+05	1.30000000000000e+04	-2.56887659552661e+05	1.30000000000000e+04	-5.22948108008572e+05
1.30100000000000e+04	-7.08240749161195e+05	1.30100000000000e+04	-2.50577465766276e+05	1.30100000000000e+04	-5.25107622122593e+05
1.30200000000000e+04	-7.04510735815623e+05	1.30200000000000e+04	-2.43839763397262e+05	1.30200000000000e+04	-5.26667426237371e+05
1.30300000000000e+04	-6.86154877100917e+05	1.30300000000000e+04	-2.35054901281453e+05	1.30300000000000e+04	-5.29383533721395e+05
1.30400000000000e+04	-6.67247861542036e+05	1.30400000000000e+04	-2.31608322394488e+05	1.30400000000000e+04	-5.27494285000699e+05
1.30500000000000e+04	-6.84001117144927e+05	1.30500000000000e+04	-2.35269497493793e+05	1.30500000000000e+04	-5.28514140636274e+05
1.30600000000000e+04	-6.77517394443346e+05	1.30600000000000e+04	-2.26297490415474e+05	1.30600000000000e+04	-5.29105255788593e+05
1.30700000000000e+04	-7.17448372356282e+05	1.30700000000000e+04	-2.21527031552837e+05	1.30700000000000e+04	-5.31837775146524e+05
1.30800000000000e+04	-7.37040696547268e+05	1.30800000000000e+04	-2.25573971789559e+05	1.30800000000000e+04	-5.32500522834840e+05
1.30900000000000e+04	-7.06189885465521e+05	1.30900000000000e+04	-2.24763717636502e+05	1.30900000000000e+04	-5.30319169640215e+05
1.31000000000000e+04	-6.96415419078829e+05	1.31000000000000e+04	-2.27721380828377e+05	1.31000000000000e+04	-5.27905618410978e+05
1.31100000000000e+04	-7.54485213161174e+05	1.31100000000000e+04	-2.43978687728468e+05	1.31100000000000e+04	-5.30877398229552e+05
1.31200000000000e+04	-7.70343178148640e+05	1.31200000000000e+04	-2.52108801892715e+05	1.31200000000000e+04	-5.30333343417942e+05
1.31300000000000e+04	-7.58139929051418e+05	1.31300000000000e+04	-2.57540977005152e+05	1.31300000000000e+04	-5.29263225184654e+05
1.31400000000000e+04	-7.22453325743444e+05	1.31400000000000e+04	-2.50555123242714e+05	1.31400000000000e+04	-5.28676214461687e+05
1.31500000000000e+04	-6.78538965395617e+05	1.31500000000000e+04	-2.45360077298628e+05	1.31500000000000e+04	-5.26859966125795e+05
1.31600000000000e+04	-6.45745356894304e+05	1.31600000000000e+04	-2.42929869596566e+05	1.31600000000000e+04	-5.25774904730553e+05
1.31700000000000e+04	-6.89194009879344e+05	1.31700000000000e+04	-2.39820755872832e+05	1.31700000000000e+04	-5.27047473199120e+05
1.31800000000000e+04	-7.20516001852846e+05	1.31800000000000e+04	-2.34591761630505e+05	1.31800000000000e+04	-5.28963192884552e+05
1.31900000000000e+04	-6.91624376961753e+05	1.31900000000000e+04	-2.43536197934531e+05	1.31900000000000e+04	-5.29613703664902e+05
1.32000000000000e+04	-6.68459123589669e+05	1.32000000000000e+04	-2.45887442762471e+05	1.32000000000000e+04	-5.30348065009280e+05
1.32100000000000e+04	-7.02256759180534e+05	1.32100000000000e+04	-2.54686262492995e+05	1.32100000000000e+04	-5.31642159445385e+05
1.32200000000000e+04	-7.32377671204007e+05	1.32200000000000e+04	-2.47497036131829e+05	1.32200000000000e+04	-5.31506549870076e+05
1.32300000000000e+04	-7.11740307265190e+05	1.32300000000000e+04	-2.56443336952353e+05	1.32300000000000e+04	-5.28791355168407e+05
1.32400000000000e+04	-6.80968935541977e+05	1.32400000000000e+04	-2.56796094939217e+05	1.32400000000000e+04	-5.28544910642361e+05
1.32500000000000e+04	-6.64419993687534e+05	1.32500000000000e+04	-2.52852805001972e+05	1.32500000000000e+04	-5.26356270392802e+05
1.32600000000000e+04	-6.64034211420962e+05	1.32600000000000e+04	-2.49511426616443e+05	1.32600000000000e+04	-5.27338165076251e+05
1.32700000000000e+04	-6.76087117315973e+05	1.32700000000000e+04	-2.49603417464121e+05	1.32700000000000e+04	-5.27688764155383e+05
1.32800000000000e+04	-6.66730064681861e+05	1.32800000000000e+04	-2.47917376674234e+05	1.32800000000000e+04	-5.27149115514472e+05
1.32900000000000e+04	-6.57435671856168e+05	1.32900000000000e+04	-2.34540449018117e+05	1.32900000000000e+04	-5.28204886303197e+05
1.33000000000000e+04	-6.50349362433204e+05	1.33000000000000e+04	-2.35210650497721e+05	1.33000000000000e+04	-5.25708736418438e+05
1.33100000000000e+04	-6.51917571568735e+05	1.33100000000000e+04	-2.37121646654234e+05	1.33100000000000e+04	-5.28612894009571e+05
1.33200000000000e+04	-6.81249028261924e+05	1.33200000000000e+04	-2.42110327458197e+05	1.33200000000000e+04	-5.29425611013481e+05
1.33300000000000e+04	-6.91886404654911e+05	1.33300000000000e+04	-2.50277958006151e+05	1.33300000000000e+04	-5.31455093227191e+05
1.33400000000000e+04	-6.98906082086414e+05	1.33400000000000e+04	-2.52733758669755e+05	1.33400000000000e+04	-5.32139590976072e+05
1.33500000000000e+04	-6.81006477498776e+05	1.33500000000000e+04	-2.59642094366055e+05	1.33500000000000e+04	-5.32871568047951e+05
1.33600000000000e+04	-6.71048537517311e+05	1.33600000000000e+04	-2.65152423556937e+05	1.33600000000000e+04	-5.33480020193993e+05
1.33700000000000e+04	-6.77820317221118e+05	1.33700000000000e+04	-2.58713866635188e+05	1.33700000000000e+04	-5.35115309913028e+05
1.33800000000000e+04	-6.48528715691535e+05	1.33800000000000e+04	-2.53758413062458e+05	1.33800000000000e+04	-5.35477849810090e+05
1.33900000000000e+04	-6.04046823613384e+05	1.33900000000000e+04	-2.50607990327796e+05	1.33900000000000e+04	-5.35384440998820e+05
1.34000000000000e+04	-6.46036003905738e+05	1.34000000000000e+04	-2.45193937805070e+05	1.34000000000000e+04	-5.32940954144204e+05
1.34100000000000e+04	-6.72272424730991e+05	1.34100000000000e+04	-2.44814252430108e+05	1.34100000000000e+04	-5.30730757221399e+05
1.34200000000000e+04	-7.08857251145377e+05	1.34200000000000e+04	-2.52536545312585e+05	1.34200000000000e+04	-5.30482520166435e+05
1.34300000000000e+04	-7.60773074365978e+05	1.34300000000000e+04	-2.44813421044784e+05	1.34300000000000e+04	-5.30516643253029e+05
1.34400000000000e+04	-7.53551133704306e+05	1.34400000000000e+04	-2.41859451455298e+05	1.34400000000000e+04	-5.31458057257519e+05
1.34500000000000e+04	-7.08923789456088e+05	1.34500000000000e+04	-2.27841525575477e+05	1.34500000000000e+04	-5.29433946376787e+05
1.34600000000000e+04	-6.71062584622516e+05	1.34600000000000e+04	-2.28021136391213e+05	1.34600000000000e+04	-5.28642643153017e+05
1.34700000000000e+04	-6.42046393015279e+05	1.34700000000000e+04	-2.34992447701041e+05	1.34700000000000e+04	-5.31840818869293e+05
1.34800000000000e+04	-6.40072329918848e+05	1.34800000000000e+04	-2.48596381774324e+05	1.34800000000000e+04	-5.30013294391284e+05
1.34900000000000e+04	-6.20912264147054e+05	1.34900000000000e+04	-2.57584513941216e+05	1.34900000000000e+04	-5.34309328032011e+05
1.35000000000000e+04	-6.63135967567132e+05	1.35000000000000e+04	-2.61133487818572e+05	1.35000000000000e+04	-5.35733877517455e+05
1.35100000000000e+04	-6.45916978299330e+05	1.35100000000000e+04	-2.56119185126469e+05	1.35100000000000e+04	-5.35488764215129e+05
1.35200000000000e+04	-6.39493795910616e+05	1.35200000000000e+04	-2.55998768436283e+05	1.35200000000000e+04	-5.39019449729173e+05
1.35300000000000e+04	-7.00596065708593e+05	1.35300000000000e+04	-2.47550365368202e+05	1.35300000000000e+04	-5.36753455021070e+05
1.35400000000000e+04	-7.06208814927544e+05	1.35400000000000e+04	-2.47026458956544e+05	1.35400000000000e+04	-5.36220801762354e+05
1.35500000000000e+04	-6.54843104654911e+05	1.35500000000000e+04	-2.39587290897919e+05	1.35500000000000e+04	-5.35327110168024e+05
1.35600000000000e+04	-6.05688946557106e+05	1.35600000000000e+04	-2.32863135708805e+05	1.35600000000000e+04	-5.34720612057383e+05
1.35700000000000e+04	-6.00929371755503e+05	1.35700000000000e+04	-2.41053816563496e+05	1.35700000000000e+04	-5.34348000137906e+05
1.35800000000000e+04	-6.51395755125959e+05	1.35800000000000e+04	-2.38282117382630e+05	1.35800000000000e+04	-5.32151810967873e+05
1.35900000000000e+04	-6.95369584277718e+05	1.35900000000000e+04	-2.33732691390860e+05	1.35900000000000e+04	-5.32411932239678e+05
1.36000000000000e+04	-6.92596867064538e+05	1.36000000000000e+04	-2.27828528173764e+05	1.36000000000000e+04	-5.32679475620230e+05
1.36100000000000e+04	-6.75476967372663e+05	1.36100000000000e+04	-2.27073463481423e+05	1.36100000000000e+04	-5.34102769331997e+05
1.36200000000000e+04	-6.42462328952520e+05	1.36200000000000e+04	-2.30131021026274e+05	1.36200000000000e+04	-5.32877976984684e+05
1.36300000000000e+04	-6.35001285163202e+05	1.36300000000000e+04	-2.31705164707865e+05	1.36300000000000e+04	-5.32005853022149e+05
1.36400000000000e+04	-6.55647319372275e+05	1.36400000000000e+04	-2.45808645955228e+05	1.36400000000000e+04	-5.31705958119687e+05
1.36500000000000e+04	-6.86869614011189e+05	1.36500000000000e+04	-2.54128265529599e+05	1.36500000000000e+04	-5.35458848672467e+05
1.36600000000000e+04	-7.05241513733995e+05	1.36600000000000e+04	-2.65923070048050e+05	1.36600000000000e+04	-5.37070942449780e+05
1.36700000000000e+04	-7.60137906494161e+05	1.36700000000000e+04	-2.66941658563257e+05	1.36700000000000e+04	-5.38124919596148e+05
1.36800000000000e+04	-7.23274531680710e+05	1.36800000000000e+04	-2.65006509645197e+05	1.36800000000000e+04	-5.35560339445175e+05
1.36900000000000e+04	-6.98160429593079e+05	1.36900000000000e+04	-2.54371894131284e+05	1.36900000000000e+04	-5.36332380019130e+05
1.37000000000000e+04	-7.38247350223466e+05	1.37000000000000e+04	-2.54155074174125e+05	1.37000000000000e+04	-5.31787114694413e+05
1.37100000000000e+04	-7.65462859537966e+05	1.37100000000000e+04	-2.46987495370746e+05	1.37100000000000e+04	-5.32270083842190e+05
1.37200000000000e+04	-7.58845899458555e+05	1.37200000000000e+04	-2.48655699533688e+05	1.37200000000000e+04	-5.32339354900373e+05
1.37300000000000e+04	-7.30903211729702e+05	1.37300000000000e+04	-2.42718932594703e+05	1.37300000000000e+04	-5.34590065745629e+05
1.37400000000000e+04	-7.36324078811805e+05	1.37400000000000e+04	-2.38083576945139e+05	1.37400000000000e+04	-5.35705356564955e+05
1.37500000000000e+04	-7.45734655805143e+05	1.37500000000000e+04	-2.40895726564162e+05	1.37500000000000e+04	-5.33204117741442e+05
1.37600000000000e+04	-7.19996226907614e+05	1.37600000000000e+04	-2.32227345349999e+05	1.37600000000000e+04	-5.36814857232701e+05
1.37700000000000e+04	-6.98355182730562e+05	1.37700000000000e+04	-2.33774773610202e+05	1.37700000000000e+04	-5.34384371242805e+05
1.37800000000000e+04	-6.85746359182135e+05	1.37800000000000e+04	-2.35535397678981e+05	1.37800000000000e+04	-5.34659721297690e+05
1.37900000000000e+04	-6.54169990083486e+05	1.37900000000000e+04	-2.42664864733249e+05	1.37900000000000e+04	-5.34473129569694e+05
1.38000000000000e+04	-7.02460401728800e+05	1.38000000000000e+04	-2.44941308539819e+05	1.38000000000000e+04	-5.33935943621106e+05
1.38100000000000e+04	-7.59697410521236e+05	1.38100000000000e+04	-2.55329916282780e+05	1.38100000000000e+04	-5.34694943773924e+05
1.38200000000000e+04	-7.52469042286225e+05	1.38200000000000e+04	-2.62152771093973e+05	1.38200000000000e+04	-5.34800517113259e+05
1.38300000000000e+04	-7.45854809521880e+05	1.38300000000000e+04	-2.65011296521604e+05	1.38300000000000e+04	-5.37393143081130e+05
1.38400000000000e+04	-7.28412731070981e+05	1.38400000000000e+04	-2.71050868471368e+05	1.38400000000000e+04	-5.38008141603127e+05
1.38500000000000e+04	-7.00183712770911e+05	1.38500000000000e+04	-2.70231070792874e+05	1.38500000000000e+04	-5.37365350205481e+05
1.38600000000000e+04	-7.02255452862630e+05	1.38600000000000e+04	-2.67380339155576e+05	1.38600000000000e+04	-5.36533343938312e+05
1.38700000000000e+04	-6.36357100036330e+05	1.38700000000000e+04	-2.52802363494249e+05	1.38700000000000e+04	-5.34583257156154e+05
1.38800000000000e+04	-6.45780044171075e+05	1.38800000000000e+04	-2.39351488241105e+05	1.38800000000000e+04	-5.33764752754035e+05
1.38900000000000e+04	-6.85442754069344e+05	1.38900000000000e+04	-2.46487460479865e+05	1.38900000000000e+04	-5.35156621820437e+05
1.39000000000000e+04	-7.03577481763222e+05	1.39000000000000e+04	-2.49449046644032e+05	1.39000000000000e+04	-5.35915946018121e+05
1.39100000000000e+04	-7.33908935095330e+05	1.39100000000000e+04	-2.55855642328581e+05	1.39100000000000e+04	-5.35646153405680e+05
1.39200000000000e+04	-7.47628589428467e+05	1.39200000000000e+04	-2.59429857438959e+05	1.39200000000000e+04	-5.38281867739864e+05
1.39300000000000e+04	-7.49147454402587e+05	1.39300000000000e+04	-2.74211554677149e+05	1.39300000000000e+04	-5.37425011106105e+05
1.39400000000000e+04	-7.35906208383074e+05	1.39400000000000e+04	-2.84406950569426e+05	1.39400000000000e+04	-5.36704201283847e+05
1.39500000000000e+04	-6.96326606948479e+05	1.39500000000000e+04	-2.89676269919403e+05	1.39500000000000e+04	-5.36967632326911e+05
1.39600000000000e+04	-6.83734151041495e+05	1.39600000000000e+04	-2.78483007680631e+05	1.39600000000000e+04	-5.36559435868481e+05
1.39700000000000e+04	-6.82712249237105e+05	1.39700000000000e+04	-2.75561541960481e+05	1.39700000000000e+04	-5.37585500564738e+05
1.39800000000000e+04	-6.99012210309370e+05	1.39800000000000e+04	-2.64410120424895e+05	1.39800000000000e+04	-5.35610017727314e+05
1.39900000000000e+04	-6.77980212249118e+05	1.39900000000000e+04	-2.53011886920586e+05	1.39900000000000e+04	-5.37081597787569e+05
1.40000000000000e+04	-6.46525051387883e+05	1.40000000000000e+04	-2.42563357330421e+05	1.40000000000000e+04	-5.37701690290263e+05
1.40100000000000e+04	-6.53743562085191e+05	1.40100000000000e+04	-2.33135475907051e+05	1.40100000000000e+04	-5.41289203646920e+05
1.40200000000000e+04	-6.79765995953288e+05	1.40200000000000e+04	-2.27155863518458e+05	1.40200000000000e+04	-5.44341239558607e+05
1.40300000000000e+04	-7.02703930721745e+05	1.40300000000000e+04	-2.34298310477439e+05	1.40300000000000e+04	-5.44386512303906e+05
1.40400000000000e+04	-6.55464497745547e+05	1.40400000000000e+04	-2.37052960193480e+05	1.40400000000000e+04	-5.42358331401992e+05
1.40500000000000e+04	-6.55112958429599e+05	1.40500000000000e+04	-2.55436601293757e+05	1.40500000000000e+04	-5.41243318895952e+05
1.40600000000000e+04	-6.77772901370118e+05	1.40600000000000e+04	-2.72628966863728e+05	1.40600000000000e+04	-5.37362663227617e+05
1.40700000000000e+04	-6.99147014255852e+05	1.40700000000000e+04	-2.77681353910624e+05	1.40700000000000e+04	-5.35874145043490e+05
1.40800000000000e+04	-6.97841015865784e+05	1.40800000000000e+04	-2.84059855822181e+05	1.40800000000000e+04	-5.35198381985993e+05
1.40900000000000e+04	-6.89662797735019e+05	1.40900000000000e+04	-2.81579602862238e+05	1.40900000000000e+04	-5.36738206638539e+05
1.41000000000000e+04	-6.82666755816249e+05	1.41000000000000e+04	-2.72048345114214e+05	1.41000000000000e+04	-5.39346907711496e+05
1.41100000000000e+04	-6.78246222164094e+05	1.41100000000000e+04	-2.63959476726110e+05	1.41100000000000e+04	-5.41305218271488e+05
1.41200000000000e+04	-6.51062346297241e+05	1.41200000000000e+04	-2.50937626142131e+05	1.41200000000000e+04	-5.40761251737224e+05
1.41300000000000e+04	-7.06206611916964e+05	1.41300000000000e+04	-2.49349023154537e+05	1.41300000000000e+04	-5.38736858346654e+05
1.41400000000000e+04	-7.09476797484860e+05	1.41400000000000e+04	-2.48847008649044e+05	1.41400000000000e+04	-5.35735966483676e+05
1.41500000000000e+04	-6.93839010598327e+05	1.41500000000000e+04	-2.41883000682358e+05	1.41500000000000e+04	-5.34354418537942e+05
1.41600000000000e+04	-6.95562237078743e+05	1.41600000000000e+04	-2.43917823163990e+05	1.41600000000000e+04	-5.33220329630231e+05
1.41700000000000e+04	-7.15330890337897e+05	1.41700000000000e+04	-2.44519723281812e+05	1.41700000000000e+04	-5.35727179316440e+05
1.41800000000000e+04	-7.17491421777895e+05	1.41800000000000e+04	-2.50479281086822e+05	1.41800000000000e+04	-5.38275834838531e+05
1.41900000000000e+04	-7.17392497681673e+05	1.41900000000000e+04	-2.54367301320063e+05	1.41900000000000e+04	-5.41198489580811e+05
1.42000000000000e+04	-7.13885981690409e+05	1.42000000000000e+04	-2.58243839918389e+05	1.42000000000000e+04	-5.42713032771181e+05
1.42100000000000e+04	-6.99300434841253e+05	1.42100000000000e+04	-2.64114166185179e+05	1.42100000000000e+04	-5.44131546041310e+05
1.42200000000000e+04	-6.67500623073269e+05	1.42200000000000e+04	-2.69894886417618e+05	1.42200000000000e+04	-5.42642990287183e+05
1.42300000000000e+04	-6.53063335904796e+05	1.42300000000000e+04	-2.75870799129038e+05	1.42300000000000e+04	-5.42002249979781e+05
1.42400000000000e+04	-6.35306194718394e+05	1.42400000000000e+04	-2.65717649238621e+05	1.42400000000000e+04	-5.38095832399014e+05
1.42500000000000e+04	-6.40394262913098e+05	1.42500000000000e+04	-2.56871605078038e+05	1.42500000000000e+04	-5.38010429134331e+05
1.42600000000000e+04	-6.79508303698407e+05	1.42600000000000e+04	-2.50068655367827e+05	1.42600000000000e+04	-5.40467453157322e+05
1.42700000000000e+04	-6.98186465762877e+05	1.42700000000000e+04	-2.47392996670010e+05	1.42700000000000e+04	-5.40389926452053e+05
1.42800000000000e+04	-7.01704520393432e+05	1.42800000000000e+04	-2.56252125917526e+05	1.42800000000000e+04	-5.43148268410157e+05
1.42900000000000e+04	-6.72102638587699e+05	1.42900000000000e+04	-2.67263253352347e+05	1.42900000000000e+04	-5.42751373362599e+05
1.43000000000000e+04	-6.63986642454611e+05	1.43000000000000e+04	-2.87060294683601e+05	1.43000000000000e+04	-5.44947514538296e+05
1.43100000000000e+04	-6.67786413221540e+05	1.43100000000000e+04	-2.91394983426523e+05	1.43100000000000e+04	-5.45286244271363e+05
1.43200000000000e+04	-6.67852944689831e+05	1.43200000000000e+04	-2.92117114167605e+05	1.43200000000000e+04	-5.44708123574661e+05
1.43300000000000e+04	-6.80297013532626e+05	1.43300000000000e+04	-2.83554629728936e+05	1.43300000000000e+04	-5.45862346091467e+05
1.43400000000000e+04	-7.31635052711387e+05	1.43400000000000e+04	-2.66246265040009e+05	1.43400000000000e+04	-5.41844108825865e+05
1.43500000000000e+04	-7.40154131131432e+05	1.43500000000000e+04	-2.61660179322334e+05	1.43500000000000e+04	-5.41725804571407e+05
1.43600000000000e+04	-7.48059154061411e+05	1.43600000000000e+04	-2.48814973414955e+05	1.43600000000000e+04	-5.40155624545474e+05
1.43700000000000e+04	-7.78575520231256e+05	1.43700000000000e+04	-2.51361342609912e+05	1.43700000000000e+04	-5.43598264856342e+05
1.43800000000000e+04	-7.67984950282425e+05	1.43800000000000e+04	-2.60027890364099e+05	1.43800000000000e+04	-5.45127902700568e+05
1.43900000000000e+04	-7.34858432023085e+05	1.43900000000000e+04	-2.73133444583186e+05	1.43900000000000e+04	-5.46376387136174e+05
1.44000000000000e+04	-7.24208883185111e+05	1.44000000000000e+04	-2.75964029433066e+05	1.44000000000000e+04	-5.47538122244956e+05
1.44100000000000e+04	-7.10143397187021e+05	1.44100000000000e+04	-2.70420944731838e+05	1.44100000000000e+04	-5.48255931250914e+05
1.44200000000000e+04	-6.62757468323860e+05	1.44200000000000e+04	-2.65506458537558e+05	1.44200000000000e+04	-5.49537278375353e+05
1.44300000000000e+04	-6.51995353685051e+05	1.44300000000000e+04	-2.59216417097148e+05	1.44300000000000e+04	-5.47417416391072e+05
1.44400000000000e+04	-6.47866170447476e+05	1.44400000000000e+04	-2.54184671970866e+05	1.44400000000000e+04	-5.47210664223008e+05
1.44500000000000e+04	-7.34124477761193e+05	1.44500000000000e+04	-2.54843583358445e+05	1.44500000000000e+04	-5.46151845487900e+05
1.44600000000000e+04	-7.60508928751635e+05	1.44600000000000e+04	-2.60028396758287e+05	1.44600000000000e+04	-5.46316826557708e+05
1.44700000000000e+04	-7.11484875599260e+05	1.44700000000000e+04	-2.67891306957427e+05	1.44700000000000e+04	-5.48121569808283e+05
1.44800000000000e+04	-6.95726489651113e+05	1.44800000000000e+04	-2.70790024653761e+05	1.44800000000000e+04	-5.49472685254312e+05
1.44900000000000e+04	-7.25580291796417e+05	1.44900000000000e+04	-2.71023286709739e+05	1.44900000000000e+04	-5.50544491239678e+05
1.45000000000000e+04	-7.41469281378741e+05	1.45000000000000e+04	-2.62005059369800e+05	1.45000000000000e+04	-5.51150000928634e+05
1.45100000000000e+04	-7.09391207769741e+05	1.45100000000000e+04	-2.58925165236352e+05	1.45100000000000e+04	-5.53153864587873e+05
1.45200000000000e+04	-7.06742193894300e+05	1.45200000000000e+04	-2.56150815047986e+05	1.45200000000000e+04	-5.53217470138519e+05
1.45300000000000e+04	-6.90200205279927e+05	1.45300000000000e+04	-2.59417470412014e+05	1.45300000000000e+04	-5.51341153523055e+05
1.45400000000000e+04	-6.51177556525405e+05	1.45400000000000e+04	-2.57991405622911e+05	1.45400000000000e+04	-5.52325716041417e+05
1.45500000000000e+04	-6.52772264970389e+05	1.45500000000000e+04	-2.56636248289673e+05	1.45500000000000e+04	-5.50039856016228e+05
1.45600000000000e+04	-6.94681561575169e+05	1.45600000000000e+04	-2.52694378672462e+05	1.45600000000000e+04	-5.49842940538423e+05
1.45700000000000e+04	-7.43595058061015e+05	1.45700000000000e+04	-2.49205337450421e+05	1.45700000000000e+04	-5.48161034183975e+05
1.45800000000000e+04	-7.35283482751489e+05	1.45800000000000e+04	-2.61434314283778e+05	1.45800000000000e+04	-5.48301249007904e+05
1.45900000000000e+04	-7.32312159384192e+05	1.45900000000000e+04	-2.69486344301238e+05	1.45900000000000e+04	-5.47373114483054e+05
1.46000000000000e+04	-7.53339687396453e+05	1.46000000000000e+04	-2.66868065543952e+05	1.46000000000000e+04	-5.45583287318846e+05
1.46100000000000e+04	-7.73318864337218e+05	1.46100000000000e+04	-2.70490348215649e+05	1.46100000000000e+04	-5.44369259992087e+05
1.46200000000000e+04	-7.79186178521446e+05	1.46200000000000e+04	-2.77445763566592e+05	1.46200000000000e+04	-5.44691940454995e+05
1.46300000000000e+04	-7.93066433013196e+05	1.46300000000000e+04	-2.76445564842960e+05	1.46300000000000e+04	-5.47084080431883e+05
1.46400000000000e+04	-7.71912931266835e+05	1.46400000000000e+04	-2.71531160972171e+05	1.46400000000000e+04	-5.50217058572318e+05
1.46500000000000e+04	-7.17891091580597e+05	1.46500000000000e+04	-2.70338403098894e+05	1.46500000000000e+04	-5.49594525721697e+05
1.46600000000000e+04	-6.94468716448043e+05	1.46600000000000e+04	-2.69818024993372e+05	1.46600000000000e+04	-5.48877471329778e+05
1.46700000000000e+04	-7.00448282375734e+05	1.46700000000000e+04	-2.72052425425402e+05	1.46700000000000e+04	-5.47981213119726e+05
1.46800000000000e+04	-7.11924957504574e+05	1.46800000000000e+04	-2.63626903184588e+05	1.46800000000000e+04	-5.46437365582688e+05
1.46900000000000e+04	-7.16957365199888e+05	1.46900000000000e+04	-2.58425582754866e+05	1.46900000000000e+04	-5.44106375269531e+05
1.47000000000000e+04	-7.40823437802619e+05	1.47000000000000e+04	-2.61054309515019e+05	1.47000000000000e+04	-5.43251915706947e+05
1.47100000000000e+04	-7.32787571725494e+05	1.47100000000000e+04	-2.61122770436883e+05	1.47100000000000e+04	-5.42233490698161e+05
1.47200000000000e+04	-7.09394138425520e+05	1.47200000000000e+04	-2.52052615739760e+05	1.47200000000000e+04	-5.43033849414493e+05
1.47300000000000e+04	-7.15138683107349e+05	1.47300000000000e+04	-2.49300768045882e+05	1.47300000000000e+04	-5.44513040242721e+05
1.47400000000000e+04	-7.35262689067702e+05	1.47400000000000e+04	-2.45931228078612e+05	1.47400000000000e+04	-5.46086315034724e+05
1.47500000000000e+04	-7.29613346452341e+05	1.47500000000000e+04	-2.50014008253784e+05	1.47500000000000e+04	-5.47815886376234e+05
1.47600000000000e+04	-7.15175326741385e+05	1.47600000000000e+04	-2.44628212771296e+05	1.47600000000000e+04	-5.47679148348563e+05
1.47700000000000e+04	-7.03682202811657e+05	1.47700000000000e+04	-2.52251502749907e+05	1.47700000000000e+04	-5.45924807732164e+05
1.47800000000000e+04	-6.75293183611518e+05	1.47800000000000e+04	-2.74224039793314e+05	1.47800000000000e+04	-5.43925940593690e+05
1.47900000000000e+04	-6.68858702242273e+05	1.47900000000000e+04	-2.79019271865809e+05	1.47900000000000e+04	-5.46439644043135e+05
1.48000000000000e+04	-7.38841977512788e+05	1.48000000000000e+04	-2.74936814772133e+05	1.48000000000000e+04	-5.47978114081963e+05
1.48100000000000e+04	-8.18148186102186e+05	1.48100000000000e+04	-2.70305220487944e+05	1.48100000000000e+04	-5.46769707190602e+05
1.48200000000000e+04	-7.88284560071226e+05	1.48200000000000e+04	-2.72398587719818e+05	1.48200000000000e+04	-5.45239648723598e+05
1.48300000000000e+04	-7.07653749646580e+05	1.48300000000000e+04	-2.59177577001757e+05	1.48300000000000e+04	-5.45892341506218e+05
1.48400000000000e+04	-6.68997341099770e+05	1.48400000000000e+04	-2.48234173050341e+05	1.48400000000000e+04	-5.46458921762852e+05
1.48500000000000e+04	-6.86467375839224e+05	1.48500000000000e+04	-2.47006546365005e+05	1.48500000000000e+04	-5.46324875201000e+05
1.48600000000000e+04	-7.44322097208922e+05	1.48600000000000e+04	-2.47221461487373e+05	1.48600000000000e+04	-5.49208361432826e+05
1.48700000000000e+04	-7.57076457467010e+05	1.48700000000000e+04	-2.46964648168624e+05	1.48700000000000e+04	-5.47872515391931e+05
1.48800000000000e+04	-7.22928067928571e+05	1.48800000000000e+04	-2.56379139785284e+05	1.48800000000000e+04	-5.46636898064482e+05
1.48900000000000e+04	-7.79412959379475e+05	1.48900000000000e+04	-2.69603904140132e+05	1.48900000000000e+04	-5.45832906483198e+05
1.49000000000000e+04	-7.40575909102342e+05	1.49000000000000e+04	-2.74313486066856e+05	1.49000000000000e+04	-5.45873916206458e+05
1.49100000000000e+04	-7.56927882954462e+05	1.49100000000000e+04	-2.77001874351924e+05	1.49100000000000e+04	-5.44773711955800e+05
1.49200000000000e+04	-7.93538246492967e+05	1.49200000000000e+04	-2.70157686325479e+05	1.49200000000000e+04	-5.44943483502698e+05
1.49300000000000e+04	-7.84088329623458e+05	1.49300000000000e+04	-2.67893043171337e+05	1.49300000000000e+04	-5.42538104342187e+05
1.49400000000000e+04	-7.70713730820472e+05	1.49400000000000e+04	-2.65901990782637e+05	1.49400000000000e+04	-5.41190978033730e+05
1.49500000000000e+04	-7.68286979987740e+05	1.49500000000000e+04	-2.54609071809326e+05	1.49500000000000e+04	-5.39218089791582e+05
1.49600000000000e+04	-7.59309979798287e+05	1.49600000000000e+04	-2.36955233494190e+05	1.49600000000000e+04	-5.41949642046547e+05
1.49700000000000e+04	-7.54042767038020e+05	1.49700000000000e+04	-2.47035596713586e+05	1.49700000000000e+04	-5.42348829068528e+05
1.49800000000000e+04	-7.50254791869510e+05	1.49800000000000e+04	-2.57113519805856e+05	1.49800000000000e+04	-5.46805309217005e+05
1.49900000000000e+04	-7.33510115806426e+05	1.49900000000000e+04	-2.65439934200281e+05	1.49900000000000e+04	-5.44589211523632e+05
1.50000000000000e+04	-7.16422328927682e+05	1.50000000000000e+04	-2.79687048064027e+05	1.50000000000000e+04	-5.45888929849014e+05
1.50100000000000e+04	-7.09403972850595e+05	1.50100000000000e+04	-2.77858656653792e+05	1.50100000000000e+04	-5.45495010574702e+05
1.50200000000000e+04	-7.10295964934283e+05	1.50200000000000e+04	-2.78493780155574e+05	1.50200000000000e+04	-5.45424635968874e+05
1.50300000000000e+04	-7.03044153687545e+05	1.50300000000000e+04	-2.66668197559472e+05	1.50300000000000e+04	-5.43830197164750e+05
1.50400000000000e+04	-6.72125363199359e+05	1.50400000000000e+04	-2.71522197424033e+05	1.50400000000000e+04	-5.41281199027032e+05
1.50500000000000e+04	-6.75099204191189e+05	1.50500000000000e+04	-2.56822507175226e+05	1.50500000000000e+04	-5.42288370980687e+05
1.50600000000000e+04	-7.21493233100915e+05	1.50600000000000e+04	-2.43512487834761e+05	1.50600000000000e+04	-5.42134214276149e+05
1.50700000000000e+04	-7.65666264201564e+05	1.50700000000000e+04	-2.43591346369297e+05	1.50700000000000e+04	-5.41707638648790e+05
1.50800000000000e+04	-7.59440784440061e+05	1.50800000000000e+04	-2.61281388235602e+05	1.50800000000000e+04	-5.42682400258773e+05
1.50900000000000e+04	-7.37923497223759e+05	1.50900000000000e+04	-2.72092124734463e+05	1.50900000000000e+04	-5.42306622958432e+05
1.51000000000000e+04	-7.01900305306621e+05	1.51000000000000e+04	-2.69858127450046e+05	1.51000000000000e+04	-5.41835125089011e+05
1.51100000000000e+04	-7.16155194747628e+05	1.51100000000000e+04	-2.66790110516940e+05	1.51100000000000e+04	-5.41381065328398e+05
1.51200000000000e+04	-7.19880708208759e+05	1.51200000000000e+04	-2.59898996404369e+05	1.51200000000000e+04	-5.40720176674664e+05
1.51300000000000e+04	-6.98240418960267e+05	1.51300000000000e+04	-2.53505987155686e+05	1.51300000000000e+04	-5.39712080482026e+05
1.51400000000000e+04	-6.85331510809866e+05	1.51400000000000e+04	-2.48702627963953e+05	1.51400000000000e+04	-5.40001263310836e+05
1.51500000000000e+04	-7.02275613139623e+05	1.51500000000000e+04	-2.54325785455510e+05	1.51500000000000e+04	-5.42272322475353e+05
1.51600000000000e+04	-7.60850408168862e+05	1.51600000000000e+04	-2.50749815604156e+05	1.51600000000000e+04	-5.47107712408660e+05
1.51700000000000e+04	-7.77055891982969e+05	1.51700000000000e+04	-2.53181137060830e+05	1.51700000000000e+04	-5.50012378271562e+05
1.51800000000000e+04	-7.49254834995511e+05	1.51800000000000e+04	-2.61014075296644e+05	1.51800000000000e+04	-5.51069748803644e+05
1.51900000000000e+04	-7.07860765777443e+05	1.51900000000000e+04	-2.68676017160569e+05	1.51900000000000e+04	-5.49541925590861e+05
1.52000000000000e+04	-6.92856131951789e+05	1.52000000000000e+04	-2.71276935339495e+05	1.52000000000000e+04	-5.48778761408421e+05
1.52100000000000e+04	-6.95018942738489e+05	1.52100000000000e+04	-2.69535815304857e+05	1.52100000000000e+04	-5.44721298114488e+05
1.52200000000000e+04	-6.88050701907973e+05	1.52200000000000e+04	-2.73426770804984e+05	1.52200000000000e+04	-5.45254624593744e+05
1.52300000000000e+04	-6.82577585346262e+05	1.52300000000000e+04	-2.75146480270100e+05	1.52300000000000e+04	-5.44727156667841e+05
1.52400000000000e+04	-7.02903152048583e+05	1.52400000000000e+04	-2.81461419356962e+05	1.52400000000000e+04	-5.46242196298869e+05
1.52500000000000e+04	-7.11247836644272e+05	1.52500000000000e+04	-2.67050719071880e+05	1.52500000000000e+04	-5.45820618655473e+05
1.52600000000000e+04	-7.18943273544922e+05	1.52600000000000e+04	-2.65248937707065e+05	1.52600000000000e+04	-5.45584234332986e+05
1.52700000000000e+04	-7.33440222783787e+05	1.52700000000000e+04	-2.68755735483423e+05	1.52700000000000e+04	-5.46540541232007e+05
1.52800000000000e+04	-7.39849164020250e+05	1.52800000000000e+04	-2.63088237222668e+05	1.52800000000000e+04	-5.45839048819587e+05
1.52900000000000e+04	-7.39582054137182e+05	1.52900000000000e+04	-2.53539342764646e+05	1.52900000000000e+04	-5.45683032734253e+05
1.53000000000000e+04	-7.10668379064938e+05	1.53000000000000e+04	-2.51579574948787e+05	1.53000000000000e+04	-5.43562510799704e+05
1.53100000000000e+04	-7.01904388674741e+05	1.53100000000000e+04	-2.63703889646415e+05	1.53100000000000e+04	-5.44149243198826e+05
1.53200000000000e+04	-7.00074407188640e+05	1.53200000000000e+04	-2.71938702605298e+05	1.53200000000000e+04	-5.43196708584768e+05
1.53300000000000e+04	-7.26990214196823e+05	1.53300000000000e+04	-2.73819916606097e+05	1.53300000000000e+04	-5.42596847680370e+05
1.53400000000000e+04	-7.67459086250320e+05	1.53400000000000e+04	-2.72169439515773e+05	1.53400000000000e+04	-5.43433328231796e+05
1.53500000000000e+04	-7.50390102535495e+05	1.53500000000000e+04	-2.75894595459081e+05	1.53500000000000e+04	-5.43650507650775e+05
1.53600000000000e+04	-7.19279468168297e+05	1.53600000000000e+04	-2.77647442566072e+05	1.53600000000000e+04	-5.42442040573796e+05
1.53700000000000e+04	-7.44708097894909e+05	1.53700000000000e+04	-2.74606724362019e+05	1.53700000000000e+04	-5.43009640732138e+05
1.53800000000000e+04	-7.24661435812829e+05	1.53800000000000e+04	-2.83659469793795e+05	1.53800000000000e+04	-5.42747527987806e+05
1.53900000000000e+04	-7.34340351201363e+05	1.53900000000000e+04	-2.90144600552505e+05	1.53900000000000e+04	-5.43908974859584e+05
1.54000000000000e+04	-7.65261867426248e+05	1.54000000000000e+04	-2.84869710475780e+05	1.54000000000000e+04	-5.45375345527500e+05
1.54100000000000e+04	-7.96161993902677e+05	1.54100000000000e+04	-2.70013398097631e+05	1.54100000000000e+04	-5.45913324163006e+05
1.54200000000000e+04	-7.53165234969635e+05	1.54200000000000e+04	-2.62630750016090e+05	1.54200000000000e+04	-5.47724934350796e+05
1.54300000000000e+04	-6.99603233928720e+05	1.54300000000000e+04	-2.65050978131507e+05	1.54300000000000e+04	-5.48690324917833e+05
1.54400000000000e+04	-6.65258498525751e+05	1.54400000000000e+04	-2.66589301130452e+05	1.54400000000000e+04	-5.48055355247559e+05
1.54500000000000e+04	-6.59882716335467e+05	1.54500000000000e+04	-2.81492122499647e+05	1.54500000000000e+04	-5.47435542337725e+05
1.54600000000000e+04	-7.12159531500124e+05	1.54600000000000e+04	-2.76556980971319e+05	1.54600000000000e+04	-5.45016933765284e+05
1.54700000000000e+04	-6.95852596422813e+05	1.54700000000000e+04	-2.82063682487919e+05	1.54700000000000e+04	-5.46066182755189e+05
1.54800000000000e+04	-6.59442363014475e+05	1.54800000000000e+04	-2.84121449172856e+05	1.54800000000000e+04	-5.47641479855755e+05
1.54900000000000e+04	-6.98793677361352e+05	1.54900000000000e+04	-2.82923999683127e+05	1.54900000000000e+04	-5.48892751169520e+05
1.55000000000000e+04	-7.30357821918236e+05	1.55000000000000e+04	-2.82213429133512e+05	1.55000000000000e+04	-5.47852296032910e+05
1.55100000000000e+04	-7.47105213235417e+05	1.55100000000000e+04	-2.82393344921875e+05	1.55100000000000e+04	-5.49280616826500e+05
1.55200000000000e+04	-7.51770733586772e+05	1.55200000000000e+04	-2.89858421588892e+05	1.55200000000000e+04	-5.48794718794480e+05
1.55300000000000e+04	-7.43200685712697e+05	1.55300000000000e+04	-2.86453540958151e+05	1.55300000000000e+04	-5.48266513099217e+05
1.55400000000000e+04	-7.33574914970008e+05	1.55400000000000e+04	-2.81438346259084e+05	1.55400000000000e+04	-5.46928627246021e+05
1.55500000000000e+04	-7.17439413047335e+05	1.55500000000000e+04	-2.74286992920968e+05	1.55500000000000e+04	-5.47150044936129e+05
1.55600000000000e+04	-7.11796861311042e+05	1.55600000000000e+04	-2.62441125554865e+05	1.55600000000000e+04	-5.47576710285445e+05
1.55700000000000e+04	-6.96343684448851e+05	1.55700000000000e+04	-2.56066437886209e+05	1.55700000000000e+04	-5.48829765630639e+05
1.55800000000000e+04	-6.95065142411776e+05	1.55800000000000e+04	-2.63434057577303e+05	1.55800000000000e+04	-5.48754811665664e+05
1.55900000000000e+04	-6.80122675092341e+05	1.55900000000000e+04	-2.66518633535050e+05	1.55900000000000e+04	-5.50221850783277e+05
1.56000000000000e+04	-6.73582889361274e+05	1.56000000000000e+04	-2.73860054771150e+05	1.56000000000000e+04	-5.50506384927742e+05
1.56100000000000e+04	-7.00279287461468e+05	1.56100000000000e+04	-2.84731040304341e+05	1.56100000000000e+04	-5.49758095940366e+05
1.56200000000000e+04	-7.12607507254283e+05	1.56200000000000e+04	-2.86383819848312e+05	1.56200000000000e+04	-5.49978645338892e+05
1.56300000000000e+04	-7.23032350044298e+05	1.56300000000000e+04	-2.90830803572995e+05	1.56300000000000e+04	-5.48816838786596e+05
1.56400000000000e+04	-7.19944133028791e+05	1.56400000000000e+04	-2.82543013980508e+05	1.56400000000000e+04	-5.48654594940516e+05
1.56500000000000e+04	-7.18707691338733e+05	1.56500000000000e+04	-2.75193262599932e+05	1.56500000000000e+04	-5.50553340851328e+05
1.56600000000000e+04	-7.12623806880517e+05	1.56600000000000e+04	-2.64989993086216e+05	1.56600000000000e+04	-5.48615019188006e+05
1.56700000000000e+04	-7.00556934891209e+05	1.56700000000000e+04	-2.60261690022319e+05	1.56700000000000e+04	-5.46938777740751e+05
1.56800000000000e+04	-7.23596150916404e+05	1.56800000000000e+04	-2.57633788714852e+05	1.56800000000000e+04	-5.46020790689792e+05
1.56900000000000e+04	-7.66123714364354e+05	1.56900000000000e+04	-2.55932392998435e+05	1.56900000000000e+04	-5.46969141500702e+05
1.57000000000000e+04	-7.84556942363877e+05	1.57000000000000e+04	-2.57381922880218e+05	1.57000000000000e+04	-5.47489182133918e+05
1.57100000000000e+04	-7.79937063721861e+05	1.57100000000000e+04	-2.52093675100948e+05	1.57100000000000e+04	-5.50281445480675e+05
1.57200000000000e+04	-7.98833694189966e+05	1.57200000000000e+04	-2.62240773199260e+05	1.57200000000000e+04	-5.50313924690820e+05
1.57300000000000e+04	-8.24989844275086e+05	1.57300000000000e+04	-2.76221020586288e+05	1.57300000000000e+04	-5.50897884830643e+05
1.57400000000000e+04	-7.94986355737934e+05	1.57400000000000e+04	-2.80544282159891e+05	1.57400000000000e+04	-5.51648031130404e+05
1.57500000000000e+04	-7.55329210402286e+05	1.57500000000000e+04	-2.90516863798876e+05	1.57500000000000e+04	-5.51703027576651e+05
1.57600000000000e+04	-7.35272345527784e+05	1.57600000000000e+04	-2.94742018709165e+05	1.57600000000000e+04	-5.52765018942614e+05
1.57700000000000e+04	-6.97672519901484e+05	1.57700000000000e+04	-2.95008076138162e+05	1.57700000000000e+04	-5.50071990077491e+05
1.57800000000000e+04	-7.34581579834269e+05	1.57800000000000e+04	-2.83599418807023e+05	1.57800000000000e+04	-5.51054117785057e+05
1.57900000000000e+04	-7.56154695275997e+05	1.57900000000000e+04	-2.75182419223054e+05	1.57900000000000e+04	-5.51019039192310e+05
1.58000000000000e+04	-7.73067076510044e+05	1.58000000000000e+04	-2.63023223099697e+05	1.58000000000000e+04	-5.52589230543649e+05
1.58100000000000e+04	-7.66393607076783e+05	1.58100000000000e+04	-2.54006355336125e+05	1.58100000000000e+04	-5.51261537375106e+05
1.58200000000000e+04	-7.54758610590545e+05	1.58200000000000e+04	-2.48139129050859e+05	1.58200000000000e+04	-5.49729892572249e+05
1.58300000000000e+04	-7.47769529190074e+05	1.58300000000000e+04	-2.44710665275795e+05	1.58300000000000e+04	-5.48302770640553e+05
1.58400000000000e+04	-7.23619088530954e+05	1.58400000000000e+04	-2.55844120542144e+05	1.58400000000000e+04	-5.50331860264542e+05
1.58500000000000e+04	-7.02217688137333e+05	1.58500000000000e+04	-2.64448058593411e+05	1.58500000000000e+04	-5.49581685556697e+05
1.58600000000000e+04	-7.17265305930953e+05	1.58600000000000e+04	-2.66019292866557e+05	1.58600000000000e+04	-5.52231093565111e+05
1.58700000000000e+04	-8.14568660113129e+05	1.58700000000000e+04	-2.73960211061248e+05	1.58700000000000e+04	-5.50564781897190e+05
1.58800000000000e+04	-8.07022404366240e+05	1.58800000000000e+04	-2.78159655681540e+05	1.58800000000000e+04	-5.51462445844284e+05
1.58900000000000e+04	-8.20839061055057e+05	1.58900000000000e+04	-2.78693963152331e+05	1.58900000000000e+04	-5.53656435759258e+05
1.59000000000000e+04	-8.21026727507305e+05	1.59000000000000e+04	-2.89115299269321e+05	1.59000000000000e+04	-5.53462727401295e+05
1.59100000000000e+04	-8.12890005075200e+05	1.59100000000000e+04	-2.84692010722969e+05	1.59100000000000e+04	-5.54154120916093e+05
1.59200000000000e+04	-8.02428280356380e+05	1.59200000000000e+04	-2.89955239440532e+05	1.59200000000000e+04	-5.53150335243869e+05
1.59300000000000e+04	-7.92994541755007e+05	1.59300000000000e+04	-2.81571497777891e+05	1.59300000000000e+04	-5.53115241322174e+05
1.59400000000000e+04	-7.89781407133098e+05	1.59400000000000e+04	-2.73398760681858e+05	1.59400000000000e+04	-5.53819339642685e+05
1.59500000000000e+04	-7.91035256759037e+05	1.59500000000000e+04	-2.67294567523420e+05	1.59500000000000e+04	-5.53964929676427e+05
1.59600000000000e+04	-7.52477609704769e+05	1.59600000000000e+04	-2.70669129584602e+05	1.59600000000000e+04	-5.53864042345751e+05
1.59700000000000e+04	-7.40001038111771e+05	1.59700000000000e+04	-2.83313563977614e+05	1.59700000000000e+04	-5.53697751985074e+05
1.59800000000000e+04	-8.04146134226433e+05	1.59800000000000e+04	-2.90242886704494e+05	1.59800000000000e+04	-5.53229980422724e+05
1.59900000000000e+04	-8.12106472962072e+05	1.59900000000000e+04	-2.99813549227146e+05	1.59900000000000e+04	-5.54100461052260e+05
1.60000000000000e+04	-7.62841677734116e+05	1.60000000000000e+04	-3.00529419173521e+05	1.60000000000000e+04	-5.52285933320325e+05
1.60100000000000e+04	-7.41770269258774e+05	1.60100000000000e+04	-3.02472748789297e+05	1.60100000000000e+04	-5.49950310272240e+05
1.60200000000000e+04	-7.86487778361826e+05	1.60200000000000e+04	-2.94217425232645e+05	1.60200000000000e+04	-5.52068890724806e+05
1.60300000000000e+04	-8.38032326104080e+05	1.60300000000000e+04	-2.87970296414366e+05	1.60300000000000e+04	-5.47370419061929e+05
1.60400000000000e+04	-8.20246484499918e+05	1.60400000000000e+04	-2.79834205487859e+05	1.60400000000000e+04	-5.49473808465010e+05
1.60500000000000e+04	-7.93343597981078e+05	1.60500000000000e+04	-2.78913806583826e+05	1.60500000000000e+04	-5.48391036219281e+05
1.60600000000000e+04	-7.60007784676483e+05	1.60600000000000e+04	-2.82570827385466e+05	1.60600000000000e+04	-5.48763176346592e+05
1.60700000000000e+04	-7.71573685154290e+05	1.60700000000000e+04	-2.89962519302396e+05	1.60700000000000e+04	-5.49247511677803e+05
1.60800000000000e+04	-7.89372548516629e+05	1.60800000000000e+04	-2.88586788499982e+05	1.60800000000000e+04	-5.50381944897388e+05
1.60900000000000e+04	-7.53983817999111e+05	1.60900000000000e+04	-2.89360644492993e+05	1.60900000000000e+04	-5.50939054677463e+05
1.61000000000000e+04	-7.14320977560616e+05	1.61000000000000e+04	-2.83325398505564e+05	1.61000000000000e+04	-5.51920577601153e+05
1.61100000000000e+04	-6.95256944635653e+05	1.61100000000000e+04	-2.80902659414951e+05	1.61100000000000e+04	-5.50926991860391e+05
1.61200000000000e+04	-7.31013318422815e+05	1.61200000000000e+04	-2.85387181909642e+05	1.61200000000000e+04	-5.49549222651174e+05
1.61300000000000e+04	-8.09786897859196e+05	1.61300000000000e+04	-2.96611866985142e+05	1.61300000000000e+04	-5.47828389265260e+05
1.61400000000000e+04	-8.13270398100705e+05	1.61400000000000e+04	-3.02474265939934e+05	1.61400000000000e+04	-5.49331877896699e+05
1.61500000000000e+04	-7.45384637733501e+05	1.61500000000000e+04	-3.01683883255503e+05	1.61500000000000e+04	-5.47596252806766e+05
1.61600000000000e+04	-7.38508840544456e+05	1.61600000000000e+04	-2.95754648365728e+05	1.61600000000000e+04	-5.52218040535726e+05
1.61700000000000e+04	-7.50622161170687e+05	1.61700000000000e+04	-2.93799696871064e+05	1.61700000000000e+04	-5.51891963727490e+05
1.61800000000000e+04	-7.63921294487198e+05	1.61800000000000e+04	-2.92178639019241e+05	1.61800000000000e+04	-5.55581085701024e+05
1.61900000000000e+04	-7.91389588395988e+05	1.61900000000000e+04	-2.92673919646875e+05	1.61900000000000e+04	-5.55173551601902e+05
1.62000000000000e+04	-8.23103420217304e+05	1.62000000000000e+04	-2.86380062537800e+05	1.62000000000000e+04	-5.53360815952177e+05
1.62100000000000e+04	-8.01814617796707e+05	1.62100000000000e+04	-2.91649325260386e+05	1.62100000000000e+04	-5.52171101685072e+05
1.62200000000000e+04	-7.65316212543623e+05	1.62200000000000e+04	-2.98843666327728e+05	1.62200000000000e+04	-5.50745525881388e+05
1.62300000000000e+04	-7.56825983525124e+05	1.62300000000000e+04	-3.02599916391924e+05	1.62300000000000e+04	-5.51694577231979e+05
1.62400000000000e+04	-7.74331104844598e+05	1.62400000000000e+04	-3.08553302244012e+05	1.62400000000000e+04	-5.53074937205532e+05
1.62500000000000e+04	-7.79866599771201e+05	1.62500000000000e+04	-3.07014938344506e+05	1.62500000000000e+04	-5.53814101509896e+05
1.62600000000000e+04	-7.42405051812932e+05	1.62600000000000e+04	-3.03418546138222e+05	1.62600000000000e+04	-5.56126031218271e+05
1.62700000000000e+04	-7.17742903927672e+05	1.62700000000000e+04	-3.01380507919977e+05	1.62700000000000e+04	-5.57600305161063e+05
1.62800000000000e+04	-6.88923301020069e+05	1.62800000000000e+04	-3.05615150744280e+05	1.62800000000000e+04	-5.57017386086695e+05
1.62900000000000e+04	-7.07493241018304e+05	1.62900000000000e+04	-3.08960377532575e+05	1.62900000000000e+04	-5.55242292107458e+05
1.63000000000000e+04	-7.52193466979335e+05	1.63000000000000e+04	-3.03444967485614e+05	1.63000000000000e+04	-5.52774950501162e+05
1.63100000000000e+04	-7.99228722644247e+05	1.63100000000000e+04	-2.97673357403354e+05	1.63100000000000e+04	-5.53111329865792e+05
1.63200000000000e+04	-7.74507191630726e+05	1.63200000000000e+04	-2.94237832883881e+05	1.63200000000000e+04	-5.53845866280594e+05
1.63300000000000e+04	-7.34668339993587e+05	1.63300000000000e+04	-2.86631889982202e+05	1.63300000000000e+04	-5.53516038970839e+05
1.63400000000000e+04	-7.18995910317559e+05	1.63400000000000e+04	-2.83895945721808e+05	1.63400000000000e+04	-5.55570506297844e+05
1.63500000000000e+04	-7.41208952204662e+05	1.63500000000000e+04	-2.92745114375503e+05	1.63500000000000e+04	-5.55549348957859e+05
1.63600000000000e+04	-7.60526344193441e+05	1.63600000000000e+04	-2.99256740143282e+05	1.63600000000000e+04	-5.56712904798437e+05
1.63700000000000e+04	-7.67086553413311e+05	1.63700000000000e+04	-3.03945409652163e+05	1.63700000000000e+04	-5.55683337685796e+05
1.63800000000000e+04	-7.53529643441429e+05	1.63800000000000e+04	-3.01258035979086e+05	1.63800000000000e+04	-5.54667608246323e+05
1.63900000000000e+04	-7.24230226915530e+05	1.63900000000000e+04	-3.01878053432374e+05	1.63900000000000e+04	-5.57056769478065e+05
1.64000000000000e+04	-7.38718434353583e+05	1.64000000000000e+04	-2.99488925796753e+05	1.64000000000000e+04	-5.55532776547107e+05
1.64100000000000e+04	-7.58616345569479e+05	1.64100000000000e+04	-2.88119405460067e+05	1.64100000000000e+04	-5.56394549571755e+05
1.64200000000000e+04	-7.66764702830475e+05	1.64200000000000e+04	-2.81110309515704e+05	1.64200000000000e+04	-5.55245625291828e+05
1.64300000000000e+04	-7.71470559360933e+05	1.64300000000000e+04	-2.87730439832328e+05	1.64300000000000e+04	-5.57268374203822e+05
1.64400000000000e+04	-7.82105751939644e+05	1.64400000000000e+04	-2.86731124552437e+05	1.64400000000000e+04	-5.57729144491903e+05
1.64500000000000e+04	-7.84273247424919e+05	1.64500000000000e+04	-2.86050692242681e+05	1.64500000000000e+04	-5.59710875419821e+05
1.64600000000000e+04	-7.70516159208107e+05	1.64600000000000e+04	-2.95198925470155e+05	1.64600000000000e+04	-5.60916153640643e+05
1.64700000000000e+04	-7.34566251593823e+05	1.64700000000000e+04	-3.11179957295012e+05	1.64700000000000e+04	-5.61404715740308e+05
1.64800000000000e+04	-6.97168695022227e+05	1.64800000000000e+04	-3.08754457742735e+05	1.64800000000000e+04	-5.59261469787246e+05
1.64900000000000e+04	-7.04548802917052e+05	1.64900000000000e+04	-3.05116852425431e+05	1.64900000000000e+04	-5.59438982622252e+05
1.65000000000000e+04	-6.88235015785997e+05	1.65000000000000e+04	-3.02309819577103e+05	1.65000000000000e+04	-5.58653003090428e+05
1.65100000000000e+04	-7.16634679498522e+05	1.65100000000000e+04	-2.98889989112689e+05	1.65100000000000e+04	-5.57298239294774e+05
1.65200000000000e+04	-7.40465393785684e+05	1.65200000000000e+04	-2.98860357470737e+05	1.65200000000000e+04	-5.56619091988153e+05
1.65300000000000e+04	-7.67664500962289e+05	1.65300000000000e+04	-2.77683592761393e+05	1.65300000000000e+04	-5.57444427123759e+05
1.65400000000000e+04	-7.44612018284838e+05	1.65400000000000e+04	-2.81909753452724e+05	1.65400000000000e+04	-5.56440062816181e+05
1.65500000000000e+04	-7.64114145916159e+05	1.65500000000000e+04	-2.75424105180528e+05	1.65500000000000e+04	-5.55020868945724e+05
1.65600000000000e+04	-7.54260601238376e+05	1.65600000000000e+04	-2.78286105585010e+05	1.65600000000000e+04	-5.55545778231309e+05
1.65700000000000e+04	-7.36195440766790e+05	1.65700000000000e+04	-2.77831130515328e+05	1.65700000000000e+04	-5.51831921556961e+05
1.65800000000000e+04	-6.86454821125248e+05	1.65800000000000e+04	-2.87798792648205e+05	1.65800000000000e+04	-5.54539459499726e+05
1.65900000000000e+04	-7.14782524189865e+05	1.65900000000000e+04	-2.96643642678970e+05	1.65900000000000e+04	-5.53297281444900e+05
1.66000000000000e+04	-7.93600001815097e+05	1.66000000000000e+04	-3.00053019849943e+05	1.66000000000000e+04	-5.56484271724838e+05
1.66100000000000e+04	-7.67997706147975e+05	1.66100000000000e+04	-2.94148986406519e+05	1.66100000000000e+04	-5.54048910830192e+05
1.66200000000000e+04	-7.44988277643767e+05	1.66200000000000e+04	-2.81347188736507e+05	1.66200000000000e+04	-5.54003083796154e+05
1.66300000000000e+04	-7.67589547471807e+05	1.66300000000000e+04	-2.82824312647563e+05	1.66300000000000e+04	-5.51954086355354e+05
1.66400000000000e+04	-7.76592233728006e+05	1.66400000000000e+04	-2.84182019698944e+05	1.66400000000000e+04	-5.53747087426469e+05
1.66500000000000e+04	-7.57412132149667e+05	1.66500000000000e+04	-2.77967839733384e+05	1.66500000000000e+04	-5.55415888481817e+05
1.66600000000000e+04	-7.59242827603982e+05	1.66600000000000e+04	-2.89962737112478e+05	1.66600000000000e+04	-5.57777683969506e+05
1.66700000000000e+04	-7.63992736785927e+05	1.66700000000000e+04	-3.03255527953617e+05	1.66700000000000e+04	-5.59271527993120e+05
1.66800000000000e+04	-7.54710006622852e+05	1.66800000000000e+04	-2.96041265004420e+05	1.66800000000000e+04	-5.58631409148081e+05
1.66900000000000e+04	-7.27399800661642e+05	1.66900000000000e+04	-3.04172556523736e+05	1.66900000000000e+04	-5.56118181552193e+05
1.67000000000000e+04	-7.32163794835510e+05	1.67000000000000e+04	-3.01724788337537e+05	1.67000000000000e+04	-5.53495416037248e+05
1.67100000000000e+04	-7.22433408965744e+05	1.67100000000000e+04	-3.09483556693599e+05	1.67100000000000e+04	-5.53332426927896e+05
1.67200000000000e+04	-7.46250105888550e+05	1.67200000000000e+04	-2.97222363713304e+05	1.67200000000000e+04	-5.51107902724298e+05
1.67300000000000e+04	-7.72072808274066e+05	1.67300000000000e+04	-2.83246985347637e+05	1.67300000000000e+04	-5.53921495445363e+05
1.67400000000000e+04	-7.90014240869383e+05	1.67400000000000e+04	-2.73759974101259e+05	1.67400000000000e+04	-5.54531900051309e+05
1.67500000000000e+04	-7.90763594273174e+05	1.67500000000000e+04	-2.73609784351349e+05	1.67500000000000e+04	-5.56422197573451e+05
1.67600000000000e+04	-7.75161239438739e+05	1.67600000000000e+04	-2.77860050338873e+05	1.67600000000000e+04	-5.55524500709268e+05
1.67700000000000e+04	-7.66002379639348e+05	1.67700000000000e+04	-2.80215041838846e+05	1.67700000000000e+04	-5.59325368435788e+05
1.67800000000000e+04	-7.60649727389680e+05	1.67800000000000e+04	-2.86682149353714e+05	1.67800000000000e+04	-5.57005979789843e+05
1.67900000000000e+04	-7.37940944353828e+05	1.67900000000000e+04	-2.86945396845268e+05	1.67900000000000e+04	-5.57028917922404e+05
1.68000000000000e+04	-7.10267622568755e+05	1.68000000000000e+04	-2.98051398728360e+05	1.68000000000000e+04	-5.54029732398230e+05
1.68100000000000e+04	-7.00017069585015e+05	1.68100000000000e+04	-2.98146726359810e+05	1.68100000000000e+04	-5.55046914494667e+05
1.68200000000000e+04	-7.46095057862197e+05	1.68200000000000e+04	-3.06699584103568e+05	1.68200000000000e+04	-5.54819787836360e+05
1.68300000000000e+04	-7.97991101838519e+05	1.68300000000000e+04	-3.00889527427734e+05	1.68300000000000e+04	-5.54840909947838e+05
1.68400000000000e+04	-8.21239534522327e+05	1.68400000000000e+04	-2.94639460601005e+05	1.68400000000000e+04	-5.56882376067374e+05
1.68500000000000e+04	-7.91437045148904e+05	1.68500000000000e+04	-3.01714153618634e+05	1.68500000000000e+04	-5.57147349826530e+05
1.68600000000000e+04	-7.56660584248799e+05	1.68600000000000e+04	-3.05070963421517e+05	1.68600000000000e+04	-5.57293701614900e+05
1.68700000000000e+04	-7.10921351253517e+05	1.68700000000000e+04	-2.94385059585972e+05	1.68700000000000e+04	-5.59044080704313e+05
1.68800000000000e+04	-7.04666978171788e+05	1.68800000000000e+04	-2.98975645521794e+05	1.68800000000000e+04	-5.57585348607146e+05
1.68900000000000e+04	-7.24675338563362e+05	1.68900000000000e+04	-2.88639576543857e+05	1.68900000000000e+04	-5.58172968677168e+05
1.69000000000000e+04	-7.42014544447454e+05	1.69000000000000e+04	-2.88666958316771e+05	1.69000000000000e+04	-5.58645731939905e+05
1.69100000000000e+04	-7.50333145219971e+05	1.69100000000000e+04	-3.00955134217313e+05	1.69100000000000e+04	-5.58596991902412e+05
1.69200000000000e+04	-7.65785837116614e+05	1.69200000000000e+04	-3.09316084115306e+05	1.69200000000000e+04	-5.60107880394373e+05
1.69300000000000e+04	-7.85917876833891e+05	1.69300000000000e+04	-3.02685058637641e+05	1.69300000000000e+04	-5.61241624978228e+05
1.69400000000000e+04	-8.00214969049686e+05	1.69400000000000e+04	-3.10924457610706e+05	1.69400000000000e+04	-5.62732215622265e+05
1.69500000000000e+04	-8.00082884610216e+05	1.69500000000000e+04	-3.07260014841174e+05	1.69500000000000e+04	-5.62060342115516e+05
1.69600000000000e+04	-7.59588792622194e+05	1.69600000000000e+04	-3.00350360286233e+05	1.69600000000000e+04	-5.63411358245933e+05
1.69700000000000e+04	-7.34104187260660e+05	1.69700000000000e+04	-3.06368940535022e+05	1.69700000000000e+04	-5.60416927459779e+05
1.69800000000000e+04	-7.02756869563947e+05	1.69800000000000e+04	-3.11005250335708e+05	1.69800000000000e+04	-5.60850202676842e+05
1.69900000000000e+04	-7.16126374719456e+05	1.69900000000000e+04	-3.15445632104789e+05	1.69900000000000e+04	-5.59105763095923e+05
1.70000000000000e+04	-7.43481740576402e+05	1.70000000000000e+04	-3.02475053833295e+05	1.70000000000000e+04	-5.60722839700422e+05
1.70100000000000e+04	-7.78671904892367e+05	1.70100000000000e+04	-2.90422981117065e+05	1.70100000000000e+04	-5.62526407003475e+05
1.70200000000000e+04	-7.58800308143630e+05	1.70200000000000e+04	-2.76196894865198e+05	1.70200000000000e+04	-5.63435710719840e+05
1.70300000000000e+04	-7.08607148850737e+05	1.70300000000000e+04	-2.69942201275142e+05	1.70300000000000e+04	-5.65736843266844e+05
1.70400000000000e+04	-7.27474500261301e+05	1.70400000000000e+04	-2.69454412819339e+05	1.70400000000000e+04	-5.65131440606302e+05
1.70500000000000e+04	-7.47066594634110e+05	1.70500000000000e+04	-2.79637633225084e+05	1.70500000000000e+04	-5.65579117126821e+05
1.70600000000000e+04	-7.71587806164957e+05	1.70600000000000e+04	-2.90633789774892e+05	1.70600000000000e+04	-5.63768626442258e+05
1.70700000000000e+04	-7.84055080147931e+05	1.70700000000000e+04	-2.99904448104681e+05	1.70700000000000e+04	-5.65148372268320e+05
1.70800000000000e+04	-7.58533194850703e+05	1.70800000000000e+04	-3.03696795035606e+05	1.70800000000000e+04	-5.65012931009535e+05
1.70900000000000e+04	-7.51367016454417e+05	1.70900000000000e+04	-2.99063488696124e+05	1.70900000000000e+04	-5.67468823694029e+05
1.71000000000000e+04	-7.69394245848515e+05	1.71000000000000e+04	-2.97625703162048e+05	1.71000000000000e+04	-5.68265942894907e+05
1.71100000000000e+04	-7.92976629349110e+05	1.71100000000000e+04	-2.90878102935474e+05	1.71100000000000e+04	-5.68768963819772e+05
1.71200000000000e+04	-8.16507239282873e+05	1.71200000000000e+04	-2.91345346047234e+05	1.71200000000000e+04	-5.69139674852344e+05
1.71300000000000e+04	-8.18709098801522e+05	1.71300000000000e+04	-2.94846282998951e+05	1.71300000000000e+04	-5.65848093486383e+05
1.71400000000000e+04	-8.12258759011027e+05	1.71400000000000e+04	-2.87687085113461e+05	1.71400000000000e+04	-5.64835804140021e+05
1.71500000000000e+04	-7.99308022900424e+05	1.71500000000000e+04	-2.95610268040888e+05	1.71500000000000e+04	-5.63591047924931e+05
1.71600000000000e+04	-7.90099736561677e+05	1.71600000000000e+04	-2.96821496594204e+05	1.71600000000000e+04	-5.63453408527412e+05
1.71700000000000e+04	-7.78149456980911e+05	1.71700000000000e+04	-3.02953090257925e+05	1.71700000000000e+04	-5.61494750780627e+05
1.71800000000000e+04	-7.77953985875681e+05	1.71800000000000e+04	-3.02092304311365e+05	1.71800000000000e+04	-5.61065008394526e+05
1.71900000000000e+04	-7.60311701646425e+05	1.71900000000000e+04	-3.06001920125362e+05	1.71900000000000e+04	-5.63462319598885e+05
1.72000000000000e+04	-7.16183333244747e+05	1.72000000000000e+04	-3.05904200050768e+05	1.72000000000000e+04	-5.62986150177047e+05
1.72100000000000e+04	-7.17304553102464e+05	1.72100000000000e+04	-2.99223707158588e+05	1.72100000000000e+04	-5.63448072034728e+05
1.72200000000000e+04	-7.43716942574973e+05	1.72200000000000e+04	-2.94991602035889e+05	1.72200000000000e+04	-5.61562323322283e+05
1.72300000000000e+04	-7.54065967781465e+05	1.72300000000000e+04	-2.88755600978403e+05	1.72300000000000e+04	-5.61567025438257e+05
1.72400000000000e+04	-7.98523551597257e+05	1.72400000000000e+04	-2.83471292922614e+05	1.72400000000000e+04	-5.62761391774331e+05
1.72500000000000e+04	-8.15660827949964e+05	1.72500000000000e+04	-2.81295343528713e+05	1.72500000000000e+04	-5.61706687744847e+05
1.72600000000000e+04	-7.83637784092307e+05	1.72600000000000e+04	-2.79893815684115e+05	1.72600000000000e+04	-5.64385765196219e+05
1.72700000000000e+04	-7.36325726955214e+05	1.72700000000000e+04	-2.86729052536962e+05	1.72700000000000e+04	-5.61496693130446e+05
1.72800000000000e+04	-7.14909927306917e+05	1.72800000000000e+04	-2.87438606556621e+05	1.72800000000000e+04	-5.61882417563326e+05
1.72900000000000e+04	-7.24899483046806e+05	1.72900000000000e+04	-2.91018577393974e+05	1.72900000000000e+04	-5.62364888298163e+05
1.73000000000000e+04	-7.48361863408232e+05	1.73000000000000e+04	-2.96262573025283e+05	1.73000000000000e+04	-5.64431446421894e+05
1.73100000000000e+04	-7.71105848514737e+05	1.73100000000000e+04	-2.96445891470864e+05	1.73100000000000e+04	-5.64903338222015e+05
1.73200000000000e+04	-7.53309128163462e+05	1.73200000000000e+04	-2.97616143021342e+05	1.73200000000000e+04	-5.65800146178041e+05
1.73300000000000e+04	-7.26266645888219e+05	1.73300000000000e+04	-3.02490012404369e+05	1.73300000000000e+04	-5.63127418341096e+05
1.73400000000000e+04	-7.46538513911301e+05	1.73400000000000e+04	-3.12781119543081e+05	1.73400000000000e+04	-5.64483815804717e+05
1.73500000000000e+04	-7.67553459042425e+05	1.73500000000000e+04	-3.21063141790137e+05	1.73500000000000e+04	-5.62871184832933e+05
1.73600000000000e+04	-7.70410314331391e+05	1.73600000000000e+04	-3.19213551760082e+05	1.73600000000000e+04	-5.63796566825542e+05
1.73700000000000e+04	-7.70808994406254e+05	1.73700000000000e+04	-3.21784934241850e+05	1.73700000000000e+04	-5.61386965191532e+05
1.73800000000000e+04	-7.87603841424739e+05	1.73800000000000e+04	-3.13528545632239e+05	1.73800000000000e+04	-5.61416409662158e+05
1.73900000000000e+04	-7.85926890239971e+05	1.73900000000000e+04	-3.06847773381924e+05	1.73900000000000e+04	-5.60525216020652e+05
1.74000000000000e+04	-7.80795402985317e+05	1.74000000000000e+04	-2.98472494953257e+05	1.74000000000000e+04	-5.60312151016876e+05
1.74100000000000e+04	-7.86338993139304e+05	1.74100000000000e+04	-2.80126239341913e+05	1.74100000000000e+04	-5.57793943956861e+05
1.74200000000000e+04	-7.67323942285337e+05	1.74200000000000e+04	-2.80798057508227e+05	1.74200000000000e+04	-5.56829500395193e+05
1.74300000000000e+04	-7.47510729185681e+05	1.74300000000000e+04	-2.87035804849340e+05	1.74300000000000e+04	-5.57193615020850e+05
1.74400000000000e+04	-7.38447365021660e+05	1.74400000000000e+04	-2.96884830959535e+05	1.74400000000000e+04	-5.58685185361966e+05
1.74500000000000e+04	-7.18486248993800e+05	1.74500000000000e+04	-3.08580997172464e+05	1.74500000000000e+04	-5.60746808775078e+05
1.74600000000000e+04	-7.38087736647669e+05	1.74600000000000e+04	-3.26088940729943e+05	1.74600000000000e+04	-5.63248413638221e+05
1.74700000000000e+04	-7.72676147296324e+05	1.74700000000000e+04	-3.35188795400748e+05	1.74700000000000e+04	-5.64659323334907e+05
1.74800000000000e+04	-7.98814661545135e+05	1.74800000000000e+04	-3.36455690617460e+05	1.74800000000000e+04	-5.64863478836822e+05
1.74900000000000e+04	-8.04761945521906e+05	1.74900000000000e+04	-3.28071425374040e+05	1.74900000000000e+04	-5.64559610533493e+05
1.75000000000000e+04	-7.82026590528229e+05	1.75000000000000e+04	-3.20896685740948e+05	1.75000000000000e+04	-5.61481297947627e+05
1.75100000000000e+04	-7.43214338294866e+05	1.75100000000000e+04	-3.09035233068662e+05	1.75100000000000e+04	-5.61805109994555e+05
1.75200000000000e+04	-7.25254489656537e+05	1.75200000000000e+04	-3.05016699912450e+05	1.75200000000000e+04	-5.60305349583567e+05
1.75300000000000e+04	-7.52489921097467e+05	1.75300000000000e+04	-3.06268409267744e+05	1.75300000000000e+04	-5.60467188218903e+05
1.75400000000000e+04	-7.56323441912666e+05	1.75400000000000e+04	-3.00295977487109e+05	1.75400000000000e+04	-5.60230707408096e+05
1.75500000000000e+04	-7.63789431004440e+05	1.75500000000000e+04	-3.15453673919879e+05	1.75500000000000e+04	-5.62498822655503e+05
1.75600000000000e+04	-7.53835313731923e+05	1.75600000000000e+04	-3.07495548720035e+05	1.75600000000000e+04	-5.61829921016831e+05
1.75700000000000e+04	-7.73408193930066e+05	1.75700000000000e+04	-3.15568162970509e+05	1.75700000000000e+04	-5.63412503463544e+05
1.75800000000000e+04	-8.04838753593178e+05	1.75800000000000e+04	-3.14289464900227e+05	1.75800000000000e+04	-5.63306271054755e+05
1.75900000000000e+04	-7.91443868931764e+05	1.75900000000000e+04	-3.22219484840880e+05	1.75900000000000e+04	-5.64190091794260e+05
1.76000000000000e+04	-7.73744147781869e+05	1.76000000000000e+04	-3.19794929451918e+05	1.76000000000000e+04	-5.61462097220230e+05
1.76100000000000e+04	-7.62329095091552e+05	1.76100000000000e+04	-3.11828382090611e+05	1.76100000000000e+04	-5.60327856978954e+05
1.76200000000000e+04	-7.79706073825893e+05	1.76200000000000e+04	-3.02365189797578e+05	1.76200000000000e+04	-5.58948832767877e+05
1.76300000000000e+04	-7.81102163163626e+05	1.76300000000000e+04	-2.92784824179874e+05	1.76300000000000e+04	-5.60941502230912e+05
1.76400000000000e+04	-7.93235053941579e+05	1.76400000000000e+04	-2.99655093859453e+05	1.76400000000000e+04	-5.59652681572584e+05
1.76500000000000e+04	-8.04243274215104e+05	1.76500000000000e+04	-2.99783707796994e+05	1.76500000000000e+04	-5.61155537077546e+05
1.76600000000000e+04	-7.86773740246517e+05	1.76600000000000e+04	-3.13027941764482e+05	1.76600000000000e+04	-5.60770626473793e+05
1.76700000000000e+04	-7.46441624671242e+05	1.76700000000000e+04	-3.18065860426096e+05	1.76700000000000e+04	-5.62162353468757e+05
1.76800000000000e+04	-7.34416524902190e+05	1.76800000000000e+04	-3.30675737694774e+05	1.76800000000000e+04	-5.62130291415392e+05
1.76900000000000e+04	-7.39729872878909e+05	1.76900000000000e+04	-3.27051274269562e+05	1.76900000000000e+04	-5.62072391298467e+05
1.77000000000000e+04	-7.23042874761913e+05	1.77000000000000e+04	-3.11248764757000e+05	1.77000000000000e+04	-5.62773157029634e+05
1.77100000000000e+04	-7.48313048893854e+05	1.77100000000000e+04	-3.18325397706238e+05	1.77100000000000e+04	-5.63053808556433e+05
1.77200000000000e+04	-7.83269001075222e+05	1.77200000000000e+04	-3.14428493316731e+05	1.77200000000000e+04	-5.63217961312074e+05
1.77300000000000e+04	-8.00602752226438e+05	1.77300000000000e+04	-3.13170752996354e+05	1.77300000000000e+04	-5.63033706949546e+05
1.77400000000000e+04	-7.82231732398514e+05	1.77400000000000e+04	-3.08419142381501e+05	1.77400000000000e+04	-5.63963979166927e+05
1.77500000000000e+04	-7.72047903689338e+05	1.77500000000000e+04	-3.17408737302386e+05	1.77500000000000e+04	-5.66452815052984e+05
1.77600000000000e+04	-7.74270702631733e+05	1.77600000000000e+04	-3.22532470452239e+05	1.77600000000000e+04	-5.67864888421099e+05
1.77700000000000e+04	-7.95565466913603e+05	1.77700000000000e+04	-3.28248206381627e+05	1.77700000000000e+04	-5.69195709931092e+05
1.77800000000000e+04	-8.13988841407514e+05	1.77800000000000e+04	-3.27574435364100e+05	1.77800000000000e+04	-5.67897000623076e+05
1.77900000000000e+04	-8.14395517723762e+05	1.77900000000000e+04	-3.14459108450768e+05	1.77900000000000e+04	-5.69671375590849e+05
1.78000000000000e+04	-8.11119639329817e+05	1.78000000000000e+04	-3.11785640321118e+05	1.78000000000000e+04	-5.68979699248506e+05
1.78100000000000e+04	-8.04530498226212e+05	1.78100000000000e+04	-3.11388742104655e+05	1.78100000000000e+04	-5.68790295245156e+05
1.78200000000000e+04	-7.74147718398752e+05	1.78200000000000e+04	-3.06249456757814e+05	1.78200000000000e+04	-5.69584622447267e+05
1.78300000000000e+04	-7.51672826668946e+05	1.78300000000000e+04	-3.14291454329800e+05	1.78300000000000e+04	-5.68877549462595e+05
1.78400000000000e+04	-7.80121004977133e+05	1.78400000000000e+04	-3.17026867415668e+05	1.78400000000000e+04	-5.69216478652984e+05
1.78500000000000e+04	-7.97946278644639e+05	1.78500000000000e+04	-3.14200213627534e+05	1.78500000000000e+04	-5.69709506868901e+05
1.78600000000000e+04	-8.05758924686277e+05	1.78600000000000e+04	-3.09506609719077e+05	1.78600000000000e+04	-5.68610106970939e+05
1.78700000000000e+04	-8.01118339757541e+05	1.78700000000000e+04	-3.09578589190122e+05	1.78700000000000e+04	-5.67600394338496e+05
1.78800000000000e+04	-7.90046047749077e+05	1.78800000000000e+04	-3.08690050240288e+05	1.78800000000000e+04	-5.65735380187680e+05
1.78900000000000e+04	-7.87504509877609e+05	1.78900000000000e+04	-3.06761358326472e+05	1.78900000000000e+04	-5.62958176129175e+05
1.79000000000000e+04	-7.87310361990703e+05	1.79000000000000e+04	-3.10813026025264e+05	1.79000000000000e+04	-5.62525131963591e+05
1.79100000000000e+04	-7.65898517078514e+05	1.79100000000000e+04	-3.14385693594168e+05	1.79100000000000e+04	-5.62650690816709e+05
1.79200000000000e+04	-7.81935911902540e+05	1.79200000000000e+04	-3.21043025664159e+05	1.79200000000000e+04	-5.64166188137938e+05
1.79300000000000e+04	-7.99437912336462e+05	1.79300000000000e+04	-3.16825490714011e+05	1.79300000000000e+04	-5.65723142698170e+05
1.79400000000000e+04	-7.89359203426013e+05	1.79400000000000e+04	-3.16754290093476e+05	1.79400000000000e+04	-5.63408115840983e+05
1.79500000000000e+04	-7.85169398964846e+05	1.79500000000000e+04	-3.13863000204169e+05	1.79500000000000e+04	-5.63809478787917e+05
1.79600000000000e+04	-7.76736616248325e+05	1.79600000000000e+04	-3.10286613017410e+05	1.79600000000000e+04	-5.63037277871321e+05
1.79700000000000e+04	-7.69184568358286e+05	1.79700000000000e+04	-3.08559030982935e+05	1.79700000000000e+04	-5.63349164256479e+05
1.79800000000000e+04	-7.64569763735951e+05	1.79800000000000e+04	-3.13560872314866e+05	1.79800000000000e+04	-5.62351639682406e+05
1.79900000000000e+04	-8.06944058688157e+05	1.79900000000000e+04	-3.16299672969378e+05	1.79900000000000e+04	-5.64010108633014e+05
1.80000000000000e+04	-8.24444696861434e+05	1.80000000000000e+04	-3.16860483976343e+05	1.80000000000000e+04	-5.64009656656517e+05
1.80100000000000e+04	-8.07225629914006e+05	1.80100000000000e+04	-3.13948303214108e+05	1.80100000000000e+04	-5.64854981425767e+05
1.80200000000000e+04	-8.03716104373797e+05	1.80200000000000e+04	-3.23157133690162e+05	1.80200000000000e+04	-5.66936264721396e+05
1.80300000000000e+04	-7.86718479755279e+05	1.80300000000000e+04	-3.24056148349564e+05	1.80300000000000e+04	-5.65601821293341e+05
1.80400000000000e+04	-8.04054312595309e+05	1.80400000000000e+04	-3.24646550152747e+05	1.80400000000000e+04	-5.66480836307716e+05
1.80500000000000e+04	-8.09028852820034e+05	1.80500000000000e+04	-3.28820995436832e+05	1.80500000000000e+04	-5.65776344741185e+05
1.80600000000000e+04	-7.87513206512628e+05	1.80600000000000e+04	-3.23310741102844e+05	1.80600000000000e+04	-5.65370511274667e+05
1.80700000000000e+04	-7.52354111942611e+05	1.80700000000000e+04	-3.18106852654339e+05	1.80700000000000e+04	-5.64046940659223e+05
1.80800000000000e+04	-7.24184798936441e+05	1.80800000000000e+04	-3.02691385309901e+05	1.80800000000000e+04	-5.61927460716538e+05
1.80900000000000e+04	-7.66093891606400e+05	1.80900000000000e+04	-3.08757606823962e+05	1.80900000000000e+04	-5.61320243069508e+05
1.81000000000000e+04	-8.32260898316143e+05	1.81000000000000e+04	-3.10402240907983e+05	1.81000000000000e+04	-5.62909864981783e+05
1.81100000000000e+04	-8.79603368817755e+05	1.81100000000000e+04	-3.06728238374171e+05	1.81100000000000e+04	-5.65071588537733e+05
1.81200000000000e+04	-8.69611850621185e+05	1.81200000000000e+04	-3.11085601665034e+05	1.81200000000000e+04	-5.66646192562553e+05
1.81300000000000e+04	-8.26060948801336e+05	1.81300000000000e+04	-3.23450726829899e+05	1.81300000000000e+04	-5.69064627452701e+05
1.81400000000000e+04	-7.78028915766488e+05	1.81400000000000e+04	-3.31041987384486e+05	1.81400000000000e+04	-5.67273521729436e+05
1.81500000000000e+04	-7.75290248776316e+05	1.81500000000000e+04	-3.31616858552362e+05	1.81500000000000e+04	-5.66231413344214e+05
1.81600000000000e+04	-7.63688808925779e+05	1.81600000000000e+04	-3.23139746128827e+05	1.81600000000000e+04	-5.64093402622181e+05
1.81700000000000e+04	-7.63090040397059e+05	1.81700000000000e+04	-3.13813978144912e+05	1.81700000000000e+04	-5.64965867012672e+05
1.81800000000000e+04	-7.74845974094010e+05	1.81800000000000e+04	-3.06804165736338e+05	1.81800000000000e+04	-5.63101632167538e+05
1.81900000000000e+04	-7.64459183896868e+05	1.81900000000000e+04	-2.99008688335062e+05	1.81900000000000e+04	-5.65229930816718e+05
1.82000000000000e+04	-7.89782105064193e+05	1.82000000000000e+04	-2.97534795185641e+05	1.82000000000000e+04	-5.66339675465047e+05
1.82100000000000e+04	-8.01957350791806e+05	1.82100000000000e+04	-3.01098674533667e+05	1.82100000000000e+04	-5.66995116718143e+05
1.82200000000000e+04	-7.93966777387619e+05	1.82200000000000e+04	-3.06769114695491e+05	1.82200000000000e+04	-5.69577509600449e+05
1.82300000000000e+04	-7.80475963022993e+05	1.82300000000000e+04	-3.05476532725199e+05	1.82300000000000e+04	-5.69024275567352e+05
1.82400000000000e+04	-7.76207965996540e+05	1.82400000000000e+04	-2.99444029760608e+05	1.82400000000000e+04	-5.70322749947643e+05
1.82500000000000e+04	-7.65605110440957e+05	1.82500000000000e+04	-2.90877155351956e+05	1.82500000000000e+04	-5.68953948203849e+05
1.82600000000000e+04	-7.84643667530869e+05	1.82600000000000e+04	-2.83475377716705e+05	1.82600000000000e+04	-5.69823164974912e+05
1.82700000000000e+04	-7.91199281831499e+05	1.82700000000000e+04	-2.86716712879875e+05	1.82700000000000e+04	-5.70320231421330e+05
1.82800000000000e+04	-7.99151054041729e+05	1.82800000000000e+04	-3.06627503136365e+05	1.82800000000000e+04	-5.70015724181951e+05
1.82900000000000e+04	-8.11304174065564e+05	1.82900000000000e+04	-3.22554966962928e+05	1.82900000000000e+04	-5.70660703785667e+05
1.83000000000000e+04	-8.11144706997493e+05	1.83000000000000e+04	-3.27655352477339e+05	1.83000000000000e+04	-5.70400739578234e+05
1.83100000000000e+04	-8.00756885010800e+05	1.83100000000000e+04	-3.38529309367985e+05	1.83100000000000e+04	-5.71168837665065e+05
1.83200000000000e+04	-7.74106188986409e+05	1.83200000000000e+04	-3.43284007696645e+05	1.83200000000000e+04	-5.70210964083743e+05
1.83300000000000e+04	-7.73721234895710e+05	1.83300000000000e+04	-3.37488222150351e+05	1.83300000000000e+04	-5.70887716646364e+05
1.83400000000000e+04	-7.97630818795193e+05	1.83400000000000e+04	-3.22709094387009e+05	1.83400000000000e+04	-5.69698978131872e+05
1.83500000000000e+04	-7.86043176962436e+05	1.83500000000000e+04	-3.11200323507069e+05	1.83500000000000e+04	-5.69185845819046e+05
1.83600000000000e+04	-7.83269754781108e+05	1.83600000000000e+04	-3.09955607956510e+05	1.83600000000000e+04	-5.68380440535136e+05
1.83700000000000e+04	-7.99967544895854e+05	1.83700000000000e+04	-2.94578121925025e+05	1.83700000000000e+04	-5.70108037755956e+05
1.83800000000000e+04	-8.12543026311026e+05	1.83800000000000e+04	-2.94651348964836e+05	1.83800000000000e+04	-5.71822997514850e+05
1.83900000000000e+04	-8.34169509856941e+05	1.83900000000000e+04	-3.03532672396225e+05	1.83900000000000e+04	-5.71370603666122e+05
1.84000000000000e+04	-8.46103695894153e+05	1.84000000000000e+04	-3.09815045733694e+05	1.84000000000000e+04	-5.70015715142468e+05
1.84100000000000e+04	-8.40803745729619e+05	1.84100000000000e+04	-3.15668202452311e+05	1.84100000000000e+04	-5.67799910194185e+05
1.84200000000000e+04	-8.03936371197774e+05	1.84200000000000e+04	-3.10608881855667e+05	1.84200000000000e+04	-5.69067210726327e+05
1.84300000000000e+04	-7.71946450037462e+05	1.84300000000000e+04	-3.08384793011882e+05	1.84300000000000e+04	-5.69429740667188e+05
1.84400000000000e+04	-7.57020259373673e+05	1.84400000000000e+04	-3.08835580683872e+05	1.84400000000000e+04	-5.69889933721287e+05
1.84500000000000e+04	-7.75018196155243e+05	1.84500000000000e+04	-3.08364833429817e+05	1.84500000000000e+04	-5.69875114565986e+05
1.84600000000000e+04	-7.85769484471172e+05	1.84600000000000e+04	-3.04797463913154e+05	1.84600000000000e+04	-5.68528527898260e+05
1.84700000000000e+04	-7.70174280622183e+05	1.84700000000000e+04	-3.08276916940057e+05	1.84700000000000e+04	-5.68912878971824e+05
1.84800000000000e+04	-7.71625771995710e+05	1.84800000000000e+04	-3.10487707335188e+05	1.84800000000000e+04	-5.68563924403077e+05
1.84900000000000e+04	-7.90192101575125e+05	1.84900000000000e+04	-3.11349281585827e+05	1.84900000000000e+04	-5.70099952654868e+05
1.85000000000000e+04	-8.16440026733440e+05	1.85000000000000e+04	-3.18493012765759e+05	1.85000000000000e+04	-5.71222239845817e+05
1.85100000000000e+04	-8.34440447739820e+05	1.85100000000000e+04	-3.24373772801948e+05	1.85100000000000e+04	-5.68929598494865e+05
1.85200000000000e+04	-8.56896039697541e+05	1.85200000000000e+04	-3.30881147999255e+05	1.85200000000000e+04	-5.67715765855669e+05
1.85300000000000e+04	-8.69647140524246e+05	1.85300000000000e+04	-3.31729624372011e+05	1.85300000000000e+04	-5.66063202377631e+05
1.85400000000000e+04	-8.07905935305903e+05	1.85400000000000e+04	-3.30227127902941e+05	1.85400000000000e+04	-5.66296674949467e+05
1.85500000000000e+04	-7.44820013540750e+05	1.85500000000000e+04	-3.22593283705720e+05	1.85500000000000e+04	-5.67132635176316e+05
1.85600000000000e+04	-7.59538050978615e+05	1.85600000000000e+04	-3.17611980404619e+05	1.85600000000000e+04	-5.68161473566832e+05
1.85700000000000e+04	-8.01610201176474e+05	1.85700000000000e+04	-3.04153452686976e+05	1.85700000000000e+04	-5.71880239965380e+05
1.85800000000000e+04	-8.29459893668194e+05	1.85800000000000e+04	-3.00698330748396e+05	1.85800000000000e+04	-5.71708333105898e+05
1.85900000000000e+04	-8.09116200940854e+05	1.85900000000000e+04	-3.14177256714524e+05	1.85900000000000e+04	-5.72911557729488e+05
1.86000000000000e+04	-7.78320744103189e+05	1.86000000000000e+04	-3.22277375939860e+05	1.86000000000000e+04	-5.72894491103383e+05
1.86100000000000e+04	-7.91881475201225e+05	1.86100000000000e+04	-3.28709574612850e+05	1.86100000000000e+04	-5.73408084585720e+05
1.86200000000000e+04	-8.00442290253713e+05	1.86200000000000e+04	-3.22807567888238e+05	1.86200000000000e+04	-5.73797762963951e+05
1.86300000000000e+04	-7.89553624797597e+05	1.86300000000000e+04	-3.11404245842620e+05	1.86300000000000e+04	-5.71498805948143e+05
1.86400000000000e+04	-7.79871889436317e+05	1.86400000000000e+04	-3.08719658628526e+05	1.86400000000000e+04	-5.68572443812103e+05
1.86500000000000e+04	-7.77823787276059e+05	1.86500000000000e+04	-3.05865140831347e+05	1.86500000000000e+04	-5.67442416726557e+05
1.86600000000000e+04	-7.73312878551423e+05	1.86600000000000e+04	-3.14725364656019e+05	1.86600000000000e+04	-5.68515615833503e+05
1.86700000000000e+04	-7.96176078980573e+05	1.86700000000000e+04	-3.28390243699578e+05	1.86700000000000e+04	-5.69225883382889e+05
1.86800000000000e+04	-8.23382562822499e+05	1.86800000000000e+04	-3.31272520817148e+05	1.86800000000000e+04	-5.70046821553659e+05
1.86900000000000e+04	-8.42548065277690e+05	1.86900000000000e+04	-3.41680074815517e+05	1.86900000000000e+04	-5.67753049155775e+05
1.87000000000000e+04	-8.08002688892719e+05	1.87000000000000e+04	-3.38515685870755e+05	1.87000000000000e+04	-5.68286673028304e+05
1.87100000000000e+04	-7.60732702071910e+05	1.87100000000000e+04	-3.30233205707229e+05	1.87100000000000e+04	-5.66936734009549e+05
1.87200000000000e+04	-7.49058783667117e+05	1.87200000000000e+04	-3.21471645170956e+05	1.87200000000000e+04	-5.67194097504476e+05
1.87300000000000e+04	-7.63662883694781e+05	1.87300000000000e+04	-3.17104153377304e+05	1.87300000000000e+04	-5.66495245589262e+05
1.87400000000000e+04	-8.03572288265301e+05	1.87400000000000e+04	-3.11119909976824e+05	1.87400000000000e+04	-5.67620871254643e+05
1.87500000000000e+04	-8.38093226093931e+05	1.87500000000000e+04	-3.04115631804644e+05	1.87500000000000e+04	-5.69050866217905e+05
1.87600000000000e+04	-8.33957165548228e+05	1.87600000000000e+04	-3.11484809624937e+05	1.87600000000000e+04	-5.70751203453962e+05
1.87700000000000e+04	-8.02626804010802e+05	1.87700000000000e+04	-3.23155511265077e+05	1.87700000000000e+04	-5.69993726399319e+05
1.87800000000000e+04	-7.58023321108766e+05	1.87800000000000e+04	-3.24698861999289e+05	1.87800000000000e+04	-5.71903183520977e+05
1.87900000000000e+04	-7.44132307906297e+05	1.87900000000000e+04	-3.27865256355138e+05	1.87900000000000e+04	-5.71430179830811e+05
1.88000000000000e+04	-7.60639904663250e+05	1.88000000000000e+04	-3.19509764012390e+05	1.88000000000000e+04	-5.71596621643697e+05
1.88100000000000e+04	-7.89015340006156e+05	1.88100000000000e+04	-3.17513521907669e+05	1.88100000000000e+04	-5.69810065737000e+05
1.88200000000000e+04	-8.30048147829841e+05	1.88200000000000e+04	-3.21404421144608e+05	1.88200000000000e+04	-5.69654193518301e+05
1.88300000000000e+04	-8.14969916811840e+05	1.88300000000000e+04	-3.27040974307943e+05	1.88300000000000e+04	-5.69021562810445e+05
1.88400000000000e+04	-8.05476671956223e+05	1.88400000000000e+04	-3.33566601530363e+05	1.88400000000000e+04	-5.69722239112378e+05
1.88500000000000e+04	-7.89521698204642e+05	1.88500000000000e+04	-3.30722564982126e+05	1.88500000000000e+04	-5.70805534978643e+05
1.88600000000000e+04	-7.79310658371249e+05	1.88600000000000e+04	-3.19658865254590e+05	1.88600000000000e+04	-5.70482206238612e+05
1.88700000000000e+04	-7.64003298609351e+05	1.88700000000000e+04	-3.11469116296350e+05	1.88700000000000e+04	-5.71214589282087e+05
1.88800000000000e+04	-7.54993091126211e+05	1.88800000000000e+04	-3.00289071232224e+05	1.88800000000000e+04	-5.69240283894380e+05
1.88900000000000e+04	-7.50557529883965e+05	1.88900000000000e+04	-2.96548995681044e+05	1.88900000000000e+04	-5.71172641602679e+05
1.89000000000000e+04	-7.79543221528355e+05	1.89000000000000e+04	-2.98952684221716e+05	1.89000000000000e+04	-5.70523504886135e+05
1.89100000000000e+04	-8.33486641668455e+05	1.89100000000000e+04	-3.07418213965352e+05	1.89100000000000e+04	-5.72090392791385e+05
1.89200000000000e+04	-8.58382528774634e+05	1.89200000000000e+04	-3.17417462422824e+05	1.89200000000000e+04	-5.71772899919260e+05
1.89300000000000e+04	-8.46120491833857e+05	1.89300000000000e+04	-3.19842247488205e+05	1.89300000000000e+04	-5.71604911764540e+05
1.89400000000000e+04	-8.33530700901192e+05	1.89400000000000e+04	-3.16902691716782e+05	1.89400000000000e+04	-5.71402260130343e+05
1.89500000000000e+04	-8.01426570978547e+05	1.89500000000000e+04	-3.09518700315628e+05	1.89500000000000e+04	-5.71146474990315e+05
1.89600000000000e+04	-7.44087152923169e+05	1.89600000000000e+04	-3.18410015511184e+05	1.89600000000000e+04	-5.68850088139685e+05
1.89700000000000e+04	-7.35961536426564e+05	1.89700000000000e+04	-3.18965744806158e+05	1.89700000000000e+04	-5.69537802621808e+05
1.89800000000000e+04	-8.10239344219863e+05	1.89800000000000e+04	-3.21829058009097e+05	1.89800000000000e+04	-5.70661808529748e+05
1.89900000000000e+04	-8.84192799487892e+05	1.89900000000000e+04	-3.17003705069301e+05	1.89900000000000e+04	-5.70124861340728e+05
1.90000000000000e+04	-9.05904994707957e+05	1.90000000000000e+04	-3.16816852106075e+05	1.90000000000000e+04	-5.71467881510497e+05
1.90100000000000e+04	-8.83369730838129e+05	1.90100000000000e+04	-3.07952199280484e+05	1.90100000000000e+04	-5.69879945112091e+05
1.90200000000000e+04	-8.50904095380653e+05	1.90200000000000e+04	-3.04033432304073e+05	1.90200000000000e+04	-5.69463659341648e+05
1.90300000000000e+04	-8.07819758390174e+05	1.90300000000000e+04	-3.02463025735334e+05	1.90300000000000e+04	-5.69907560868123e+05
1.90400000000000e+04	-8.00977547762694e+05	1.90400000000000e+04	-2.98064825198292e+05	1.90400000000000e+04	-5.71322348423119e+05
1.90500000000000e+04	-8.27753144994951e+05	1.90500000000000e+04	-3.03217822527068e+05	1.90500000000000e+04	-5.68772890823515e+05
1.90600000000000e+04	-8.46269100840176e+05	1.90600000000000e+04	-3.02414519374834e+05	1.90600000000000e+04	-5.71981993792374e+05
1.90700000000000e+04	-8.43946420026939e+05	1.90700000000000e+04	-3.05358326639179e+05	1.90700000000000e+04	-5.74780618876010e+05
1.90800000000000e+04	-8.04856863639350e+05	1.90800000000000e+04	-3.08890698339487e+05	1.90800000000000e+04	-5.76705758663375e+05
1.90900000000000e+04	-7.75698540440358e+05	1.90900000000000e+04	-3.16297022089061e+05	1.90900000000000e+04	-5.77373297899023e+05
1.91000000000000e+04	-8.37770734050284e+05	1.91000000000000e+04	-3.21313147318891e+05	1.91000000000000e+04	-5.75695750516428e+05
1.91100000000000e+04	-8.58974388072175e+05	1.91100000000000e+04	-3.24670386956345e+05	1.91100000000000e+04	-5.74927236353262e+05
1.91200000000000e+04	-8.49094414500308e+05	1.91200000000000e+04	-3.24877384356944e+05	1.91200000000000e+04	-5.74106376720013e+05
1.91300000000000e+04	-8.19679362330965e+05	1.91300000000000e+04	-3.19495914440772e+05	1.91300000000000e+04	-5.74761161307201e+05
1.91400000000000e+04	-8.08243006664403e+05	1.91400000000000e+04	-3.25064238031560e+05	1.91400000000000e+04	-5.76127800087100e+05
1.91500000000000e+04	-8.04102559342435e+05	1.91500000000000e+04	-3.18290851891437e+05	1.91500000000000e+04	-5.75889529152105e+05
1.91600000000000e+04	-8.36108679362340e+05	1.91600000000000e+04	-3.17493516746572e+05	1.91600000000000e+04	-5.75846581637133e+05
1.91700000000000e+04	-8.47684504516079e+05	1.91700000000000e+04	-3.10540162457436e+05	1.91700000000000e+04	-5.75532706335343e+05
1.91800000000000e+04	-7.84923135511090e+05	1.91800000000000e+04	-3.13236882254483e+05	1.91800000000000e+04	-5.75984487295567e+05
1.91900000000000e+04	-7.69459600572182e+05	1.91900000000000e+04	-3.11122906292942e+05	1.91900000000000e+04	-5.75283743522429e+05
1.92000000000000e+04	-8.19950588509238e+05	1.92000000000000e+04	-3.09771335062992e+05	1.92000000000000e+04	-5.73510043561664e+05
1.92100000000000e+04	-8.60133752304801e+05	1.92100000000000e+04	-3.08504084869882e+05	1.92100000000000e+04	-5.71174812520599e+05
1.92200000000000e+04	-8.86894081438473e+05	1.92200000000000e+04	-3.06126738771156e+05	1.92200000000000e+04	-5.72316756726661e+05
1.92300000000000e+04	-8.67664699606100e+05	1.92300000000000e+04	-3.04799104654563e+05	1.92300000000000e+04	-5.72745717969182e+05
1.92400000000000e+04	-8.40907527021992e+05	1.92400000000000e+04	-3.01796469642998e+05	1.92400000000000e+04	-5.73197474335123e+05
1.92500000000000e+04	-8.00637956230955e+05	1.92500000000000e+04	-3.02167636209567e+05	1.92500000000000e+04	-5.74822675426580e+05
1.92600000000000e+04	-7.79018656310122e+05	1.92600000000000e+04	-3.11377308511128e+05	1.92600000000000e+04	-5.76756263928120e+05
1.92700000000000e+04	-7.84684431502927e+05	1.92700000000000e+04	-3.18189659929821e+05	1.92700000000000e+04	-5.75907508913437e+05
1.92800000000000e+04	-8.00934355097856e+05	1.92800000000000e+04	-3.18705200651562e+05	1.92800000000000e+04	-5.73877757447634e+05
1.92900000000000e+04	-8.12264036228631e+05	1.92900000000000e+04	-3.24530610303799e+05	1.92900000000000e+04	-5.72232427874258e+05
1.93000000000000e+04	-8.05744103979577e+05	1.93000000000000e+04	-3.21657895555424e+05	1.93000000000000e+04	-5.71104966063672e+05
1.93100000000000e+04	-7.78138438217104e+05	1.93100000000000e+04	-3.16163148132284e+05	1.93100000000000e+04	-5.72074616467850e+05
1.93200000000000e+04	-8.02478364424525e+05	1.93200000000000e+04	-3.20350541399665e+05	1.93200000000000e+04	-5.72962060171399e+05
1.93300000000000e+04	-8.45067166444184e+05	1.93300000000000e+04	-3.17191152601173e+05	1.93300000000000e+04	-5.73353605395784e+05
1.93400000000000e+04	-8.58678942779815e+05	1.93400000000000e+04	-3.15269758047719e+05	1.93400000000000e+04	-5.74032766274957e+05
1.93500000000000e+04	-8.47597826431419e+05	1.93500000000000e+04	-3.07436272971096e+05	1.93500000000000e+04	-5.74562963961117e+05
1.93600000000000e+04	-8.10122446782021e+05	1.93600000000000e+04	-3.16394547848283e+05	1.93600000000000e+04	-5.74589577298507e+05
1.93700000000000e+04	-7.84766754976048e+05	1.93700000000000e+04	-3.12232996902349e+05	1.93700000000000e+04	-5.75064179438113e+05
1.93800000000000e+04	-7.66583670961093e+05	1.93800000000000e+04	-3.00138352100008e+05	1.93800000000000e+04	-5.74912271249446e+05
1.93900000000000e+04	-7.75023537417118e+05	1.93900000000000e+04	-3.03093058245625e+05	1.93900000000000e+04	-5.75666977240802e+05
1.94000000000000e+04	-8.08857846484483e+05	1.94000000000000e+04	-2.98425072858817e+05	1.94000000000000e+04	-5.75275312504514e+05
1.94100000000000e+04	-8.47579258746033e+05	1.94100000000000e+04	-3.07923466324316e+05	1.94100000000000e+04	-5.75745016315223e+05
1.94200000000000e+04	-8.49887919872437e+05	1.94200000000000e+04	-3.19653946150494e+05	1.94200000000000e+04	-5.75791426996328e+05
1.94300000000000e+04	-8.43574457010514e+05	1.94300000000000e+04	-3.32010827178455e+05	1.94300000000000e+04	-5.75386901563043e+05
1.94400000000000e+04	-8.26806114502803e+05	1.94400000000000e+04	-3.38646273294871e+05	1.94400000000000e+04	-5.75134295611250e+05
1.94500000000000e+04	-8.18946053932320e+05	1.94500000000000e+04	-3.33088997858277e+05	1.94500000000000e+04	-5.76171658568157e+05
1.94600000000000e+04	-8.35998081514829e+05	1.94600000000000e+04	-3.28266532423269e+05	1.94600000000000e+04	-5.75819586285111e+05
1.94700000000000e+04	-8.27995570159886e+05	1.94700000000000e+04	-3.17886043516196e+05	1.94700000000000e+04	-5.74707778366577e+05
1.94800000000000e+04	-7.99252588962258e+05	1.94800000000000e+04	-3.15984751377090e+05	1.94800000000000e+04	-5.74992488682124e+05
1.94900000000000e+04	-7.65133123836570e+05	1.94900000000000e+04	-3.09058421272704e+05	1.94900000000000e+04	-5.74094447089693e+05
1.95000000000000e+04	-8.10603060818792e+05	1.95000000000000e+04	-3.01604250557071e+05	1.95000000000000e+04	-5.72970834441742e+05
1.95100000000000e+04	-8.65781184366651e+05	1.95100000000000e+04	-3.07531101827753e+05	1.95100000000000e+04	-5.73787410014019e+05
1.95200000000000e+04	-8.93575564977696e+05	1.95200000000000e+04	-3.15231960008663e+05	1.95200000000000e+04	-5.74537115158866e+05
1.95300000000000e+04	-8.68741278654877e+05	1.95300000000000e+04	-3.22988594445851e+05	1.95300000000000e+04	-5.74242734116243e+05
1.95400000000000e+04	-8.23678145143914e+05	1.95400000000000e+04	-3.29141279266571e+05	1.95400000000000e+04	-5.76189532687826e+05
1.95500000000000e+04	-7.90646677604253e+05	1.95500000000000e+04	-3.26511557569451e+05	1.95500000000000e+04	-5.75459755504751e+05
1.95600000000000e+04	-7.96276451557785e+05	1.95600000000000e+04	-3.31997754384345e+05	1.95600000000000e+04	-5.76868070731133e+05
1.95700000000000e+04	-8.00268385657091e+05	1.95700000000000e+04	-3.21791268086475e+05	1.95700000000000e+04	-5.75421525823951e+05
1.95800000000000e+04	-8.11745170434525e+05	1.95800000000000e+04	-3.24433559955818e+05	1.95800000000000e+04	-5.73926632501351e+05
1.95900000000000e+04	-8.15893108146085e+05	1.95900000000000e+04	-3.17988854505010e+05	1.95900000000000e+04	-5.71869764849309e+05
1.96000000000000e+04	-7.93017453225607e+05	1.96000000000000e+04	-3.14183752140027e+05	1.96000000000000e+04	-5.73282840336468e+05
1.96100000000000e+04	-7.70871820120620e+05	1.96100000000000e+04	-3.12058984904977e+05	1.96100000000000e+04	-5.72026772565497e+05
1.96200000000000e+04	-8.06290561084531e+05	1.96200000000000e+04	-3.06559298037942e+05	1.96200000000000e+04	-5.74664472922981e+05
1.96300000000000e+04	-8.25612895367885e+05	1.96300000000000e+04	-3.06989431602882e+05	1.96300000000000e+04	-5.75531258062656e+05
1.96400000000000e+04	-7.95448185794390e+05	1.96400000000000e+04	-3.16325734106687e+05	1.96400000000000e+04	-5.77734404228816e+05
1.96500000000000e+04	-7.79156046245750e+05	1.96500000000000e+04	-3.21289050640465e+05	1.96500000000000e+04	-5.77739546004107e+05
1.96600000000000e+04	-8.17267059921563e+05	1.96600000000000e+04	-3.26336676889447e+05	1.96600000000000e+04	-5.77090173869046e+05
1.96700000000000e+04	-8.54453780867195e+05	1.96700000000000e+04	-3.33222755635186e+05	1.96700000000000e+04	-5.77320882617934e+05
1.96800000000000e+04	-8.41606667027701e+05	1.96800000000000e+04	-3.32606405189798e+05	1.96800000000000e+04	-5.73849578888719e+05
1.96900000000000e+04	-8.14931822289287e+05	1.96900000000000e+04	-3.30811511981952e+05	1.96900000000000e+04	-5.73325825945534e+05
1.97000000000000e+04	-8.15621136529526e+05	1.97000000000000e+04	-3.36474611987954e+05	1.97000000000000e+04	-5.70239800969913e+05
1.97100000000000e+04	-8.54917934498815e+05	1.97100000000000e+04	-3.34792170447833e+05	1.97100000000000e+04	-5.72474295655028e+05
1.97200000000000e+04	-8.85693431801941e+05	1.97200000000000e+04	-3.41805934321732e+05	1.97200000000000e+04	-5.74168958098618e+05
1.97300000000000e+04	-8.83686604399761e+05	1.97300000000000e+04	-3.36927369924495e+05	1.97300000000000e+04	-5.76807331976783e+05
1.97400000000000e+04	-8.64907125895439e+05	1.97400000000000e+04	-3.37296144790568e+05	1.97400000000000e+04	-5.78508701225228e+05
1.97500000000000e+04	-8.48580817899041e+05	1.97500000000000e+04	-3.29051434576125e+05	1.97500000000000e+04	-5.78330540199893e+05
1.97600000000000e+04	-8.38066147851450e+05	1.97600000000000e+04	-3.18794513242972e+05	1.97600000000000e+04	-5.76587900700124e+05
1.97700000000000e+04	-8.66583712436631e+05	1.97700000000000e+04	-3.05051787628409e+05	1.97700000000000e+04	-5.74246055590373e+05
1.97800000000000e+04	-8.74163073000496e+05	1.97800000000000e+04	-3.07396855056558e+05	1.97800000000000e+04	-5.74847855426951e+05
1.97900000000000e+04	-8.12339178001702e+05	1.97900000000000e+04	-3.18861156200378e+05	1.97900000000000e+04	-5.74305889823874e+05
1.98000000000000e+04	-7.82266353940371e+05	1.98000000000000e+04	-3.22148872548653e+05	1.98000000000000e+04	-5.77543641745982e+05
1.98100000000000e+04	-8.58472648416137e+05	1.98100000000000e+04	-3.26386113437039e+05	1.98100000000000e+04	-5.76655284076399e+05
1.98200000000000e+04	-9.00938334028596e+05	1.98200000000000e+04	-3.32154565968176e+05	1.98200000000000e+04	-5.79046265572895e+05
1.98300000000000e+04	-8.97106375150808e+05	1.98300000000000e+04	-3.30712559730735e+05	1.98300000000000e+04	-5.78590960707179e+05
1.98400000000000e+04	-8.83319213231677e+05	1.98400000000000e+04	-3.29713206720031e+05	1.98400000000000e+04	-5.78293929010730e+05
1.98500000000000e+04	-8.65643674678366e+05	1.98500000000000e+04	-3.14244836335077e+05	1.98500000000000e+04	-5.77535692752264e+05
1.98600000000000e+04	-8.81863140761170e+05	1.98600000000000e+04	-3.14263201582824e+05	1.98600000000000e+04	-5.76487887240778e+05
1.98700000000000e+04	-9.07823123385854e+05	1.98700000000000e+04	-3.08303552698864e+05	1.98700000000000e+04	-5.78399138632277e+05
1.98800000000000e+04	-9.19846098811524e+05	1.98800000000000e+04	-3.12572065702181e+05	1.98800000000000e+04	-5.78921820982871e+05
1.98900000000000e+04	-8.88199588703476e+05	1.98900000000000e+04	-3.17567601635986e+05	1.98900000000000e+04	-5.79275439906709e+05
1.99000000000000e+04	-8.14543105312058e+05	1.99000000000000e+04	-3.13925563818702e+05	1.99000000000000e+04	-5.81390819562571e+05
1.99100000000000e+04	-7.56753683351316e+05	1.99100000000000e+04	-3.22870454121590e+05	1.99100000000000e+04	-5.81489391280420e+05
1.99200000000000e+04	-8.44194377324072e+05	1.99200000000000e+04	-3.31110211600159e+05	1.99200000000000e+04	-5.83406344600113e+05
1.99300000000000e+04	-9.25076968993390e+05	1.99300000000000e+04	-3.23239219170958e+05	1.99300000000000e+04	-5.81685847339812e+05
1.99400000000000e+04	-9.38564531253885e+05	1.99400000000000e+04	-3.18032125576183e+05	1.99400000000000e+04	-5.82458459296613e+05
1.99500000000000e+04	-8.99027257918284e+05	1.99500000000000e+04	-3.16492174275951e+05	1.99500000000000e+04	-5.78677075780234e+05
1.99600000000000e+04	-8.57957579866826e+05	1.99600000000000e+04	-3.27184005626849e+05	1.99600000000000e+04	-5.77649707044718e+05
1.99700000000000e+04	-8.40460557711489e+05	1.99700000000000e+04	-3.39064285335301e+05	1.99700000000000e+04	-5.77039842880391e+05
1.99800000000000e+04	-8.45330763405087e+05	1.99800000000000e+04	-3.36477855716756e+05	1.99800000000000e+04	-5.77536472919510e+05
[truncated: 8,002 more rows]
