# Supplementary material for: Failure mechanism of soft– hard- interbedded rock slopes in cold regions: Numerical simulation and theoretical analysis
Source: PLoS One. 2025 Mar 11;20(3):e0317299. doi: 10.1371/journal.pone.0317299 (PMC11896076; doi:10.1371/journal.pone.0317299)
Supplement: S1 File — Model is the DXF format file used in this model ; UDEC software code is a command stream used under different working conditions. (ZIP) [file pone.0317299.s001.zip › Supporting Information-original data/Monitoring data/Freezing and thawing conditions/X-displacement(freeze-thaw).csv]

x 1 X-displacement gridpoint 7071968	y 1 X-displacement gridpoint 7071968	x 2 X-displacement gridpoint 4546463	y 2 X-displacement gridpoint 4546463	x 3 X-displacement gridpoint 2266264	y 3 X-displacement gridpoint 2266264
0.00000000000000e+00	0.00000000000000e+00	0.00000000000000e+00	0.00000000000000e+00	0.00000000000000e+00	0.00000000000000e+00
1.00000000000000e+01	-2.85545026419758e-04	1.00000000000000e+01	-4.23673852491255e-06	1.00000000000000e+01	-9.70811009654255e-05
2.00000000000000e+01	-4.94944298561398e-04	2.00000000000000e+01	-2.61795592003224e-05	2.00000000000000e+01	-5.47328236569426e-04
3.00000000000000e+01	-5.43244067006041e-04	3.00000000000000e+01	-1.78635183022093e-05	3.00000000000000e+01	-8.09918669960505e-04
4.00000000000000e+01	-5.51258154670178e-04	4.00000000000000e+01	-5.72705345771825e-06	4.00000000000000e+01	-1.02848385298316e-03
5.00000000000000e+01	-5.59056351890049e-04	5.00000000000000e+01	-1.79117609106144e-06	5.00000000000000e+01	-9.75507276993695e-04
6.00000000000000e+01	-5.52179225287779e-04	6.00000000000000e+01	-6.28024994068630e-05	6.00000000000000e+01	-9.06426408935916e-04
7.00000000000000e+01	-5.38137690385413e-04	7.00000000000000e+01	-1.01074579068540e-04	7.00000000000000e+01	-7.84921502110988e-04
8.00000000000000e+01	-5.21742968675577e-04	8.00000000000000e+01	-1.34924790757658e-04	8.00000000000000e+01	-6.36747724669068e-04
9.00000000000000e+01	-5.03178825419651e-04	9.00000000000000e+01	-1.55488046575375e-04	9.00000000000000e+01	-5.13330599882364e-04
1.00000000000000e+02	-5.09703046517441e-04	1.00000000000000e+02	-1.19156688501317e-04	1.00000000000000e+02	-4.70652958438382e-04
1.10000000000000e+02	-5.13358326161386e-04	1.10000000000000e+02	-9.66170687410914e-05	1.10000000000000e+02	-4.36533073607006e-04
1.20000000000000e+02	-5.10285982154462e-04	1.20000000000000e+02	-4.45006967495963e-05	1.20000000000000e+02	-4.40888667981489e-04
1.30000000000000e+02	-5.08595783139871e-04	1.30000000000000e+02	-4.73524543212567e-05	1.30000000000000e+02	-4.15611687136791e-04
1.40000000000000e+02	-5.15603820108190e-04	1.40000000000000e+02	-9.93917165543593e-05	1.40000000000000e+02	-3.91294229486184e-04
1.50000000000000e+02	-5.20375795166338e-04	1.50000000000000e+02	-2.02422241223797e-04	1.50000000000000e+02	-3.59699926155228e-04
1.60000000000000e+02	-4.89882040283046e-04	1.60000000000000e+02	-3.53147119765293e-04	1.60000000000000e+02	-2.56296320037084e-04
1.70000000000000e+02	-4.45249208096639e-04	1.70000000000000e+02	-4.23015442223565e-04	1.70000000000000e+02	-1.72734599671961e-04
1.80000000000000e+02	-4.03027648241243e-04	1.80000000000000e+02	-4.91058200608952e-04	1.80000000000000e+02	-1.21351012232720e-04
1.90000000000000e+02	-3.79574469306154e-04	1.90000000000000e+02	-5.90836220929265e-04	1.90000000000000e+02	-4.29895234143772e-05
2.00000000000000e+02	-3.59938311068032e-04	2.00000000000000e+02	-6.24718662933212e-04	2.00000000000000e+02	-5.94503580585017e-05
2.10000000000000e+02	-3.56386265439107e-04	2.10000000000000e+02	-6.99316316403297e-04	2.10000000000000e+02	-1.07819763323330e-04
2.20000000000000e+02	-3.36167742272139e-04	2.20000000000000e+02	-9.34705704226268e-04	2.20000000000000e+02	-1.25228490230819e-04
2.30000000000000e+02	-2.81569560695008e-04	2.30000000000000e+02	-1.28866074442593e-03	2.30000000000000e+02	-1.94620027739733e-04
2.40000000000000e+02	-1.92356311603028e-04	2.40000000000000e+02	-1.38342319170575e-03	2.40000000000000e+02	-3.67428255213300e-04
2.50000000000000e+02	-1.64572190559099e-04	2.50000000000000e+02	-1.42293895466091e-03	2.50000000000000e+02	-4.13107140486171e-04
2.60000000000000e+02	-1.49089907332081e-04	2.60000000000000e+02	-1.50637934328002e-03	2.60000000000000e+02	-4.41200660035162e-04
2.70000000000000e+02	-1.18416163259926e-04	2.70000000000000e+02	-1.61348201151946e-03	2.70000000000000e+02	-4.62182942056273e-04
2.80000000000000e+02	-5.95278929800064e-05	2.80000000000000e+02	-1.71419642987008e-03	2.80000000000000e+02	-4.13674987758583e-04
2.90000000000000e+02	-2.22046015213499e-06	2.90000000000000e+02	-1.78488045309428e-03	2.90000000000000e+02	-3.30798182426333e-04
3.00000000000000e+02	5.63765351475016e-05	3.00000000000000e+02	-1.85848453574450e-03	3.00000000000000e+02	-2.64564045144345e-04
3.10000000000000e+02	1.78659226512411e-04	3.10000000000000e+02	-1.97600203208210e-03	3.10000000000000e+02	-1.75454789209404e-04
3.20000000000000e+02	2.46367764139412e-04	3.20000000000000e+02	-2.05955041147727e-03	3.20000000000000e+02	-9.27078846140004e-05
3.30000000000000e+02	3.27932088645736e-04	3.30000000000000e+02	-2.08755959467976e-03	3.30000000000000e+02	-8.75817510194403e-05
3.40000000000000e+02	4.06927971680709e-04	3.40000000000000e+02	-2.13309116155193e-03	3.40000000000000e+02	-6.85967241653634e-05
3.50000000000000e+02	5.42613683676650e-04	3.50000000000000e+02	-2.07530716954189e-03	3.50000000000000e+02	-7.62175799384410e-05
3.60000000000000e+02	6.48352564731483e-04	3.60000000000000e+02	-1.94947913480775e-03	3.60000000000000e+02	-4.79884441472290e-05
3.70000000000000e+02	7.21344255171182e-04	3.70000000000000e+02	-2.01153991224032e-03	3.70000000000000e+02	-2.40532938567290e-05
3.80000000000000e+02	7.54760480215823e-04	3.80000000000000e+02	-2.14080345406444e-03	3.80000000000000e+02	3.89917197033988e-05
3.90000000000000e+02	8.01384636905042e-04	3.90000000000000e+02	-2.19196315936316e-03	3.90000000000000e+02	4.36990106201672e-05
4.00000000000000e+02	8.48683093323186e-04	4.00000000000000e+02	-2.11532125650364e-03	4.00000000000000e+02	9.20855276802046e-05
4.10000000000000e+02	9.31117164569770e-04	4.10000000000000e+02	-2.08238445271239e-03	4.10000000000000e+02	1.82281166770054e-04
4.20000000000000e+02	1.04547913369338e-03	4.20000000000000e+02	-2.09070880235755e-03	4.20000000000000e+02	2.00163277076251e-04
4.30000000000000e+02	1.10031703648395e-03	4.30000000000000e+02	-2.30050148751632e-03	4.30000000000000e+02	2.24900466541778e-04
4.40000000000000e+02	1.18834769394066e-03	4.40000000000000e+02	-2.48689384128670e-03	4.40000000000000e+02	2.57920738960663e-04
4.50000000000000e+02	1.23082104652592e-03	4.50000000000000e+02	-2.63459602472058e-03	4.50000000000000e+02	2.88076355417192e-04
4.60000000000000e+02	1.32998947033943e-03	4.60000000000000e+02	-2.75804745016124e-03	4.60000000000000e+02	3.41993837644912e-04
4.70000000000000e+02	1.58764526330196e-03	4.70000000000000e+02	-2.74607283249274e-03	4.70000000000000e+02	3.61244519894332e-04
4.80000000000000e+02	2.00155457447074e-03	4.80000000000000e+02	-2.67730591959700e-03	4.80000000000000e+02	2.90334300112155e-04
4.90000000000000e+02	2.26777701865810e-03	4.90000000000000e+02	-2.60252575070323e-03	4.90000000000000e+02	2.79873870582302e-04
5.00000000000000e+02	2.32404737151739e-03	5.00000000000000e+02	-2.54519406484868e-03	5.00000000000000e+02	2.55785342216925e-04
5.10000000000000e+02	2.36100151600167e-03	5.10000000000000e+02	-2.44759727508496e-03	5.10000000000000e+02	2.99932104343263e-04
5.20000000000000e+02	2.44088032574537e-03	5.20000000000000e+02	-2.50969684140622e-03	5.20000000000000e+02	4.08212039818963e-04
5.30000000000000e+02	2.56602722494184e-03	5.30000000000000e+02	-2.76283767577494e-03	5.30000000000000e+02	4.90241805667196e-04
5.40000000000000e+02	2.78056212086026e-03	5.40000000000000e+02	-2.90261361590741e-03	5.40000000000000e+02	6.23039519415255e-04
5.50000000000000e+02	3.05701003671667e-03	5.50000000000000e+02	-2.93120882375213e-03	5.50000000000000e+02	6.33124235681923e-04
5.60000000000000e+02	3.22306576443640e-03	5.60000000000000e+02	-2.89707088899797e-03	5.60000000000000e+02	6.53931049136372e-04
5.70000000000000e+02	3.38086660440863e-03	5.70000000000000e+02	-2.83163525570238e-03	5.70000000000000e+02	6.34209106023440e-04
5.80000000000000e+02	3.65405224199707e-03	5.80000000000000e+02	-2.78959243598519e-03	5.80000000000000e+02	5.27743409389420e-04
5.90000000000000e+02	3.93474065484991e-03	5.90000000000000e+02	-2.74752724689445e-03	5.90000000000000e+02	4.65233779351820e-04
6.00000000000000e+02	3.98774840111990e-03	6.00000000000000e+02	-2.68313012361030e-03	6.00000000000000e+02	5.23747817493623e-04
6.10000000000000e+02	4.01546623586308e-03	6.10000000000000e+02	-2.57734169312322e-03	6.10000000000000e+02	5.96412149521215e-04
6.20000000000000e+02	4.08529738746163e-03	6.20000000000000e+02	-2.48381341037100e-03	6.20000000000000e+02	7.37800740897350e-04
6.30000000000000e+02	4.14684305133426e-03	6.30000000000000e+02	-2.46246317619626e-03	6.30000000000000e+02	8.61884457317165e-04
6.40000000000000e+02	4.20945204747499e-03	6.40000000000000e+02	-2.45097659119260e-03	6.40000000000000e+02	9.15995456300627e-04
6.50000000000000e+02	4.36611766629886e-03	6.50000000000000e+02	-2.53451406876349e-03	6.50000000000000e+02	1.03430629568409e-03
6.60000000000000e+02	4.63244406115608e-03	6.60000000000000e+02	-2.64216993475513e-03	6.60000000000000e+02	1.03678430674601e-03
6.70000000000000e+02	4.76677044414824e-03	6.70000000000000e+02	-2.66471307556692e-03	6.70000000000000e+02	1.00947567086582e-03
6.80000000000000e+02	4.82646065580828e-03	6.80000000000000e+02	-2.67474625916312e-03	6.80000000000000e+02	9.26576347530249e-04
6.90000000000000e+02	4.97894925171518e-03	6.90000000000000e+02	-2.70682418206293e-03	6.90000000000000e+02	8.82426721674156e-04
7.00000000000000e+02	5.23852340933634e-03	7.00000000000000e+02	-2.72714592862023e-03	7.00000000000000e+02	9.38862680642047e-04
7.10000000000000e+02	5.40440937416711e-03	7.10000000000000e+02	-2.65731990072915e-03	7.10000000000000e+02	9.94888319939517e-04
7.20000000000000e+02	5.46370758690149e-03	7.20000000000000e+02	-2.51641502628916e-03	7.20000000000000e+02	1.05579308288183e-03
7.30000000000000e+02	5.56324673644398e-03	7.30000000000000e+02	-2.42147412721002e-03	7.30000000000000e+02	1.16208242284118e-03
7.40000000000000e+02	5.73547960709335e-03	7.40000000000000e+02	-2.42495554446898e-03	7.40000000000000e+02	1.19404920569865e-03
7.50000000000000e+02	5.84279940098425e-03	7.50000000000000e+02	-2.51099674845389e-03	7.50000000000000e+02	1.18493290157527e-03
7.60000000000000e+02	5.94790131609370e-03	7.60000000000000e+02	-2.64248011346443e-03	7.60000000000000e+02	1.12780770052505e-03
7.70000000000000e+02	6.04592469278207e-03	7.70000000000000e+02	-2.69334317463611e-03	7.70000000000000e+02	1.06584205437343e-03
7.80000000000000e+02	6.12365264054688e-03	7.80000000000000e+02	-2.92762823565801e-03	7.80000000000000e+02	9.99233130715273e-04
7.90000000000000e+02	6.21786865193488e-03	7.90000000000000e+02	-3.09635144037457e-03	7.90000000000000e+02	9.89433283983323e-04
8.00000000000000e+02	6.50759352266825e-03	8.00000000000000e+02	-3.10163716336666e-03	8.00000000000000e+02	1.06381764478263e-03
8.10000000000000e+02	6.93571042700187e-03	8.10000000000000e+02	-3.03788001094653e-03	8.10000000000000e+02	1.11376478727619e-03
8.20000000000000e+02	7.24038555624370e-03	8.20000000000000e+02	-3.00959262344359e-03	8.20000000000000e+02	1.21229750329651e-03
8.30000000000000e+02	7.29357631388938e-03	8.30000000000000e+02	-2.91270838326743e-03	8.30000000000000e+02	1.23309560094707e-03
8.40000000000000e+02	7.41527761418228e-03	8.40000000000000e+02	-2.80348467607940e-03	8.40000000000000e+02	1.29121870750986e-03
8.50000000000000e+02	7.61427793048789e-03	8.50000000000000e+02	-2.77336054349312e-03	8.50000000000000e+02	1.28658818129685e-03
8.60000000000000e+02	7.75809694038561e-03	8.60000000000000e+02	-2.73574608013577e-03	8.60000000000000e+02	1.28166711606878e-03
8.70000000000000e+02	7.94840813033759e-03	8.70000000000000e+02	-2.74436412347500e-03	8.70000000000000e+02	1.23324104219333e-03
8.80000000000000e+02	8.08520514008856e-03	8.80000000000000e+02	-2.73013610032907e-03	8.80000000000000e+02	1.21904793719314e-03
8.90000000000000e+02	8.14982438880694e-03	8.90000000000000e+02	-2.53169761798936e-03	8.90000000000000e+02	1.24018554432073e-03
9.00000000000000e+02	8.22915438300850e-03	9.00000000000000e+02	-2.45074951412035e-03	9.00000000000000e+02	1.26687778106491e-03
9.10000000000000e+02	8.47541422797235e-03	9.10000000000000e+02	-2.48468530036538e-03	9.10000000000000e+02	1.34280417166863e-03
9.20000000000000e+02	8.93500016269233e-03	9.20000000000000e+02	-2.55873790232021e-03	9.20000000000000e+02	1.41338750175707e-03
9.30000000000000e+02	9.51890981106907e-03	9.30000000000000e+02	-2.61124751885367e-03	9.30000000000000e+02	1.49110473607181e-03
9.40000000000000e+02	9.78628743286864e-03	9.40000000000000e+02	-2.67305262908782e-03	9.40000000000000e+02	1.48543859130027e-03
9.50000000000000e+02	9.90608793062737e-03	9.50000000000000e+02	-2.73746736522812e-03	9.50000000000000e+02	1.46690242932841e-03
9.60000000000000e+02	1.01222998747736e-02	9.60000000000000e+02	-2.73189905511708e-03	9.60000000000000e+02	1.47017015543612e-03
9.70000000000000e+02	1.03201276837646e-02	9.70000000000000e+02	-2.66022630652397e-03	9.70000000000000e+02	1.46072281622276e-03
9.80000000000000e+02	1.03914057887410e-02	9.80000000000000e+02	-2.61124649849695e-03	9.80000000000000e+02	1.45935099733913e-03
9.90000000000000e+02	1.05402300049807e-02	9.90000000000000e+02	-2.63815483972605e-03	9.90000000000000e+02	1.45505747550638e-03
1.00000000000000e+03	1.07150085604655e-02	1.00000000000000e+03	-2.56589786935957e-03	1.00000000000000e+03	1.51335176205358e-03
1.01000000000000e+03	1.08982097106039e-02	1.01000000000000e+03	-2.51864911200960e-03	1.01000000000000e+03	1.59602585055131e-03
1.02000000000000e+03	1.11868758137695e-02	1.02000000000000e+03	-2.55673484523183e-03	1.02000000000000e+03	1.61852639823831e-03
1.03000000000000e+03	1.15379601138041e-02	1.03000000000000e+03	-2.57864829916266e-03	1.03000000000000e+03	1.62027391117865e-03
1.04000000000000e+03	1.15899813387789e-02	1.04000000000000e+03	-2.48486925325348e-03	1.04000000000000e+03	1.64618831407946e-03
1.05000000000000e+03	1.16121581750120e-02	1.05000000000000e+03	-2.45840746561420e-03	1.05000000000000e+03	1.64439889527825e-03
1.06000000000000e+03	1.17325702533198e-02	1.06000000000000e+03	-2.55475368733275e-03	1.06000000000000e+03	1.67135854223765e-03
1.07000000000000e+03	1.19520300277798e-02	1.07000000000000e+03	-2.62400600658575e-03	1.07000000000000e+03	1.75730985536102e-03
1.08000000000000e+03	1.22151273943629e-02	1.08000000000000e+03	-2.59845772009326e-03	1.08000000000000e+03	1.85624940039473e-03
1.09000000000000e+03	1.24188201256714e-02	1.09000000000000e+03	-2.62129665775941e-03	1.09000000000000e+03	1.87920229889286e-03
1.10000000000000e+03	1.26127888184606e-02	1.10000000000000e+03	-2.54962895578632e-03	1.10000000000000e+03	1.93993567033383e-03
1.11000000000000e+03	1.29209522375634e-02	1.11000000000000e+03	-2.41719091156098e-03	1.11000000000000e+03	1.97053553976241e-03
1.12000000000000e+03	1.33323560501129e-02	1.12000000000000e+03	-2.34101119167925e-03	1.12000000000000e+03	2.05284022119860e-03
1.13000000000000e+03	1.37150758526395e-02	1.13000000000000e+03	-2.36239425560956e-03	1.13000000000000e+03	2.09795398010288e-03
1.14000000000000e+03	1.38633419379557e-02	1.14000000000000e+03	-2.39364137434676e-03	1.14000000000000e+03	2.08237667937770e-03
1.15000000000000e+03	1.38932946181265e-02	1.15000000000000e+03	-2.37461086463721e-03	1.15000000000000e+03	2.10735513056276e-03
1.16000000000000e+03	1.39191787800992e-02	1.16000000000000e+03	-2.28570743734144e-03	1.16000000000000e+03	2.10875030444738e-03
1.17000000000000e+03	1.39939496907283e-02	1.17000000000000e+03	-2.25346010803145e-03	1.17000000000000e+03	2.06750123064573e-03
1.18000000000000e+03	1.42077116865211e-02	1.18000000000000e+03	-2.12885640961918e-03	1.18000000000000e+03	2.02271190505877e-03
1.19000000000000e+03	1.45337909183960e-02	1.19000000000000e+03	-1.94774367632738e-03	1.19000000000000e+03	2.01593404145068e-03
1.20000000000000e+03	1.47328107448377e-02	1.20000000000000e+03	-1.96614117250563e-03	1.20000000000000e+03	2.12124235547898e-03
1.21000000000000e+03	1.47302397605239e-02	1.21000000000000e+03	-2.10862879784651e-03	1.21000000000000e+03	2.20400115232897e-03
1.22000000000000e+03	1.47604822309412e-02	1.22000000000000e+03	-2.26059399649785e-03	1.22000000000000e+03	2.23555090900285e-03
1.23000000000000e+03	1.49424090077383e-02	1.23000000000000e+03	-2.23648897958262e-03	1.23000000000000e+03	2.25479869530433e-03
1.24000000000000e+03	1.52949573336999e-02	1.24000000000000e+03	-2.21018523058743e-03	1.24000000000000e+03	2.29374301409847e-03
1.25000000000000e+03	1.57726003760960e-02	1.25000000000000e+03	-2.01318543314783e-03	1.25000000000000e+03	2.31129045741492e-03
1.26000000000000e+03	1.63034000580937e-02	1.26000000000000e+03	-1.92175329066489e-03	1.26000000000000e+03	2.33558215306355e-03
1.27000000000000e+03	1.68055909238070e-02	1.27000000000000e+03	-1.86107047270772e-03	1.27000000000000e+03	2.31791871885572e-03
1.28000000000000e+03	1.73089790502779e-02	1.28000000000000e+03	-1.92805657422529e-03	1.28000000000000e+03	2.31142380106058e-03
1.29000000000000e+03	1.76496333765778e-02	1.29000000000000e+03	-2.16379687258072e-03	1.29000000000000e+03	2.29788874085317e-03
1.30000000000000e+03	1.76747177847141e-02	1.30000000000000e+03	-2.23367870601461e-03	1.30000000000000e+03	2.31230045347284e-03
1.31000000000000e+03	1.76926906748318e-02	1.31000000000000e+03	-2.29194322555410e-03	1.31000000000000e+03	2.36451540554734e-03
1.32000000000000e+03	1.77249086872172e-02	1.32000000000000e+03	-2.31564145716957e-03	1.32000000000000e+03	2.36477991479573e-03
1.33000000000000e+03	1.77823504195831e-02	1.33000000000000e+03	-2.34928337721450e-03	1.33000000000000e+03	2.33924991693435e-03
1.34000000000000e+03	1.79243307305472e-02	1.34000000000000e+03	-2.25711624652685e-03	1.34000000000000e+03	2.32204672214263e-03
1.35000000000000e+03	1.81115606068150e-02	1.35000000000000e+03	-2.17279088633538e-03	1.35000000000000e+03	2.29987381519056e-03
1.36000000000000e+03	1.82852840913011e-02	1.36000000000000e+03	-2.15102068290833e-03	1.36000000000000e+03	2.28458323718831e-03
1.37000000000000e+03	1.84145633196325e-02	1.37000000000000e+03	-2.03348881989279e-03	1.37000000000000e+03	2.30063152125038e-03
1.38000000000000e+03	1.84748692843997e-02	1.38000000000000e+03	-1.91189434872533e-03	1.38000000000000e+03	2.33211883034035e-03
1.39000000000000e+03	1.86017987435247e-02	1.39000000000000e+03	-1.83660174998691e-03	1.39000000000000e+03	2.38107953632789e-03
1.40000000000000e+03	1.89193491955500e-02	1.40000000000000e+03	-1.83369493768542e-03	1.40000000000000e+03	2.43738600476944e-03
1.41000000000000e+03	1.92771150539849e-02	1.41000000000000e+03	-1.88353383677677e-03	1.41000000000000e+03	2.58529472549619e-03
1.42000000000000e+03	1.93162727916608e-02	1.42000000000000e+03	-1.99323244364904e-03	1.42000000000000e+03	2.71359433723877e-03
1.43000000000000e+03	1.93887433111375e-02	1.43000000000000e+03	-2.06827396749656e-03	1.43000000000000e+03	2.79014863077161e-03
1.44000000000000e+03	1.95241451731863e-02	1.44000000000000e+03	-2.27637070987685e-03	1.44000000000000e+03	2.78946395731408e-03
1.45000000000000e+03	1.96921645770913e-02	1.45000000000000e+03	-2.27758240164233e-03	1.45000000000000e+03	2.77956350428367e-03
1.46000000000000e+03	1.99239474001042e-02	1.46000000000000e+03	-2.21562245826487e-03	1.46000000000000e+03	2.75937054236361e-03
1.47000000000000e+03	2.02189677711567e-02	1.47000000000000e+03	-2.09552991555486e-03	1.47000000000000e+03	2.73364837525934e-03
1.48000000000000e+03	2.03045862890823e-02	1.48000000000000e+03	-1.84013671207667e-03	1.48000000000000e+03	2.73096772832733e-03
1.49000000000000e+03	2.04364432679200e-02	1.49000000000000e+03	-1.69180075332031e-03	1.49000000000000e+03	2.78356334233113e-03
1.50000000000000e+03	2.05672005945601e-02	1.50000000000000e+03	-1.71475886651040e-03	1.50000000000000e+03	2.77659348843721e-03
1.51000000000000e+03	2.06270306439694e-02	1.51000000000000e+03	-1.86440320971661e-03	1.51000000000000e+03	2.77717973271398e-03
1.52000000000000e+03	2.07445746181024e-02	1.52000000000000e+03	-1.93670400101134e-03	1.52000000000000e+03	2.78134059267553e-03
1.53000000000000e+03	2.08205117074604e-02	1.53000000000000e+03	-2.01805535810976e-03	1.53000000000000e+03	2.77306363916372e-03
1.54000000000000e+03	2.09609403070249e-02	1.54000000000000e+03	-1.95581452374440e-03	1.54000000000000e+03	2.78004559621006e-03
1.55000000000000e+03	2.12281811184090e-02	1.55000000000000e+03	-1.83743068846116e-03	1.55000000000000e+03	2.83762348088747e-03
1.56000000000000e+03	2.15878355280997e-02	1.56000000000000e+03	-1.71035016692353e-03	1.56000000000000e+03	2.91820779325180e-03
1.57000000000000e+03	2.20341483050974e-02	1.57000000000000e+03	-1.68414184500978e-03	1.57000000000000e+03	2.92869112446012e-03
1.58000000000000e+03	2.22414485166850e-02	1.58000000000000e+03	-1.65120543056255e-03	1.58000000000000e+03	2.90237888560248e-03
1.59000000000000e+03	2.22702671494154e-02	1.59000000000000e+03	-1.69577355815124e-03	1.59000000000000e+03	2.92192573585344e-03
1.60000000000000e+03	2.23062737979785e-02	1.60000000000000e+03	-1.72990952199986e-03	1.60000000000000e+03	2.95989994240020e-03
1.61000000000000e+03	2.23229693822361e-02	1.61000000000000e+03	-1.72034707082047e-03	1.61000000000000e+03	3.02314793595474e-03
1.62000000000000e+03	2.24455535749433e-02	1.62000000000000e+03	-1.66776048429492e-03	1.62000000000000e+03	3.07726204151597e-03
1.63000000000000e+03	2.26583921764719e-02	1.63000000000000e+03	-1.68902044023048e-03	1.63000000000000e+03	3.13499838715988e-03
1.64000000000000e+03	2.27621030787592e-02	1.64000000000000e+03	-1.77351843894970e-03	1.64000000000000e+03	3.12846890970359e-03
1.65000000000000e+03	2.28199474107692e-02	1.65000000000000e+03	-1.80327854125487e-03	1.65000000000000e+03	3.15936584894116e-03
1.66000000000000e+03	2.28488955793421e-02	1.66000000000000e+03	-1.78514989438612e-03	1.66000000000000e+03	3.18156323941014e-03
1.67000000000000e+03	2.29197210784481e-02	1.67000000000000e+03	-1.70413531224575e-03	1.67000000000000e+03	3.18162265376981e-03
1.68000000000000e+03	2.31534110745678e-02	1.68000000000000e+03	-1.60282374299815e-03	1.68000000000000e+03	3.15749814976847e-03
1.69000000000000e+03	2.35203628872965e-02	1.69000000000000e+03	-1.58627540422184e-03	1.69000000000000e+03	3.16234597214698e-03
1.70000000000000e+03	2.38453847621737e-02	1.70000000000000e+03	-1.58743739466975e-03	1.70000000000000e+03	3.19219386717794e-03
1.71000000000000e+03	2.39828480386480e-02	1.71000000000000e+03	-1.54095142164597e-03	1.71000000000000e+03	3.27361210087411e-03
1.72000000000000e+03	2.41936604622273e-02	1.72000000000000e+03	-1.49739223007785e-03	1.72000000000000e+03	3.31152881804751e-03
1.73000000000000e+03	2.44772132241521e-02	1.73000000000000e+03	-1.50653101176383e-03	1.73000000000000e+03	3.36704459435959e-03
1.74000000000000e+03	2.46156437849136e-02	1.74000000000000e+03	-1.50126564014908e-03	1.74000000000000e+03	3.40395609726901e-03
1.75000000000000e+03	2.46766666072248e-02	1.75000000000000e+03	-1.45756544393988e-03	1.75000000000000e+03	3.44725413424107e-03
1.76000000000000e+03	2.47933207611597e-02	1.76000000000000e+03	-1.43480498917984e-03	1.76000000000000e+03	3.48245524887682e-03
1.77000000000000e+03	2.48731782465357e-02	1.77000000000000e+03	-1.39296093057680e-03	1.77000000000000e+03	3.51946919875918e-03
1.78000000000000e+03	2.49567615545340e-02	1.78000000000000e+03	-1.30622074171305e-03	1.78000000000000e+03	3.49066895585833e-03
1.79000000000000e+03	2.52135911702919e-02	1.79000000000000e+03	-1.23432002437748e-03	1.79000000000000e+03	3.45017874940111e-03
1.80000000000000e+03	2.56414021612157e-02	1.80000000000000e+03	-1.20809697525365e-03	1.80000000000000e+03	3.36243323869150e-03
1.81000000000000e+03	2.58055722937637e-02	1.81000000000000e+03	-1.10634668232064e-03	1.81000000000000e+03	3.32143724493964e-03
1.82000000000000e+03	2.58659411591404e-02	1.82000000000000e+03	-1.11691634172426e-03	1.82000000000000e+03	3.32228288181249e-03
1.83000000000000e+03	2.59842660639970e-02	1.83000000000000e+03	-1.05046800136536e-03	1.83000000000000e+03	3.43774235493609e-03
1.84000000000000e+03	2.61326986982531e-02	1.84000000000000e+03	-1.09054569617686e-03	1.84000000000000e+03	3.58424530109816e-03
1.85000000000000e+03	2.62634746506995e-02	1.85000000000000e+03	-1.24664410124884e-03	1.85000000000000e+03	3.62898675527589e-03
1.86000000000000e+03	2.64145339181344e-02	1.86000000000000e+03	-1.37897903174963e-03	1.86000000000000e+03	3.68348459497597e-03
1.87000000000000e+03	2.66071447742956e-02	1.87000000000000e+03	-1.38118274365137e-03	1.87000000000000e+03	3.75814444854960e-03
1.88000000000000e+03	2.67277721256447e-02	1.88000000000000e+03	-1.38191928939136e-03	1.88000000000000e+03	3.80745143897274e-03
1.89000000000000e+03	2.68810140864063e-02	1.89000000000000e+03	-1.23452190051293e-03	1.89000000000000e+03	3.88181684152698e-03
1.90000000000000e+03	2.70687017170487e-02	1.90000000000000e+03	-1.06027594040247e-03	1.90000000000000e+03	3.91587910190713e-03
1.91000000000000e+03	2.73208259730890e-02	1.91000000000000e+03	-1.05953968169463e-03	1.91000000000000e+03	3.88491162623682e-03
1.92000000000000e+03	2.76320610093752e-02	1.92000000000000e+03	-1.09311455140709e-03	1.92000000000000e+03	3.77401316687108e-03
1.93000000000000e+03	2.79950284958684e-02	1.93000000000000e+03	-1.10108614990641e-03	1.93000000000000e+03	3.72904656682180e-03
1.94000000000000e+03	2.80947150940810e-02	1.94000000000000e+03	-1.13305944936795e-03	1.94000000000000e+03	3.71549839073406e-03
1.95000000000000e+03	2.81126006745988e-02	1.95000000000000e+03	-1.14738683459985e-03	1.95000000000000e+03	3.84804634677011e-03
1.96000000000000e+03	2.81851270305061e-02	1.96000000000000e+03	-1.09493750901612e-03	1.96000000000000e+03	3.99618352337833e-03
1.97000000000000e+03	2.83765152413662e-02	1.97000000000000e+03	-1.07282692807432e-03	1.97000000000000e+03	4.05677761126537e-03
1.98000000000000e+03	2.87081720791095e-02	1.98000000000000e+03	-1.00965265577348e-03	1.98000000000000e+03	4.04811615551063e-03
1.99000000000000e+03	2.89703885911003e-02	1.99000000000000e+03	-8.82905093124270e-04	1.99000000000000e+03	4.05179653446699e-03
2.00000000000000e+03	2.91072614668222e-02	2.00000000000000e+03	-9.06281134133793e-04	2.00000000000000e+03	3.99389697325542e-03
2.01000000000000e+03	2.93084489607195e-02	2.01000000000000e+03	-1.00246260832143e-03	2.01000000000000e+03	4.00472475146402e-03
2.02000000000000e+03	2.94683895758923e-02	2.02000000000000e+03	-1.02699355698110e-03	2.02000000000000e+03	4.01276861465413e-03
2.03000000000000e+03	2.96467375750715e-02	2.03000000000000e+03	-1.13058058108421e-03	2.03000000000000e+03	4.06206261279717e-03
2.04000000000000e+03	2.99587257880112e-02	2.04000000000000e+03	-1.15093615330930e-03	2.04000000000000e+03	4.09961623878931e-03
2.05000000000000e+03	3.03733755808352e-02	2.05000000000000e+03	-1.05495593316195e-03	2.05000000000000e+03	4.09342402474672e-03
2.06000000000000e+03	3.06219517877883e-02	2.06000000000000e+03	-9.59246470814276e-04	2.06000000000000e+03	4.08184126506038e-03
2.07000000000000e+03	3.06637289384834e-02	2.07000000000000e+03	-8.08757561098466e-04	2.07000000000000e+03	4.07261983487633e-03
2.08000000000000e+03	3.07172401009058e-02	2.08000000000000e+03	-6.67356672918563e-04	2.08000000000000e+03	4.11452701776282e-03
2.09000000000000e+03	3.07385245156911e-02	2.09000000000000e+03	-6.87316316054967e-04	2.09000000000000e+03	4.11421774007833e-03
2.10000000000000e+03	3.07631570192324e-02	2.10000000000000e+03	-7.32070318885325e-04	2.10000000000000e+03	4.11573192688338e-03
2.11000000000000e+03	3.07844327733499e-02	2.11000000000000e+03	-8.63288488755642e-04	2.11000000000000e+03	4.12960446812383e-03
2.12000000000000e+03	3.08112522889734e-02	2.12000000000000e+03	-9.94093386055232e-04	2.12000000000000e+03	4.14801757412191e-03
2.13000000000000e+03	3.09140293694776e-02	2.13000000000000e+03	-9.10034199258291e-04	2.13000000000000e+03	4.15625937785172e-03
2.14000000000000e+03	3.11592232312953e-02	2.14000000000000e+03	-8.79430752507399e-04	2.14000000000000e+03	4.16522482540858e-03
2.15000000000000e+03	3.14780921069125e-02	2.15000000000000e+03	-7.57653552855415e-04	2.15000000000000e+03	4.18677247758476e-03
2.16000000000000e+03	3.15385314635561e-02	2.16000000000000e+03	-7.42050523099612e-04	2.16000000000000e+03	4.20887692797172e-03
2.17000000000000e+03	3.16010872483817e-02	2.17000000000000e+03	-7.71280600121715e-04	2.17000000000000e+03	4.31956041317464e-03
2.18000000000000e+03	3.17140306157383e-02	2.18000000000000e+03	-8.13156618909755e-04	2.18000000000000e+03	4.38660471449025e-03
2.19000000000000e+03	3.18659991932261e-02	2.19000000000000e+03	-8.47765998708848e-04	2.19000000000000e+03	4.40673958550483e-03
2.20000000000000e+03	3.19356560408183e-02	2.20000000000000e+03	-8.49904734073425e-04	2.20000000000000e+03	4.42282325492280e-03
2.21000000000000e+03	3.20194757614139e-02	2.21000000000000e+03	-8.38539134681325e-04	2.21000000000000e+03	4.43643660077822e-03
2.22000000000000e+03	3.20898294473398e-02	2.22000000000000e+03	-7.07949614504621e-04	2.22000000000000e+03	4.43174467954932e-03
2.23000000000000e+03	3.22038962354677e-02	2.23000000000000e+03	-5.51157886003131e-04	2.23000000000000e+03	4.43500866110587e-03
2.24000000000000e+03	3.24481279453884e-02	2.24000000000000e+03	-4.12823851298655e-04	2.24000000000000e+03	4.43478581304515e-03
2.25000000000000e+03	3.27825095804622e-02	2.25000000000000e+03	-3.15126640835212e-04	2.25000000000000e+03	4.41362247661906e-03
2.26000000000000e+03	3.28795953223557e-02	2.26000000000000e+03	-2.53962150816733e-04	2.26000000000000e+03	4.40365805734354e-03
2.27000000000000e+03	3.29068632337446e-02	2.27000000000000e+03	-2.59064790075521e-04	2.27000000000000e+03	4.42528075424306e-03
2.28000000000000e+03	3.30600749719247e-02	2.28000000000000e+03	-4.38541116636960e-04	2.28000000000000e+03	4.48200075192531e-03
2.29000000000000e+03	3.33827601139632e-02	2.29000000000000e+03	-7.70524215053276e-04	2.29000000000000e+03	4.56614115589504e-03
2.30000000000000e+03	3.38066540528660e-02	2.30000000000000e+03	-8.78673924359954e-04	2.30000000000000e+03	4.60307961459865e-03
2.31000000000000e+03	3.39903013174477e-02	2.31000000000000e+03	-9.98983952181971e-04	2.31000000000000e+03	4.64275319088543e-03
2.32000000000000e+03	3.40753852463409e-02	2.32000000000000e+03	-9.71906176267239e-04	2.32000000000000e+03	4.67547114103590e-03
2.33000000000000e+03	3.42502324916840e-02	2.33000000000000e+03	-8.10254166951848e-04	2.33000000000000e+03	4.72500598105175e-03
2.34000000000000e+03	3.43479798698015e-02	2.34000000000000e+03	-6.10631383286522e-04	2.34000000000000e+03	4.74560253506315e-03
2.35000000000000e+03	3.43672627390539e-02	2.35000000000000e+03	-3.86637797675301e-04	2.35000000000000e+03	4.79037605530603e-03
2.36000000000000e+03	3.44619524272030e-02	2.36000000000000e+03	-9.59074872318339e-06	2.36000000000000e+03	4.80059180842422e-03
2.37000000000000e+03	3.46797804663539e-02	2.37000000000000e+03	3.93411611812025e-05	2.37000000000000e+03	4.77703962627357e-03
2.38000000000000e+03	3.50004022261059e-02	2.38000000000000e+03	1.09517113071603e-04	2.38000000000000e+03	4.79550388044156e-03
2.39000000000000e+03	3.51354693391904e-02	2.39000000000000e+03	-4.31279280604007e-05	2.39000000000000e+03	4.79799257235525e-03
2.40000000000000e+03	3.51684062998059e-02	2.40000000000000e+03	-3.99945488423295e-04	2.40000000000000e+03	4.76927954007308e-03
2.41000000000000e+03	3.52137679648425e-02	2.41000000000000e+03	-4.73111421145412e-04	2.41000000000000e+03	4.75385713015211e-03
2.42000000000000e+03	3.53630356273073e-02	2.42000000000000e+03	-4.33912972412325e-04	2.42000000000000e+03	4.79092428492230e-03
2.43000000000000e+03	3.55847076560926e-02	2.43000000000000e+03	-3.28279338735869e-04	2.43000000000000e+03	4.81331909819839e-03
2.44000000000000e+03	3.57642531003342e-02	2.44000000000000e+03	-2.58633729348850e-04	2.44000000000000e+03	4.85168960833536e-03
2.45000000000000e+03	3.58598806302121e-02	2.45000000000000e+03	-2.27705664327683e-04	2.45000000000000e+03	4.84414558674706e-03
2.46000000000000e+03	3.59575863205486e-02	2.46000000000000e+03	-2.95191495044777e-04	2.46000000000000e+03	4.81748994036476e-03
2.47000000000000e+03	3.61869441182812e-02	2.47000000000000e+03	-3.72468428757733e-04	2.47000000000000e+03	4.79529963794726e-03
2.48000000000000e+03	3.65253319734575e-02	2.48000000000000e+03	-3.71002573961366e-04	2.48000000000000e+03	4.78348531120295e-03
2.49000000000000e+03	3.66722213245859e-02	2.49000000000000e+03	-3.48024812187674e-04	2.49000000000000e+03	4.82369650027270e-03
2.50000000000000e+03	3.67020411316480e-02	2.50000000000000e+03	-3.51175149471498e-04	2.50000000000000e+03	4.87730948954925e-03
2.51000000000000e+03	3.67687063497330e-02	2.51000000000000e+03	-1.93489303145732e-04	2.51000000000000e+03	4.95044706439060e-03
2.52000000000000e+03	3.68359235448910e-02	2.52000000000000e+03	1.13121588073363e-04	2.52000000000000e+03	4.97147545990211e-03
2.53000000000000e+03	3.69142388290634e-02	2.53000000000000e+03	9.41023848768787e-05	2.53000000000000e+03	5.00329170153908e-03
2.54000000000000e+03	3.70712186362898e-02	2.54000000000000e+03	6.68178961400447e-05	2.54000000000000e+03	5.02004456284569e-03
2.55000000000000e+03	3.73257272149243e-02	2.55000000000000e+03	-2.26352188950227e-05	2.55000000000000e+03	5.03791243483164e-03
2.56000000000000e+03	3.76581960298437e-02	2.56000000000000e+03	-7.62024818543256e-05	2.56000000000000e+03	5.06892276703577e-03
2.57000000000000e+03	3.79020075269728e-02	2.57000000000000e+03	-4.34125300532079e-05	2.57000000000000e+03	5.16204061965873e-03
2.58000000000000e+03	3.79541938865142e-02	2.58000000000000e+03	-7.54235187207593e-05	2.58000000000000e+03	5.16765823759514e-03
2.59000000000000e+03	3.79820762038786e-02	2.59000000000000e+03	-1.51179924801103e-04	2.59000000000000e+03	5.12512883185933e-03
2.60000000000000e+03	3.79869563765461e-02	2.60000000000000e+03	-5.82762015977301e-05	2.60000000000000e+03	5.09530235828387e-03
2.61000000000000e+03	3.80094659612708e-02	2.61000000000000e+03	-3.40646474001212e-05	2.61000000000000e+03	5.10531431152240e-03
2.62000000000000e+03	3.81940404690010e-02	2.62000000000000e+03	-5.19927091815471e-05	2.62000000000000e+03	5.18471393514500e-03
2.63000000000000e+03	3.86448019550010e-02	2.63000000000000e+03	3.35238867601685e-05	2.63000000000000e+03	5.35526345159008e-03
2.64000000000000e+03	3.91192662304666e-02	2.64000000000000e+03	2.90417962577352e-04	2.64000000000000e+03	5.48923954320921e-03
2.65000000000000e+03	3.91518250710535e-02	2.65000000000000e+03	3.06790850339641e-04	2.65000000000000e+03	5.51649295070367e-03
2.66000000000000e+03	3.91993134052119e-02	2.66000000000000e+03	3.40941836347459e-04	2.66000000000000e+03	5.57235235667411e-03
2.67000000000000e+03	3.93201672684256e-02	2.67000000000000e+03	5.41868944076675e-04	2.67000000000000e+03	5.56837006492913e-03
2.68000000000000e+03	3.93840685988428e-02	2.68000000000000e+03	7.09086771288357e-04	2.68000000000000e+03	5.52126622670410e-03
2.69000000000000e+03	3.94551559705213e-02	2.69000000000000e+03	7.11414807851488e-04	2.69000000000000e+03	5.49159660036599e-03
2.70000000000000e+03	3.95253180487552e-02	2.70000000000000e+03	6.05493915257229e-04	2.70000000000000e+03	5.50192774165649e-03
2.71000000000000e+03	3.97334704246609e-02	2.71000000000000e+03	2.89891504085393e-04	2.71000000000000e+03	5.53254129366561e-03
2.72000000000000e+03	3.99572875671583e-02	2.72000000000000e+03	1.93308891215543e-04	2.72000000000000e+03	5.59071543510798e-03
2.73000000000000e+03	3.99982833087690e-02	2.73000000000000e+03	2.77902632681756e-04	2.73000000000000e+03	5.62846144263995e-03
2.74000000000000e+03	4.00495045839298e-02	2.74000000000000e+03	2.73356730142955e-04	2.74000000000000e+03	5.69027208557394e-03
2.75000000000000e+03	4.02032797683969e-02	2.75000000000000e+03	4.13239921737316e-04	2.75000000000000e+03	5.79231091748863e-03
2.76000000000000e+03	4.04162151822198e-02	2.76000000000000e+03	6.36190941338924e-04	2.76000000000000e+03	5.83108871999640e-03
2.77000000000000e+03	4.05400595819767e-02	2.77000000000000e+03	7.35593327365711e-04	2.77000000000000e+03	5.82752527322729e-03
2.78000000000000e+03	4.07039965878210e-02	2.78000000000000e+03	7.50441608838090e-04	2.78000000000000e+03	5.82553454542056e-03
2.79000000000000e+03	4.09537755660981e-02	2.79000000000000e+03	6.24407896270952e-04	2.79000000000000e+03	5.82979759518491e-03
2.80000000000000e+03	4.12956811242661e-02	2.80000000000000e+03	4.88091394143070e-04	2.80000000000000e+03	5.86265662069195e-03
2.81000000000000e+03	4.16904453352801e-02	2.81000000000000e+03	5.47388878564744e-04	2.81000000000000e+03	5.86017191876452e-03
2.82000000000000e+03	4.20993572470437e-02	2.82000000000000e+03	5.99551925438483e-04	2.82000000000000e+03	5.80983883389019e-03
2.83000000000000e+03	4.23479471795210e-02	2.83000000000000e+03	6.15903216917145e-04	2.83000000000000e+03	5.81635886596821e-03
2.84000000000000e+03	4.23485944457723e-02	2.84000000000000e+03	7.01507168128866e-04	2.84000000000000e+03	5.85343186344209e-03
2.85000000000000e+03	4.23566490924830e-02	2.85000000000000e+03	8.29465211943812e-04	2.85000000000000e+03	5.88168875612049e-03
2.86000000000000e+03	4.23517381859696e-02	2.86000000000000e+03	8.84539922807351e-04	2.86000000000000e+03	5.91520252178732e-03
2.87000000000000e+03	4.24381753035203e-02	2.87000000000000e+03	1.05529744685280e-03	2.87000000000000e+03	5.93383614126251e-03
2.88000000000000e+03	4.26425749627940e-02	2.88000000000000e+03	1.13617002369313e-03	2.88000000000000e+03	5.97975152367074e-03
2.89000000000000e+03	4.27071870787966e-02	2.89000000000000e+03	1.01264284947622e-03	2.89000000000000e+03	5.99974841664860e-03
2.90000000000000e+03	4.27404919418906e-02	2.90000000000000e+03	9.59248318657632e-04	2.90000000000000e+03	6.01160997883602e-03
2.91000000000000e+03	4.27710935100548e-02	2.91000000000000e+03	8.67810299744524e-04	2.91000000000000e+03	6.00859391562281e-03
2.92000000000000e+03	4.28368042781692e-02	2.92000000000000e+03	8.24245125969066e-04	2.92000000000000e+03	5.99814317630880e-03
2.93000000000000e+03	4.30603869632038e-02	2.93000000000000e+03	8.98996079929185e-04	2.93000000000000e+03	6.02590771378506e-03
2.94000000000000e+03	4.34097936642353e-02	2.94000000000000e+03	9.48001321502916e-04	2.94000000000000e+03	6.07932053149632e-03
2.95000000000000e+03	4.35591950101022e-02	2.95000000000000e+03	1.10665760656746e-03	2.95000000000000e+03	6.11123538478426e-03
2.96000000000000e+03	4.36231592127043e-02	2.96000000000000e+03	1.38419276376250e-03	2.96000000000000e+03	6.13506559796958e-03
2.97000000000000e+03	4.36969482431749e-02	2.97000000000000e+03	1.66915283627131e-03	2.97000000000000e+03	6.11787765709630e-03
2.98000000000000e+03	4.38106980907193e-02	2.98000000000000e+03	1.56787873323217e-03	2.98000000000000e+03	6.10748042336794e-03
2.99000000000000e+03	4.38932870725313e-02	2.99000000000000e+03	1.47354040605168e-03	2.99000000000000e+03	6.11052086799345e-03
3.00000000000000e+03	4.41830775930478e-02	3.00000000000000e+03	1.39354887557241e-03	3.00000000000000e+03	6.14319441676806e-03
3.01000000000000e+03	4.45401345392482e-02	3.01000000000000e+03	1.24756424037232e-03	3.01000000000000e+03	6.18949952926985e-03
3.02000000000000e+03	4.46905187185426e-02	3.02000000000000e+03	1.10791718679960e-03	3.02000000000000e+03	6.22893784538226e-03
3.03000000000000e+03	4.47753852645305e-02	3.03000000000000e+03	1.10616470407664e-03	3.03000000000000e+03	6.21743422496058e-03
3.04000000000000e+03	4.49742061436648e-02	3.04000000000000e+03	1.16460522927582e-03	3.04000000000000e+03	6.21595008101901e-03
3.05000000000000e+03	4.50589801558232e-02	3.05000000000000e+03	1.41938530652156e-03	3.05000000000000e+03	6.20868421888795e-03
3.06000000000000e+03	4.51392271555442e-02	3.06000000000000e+03	1.81281119215339e-03	3.06000000000000e+03	6.21811188036967e-03
3.07000000000000e+03	4.53062232582188e-02	3.07000000000000e+03	1.99195522898608e-03	3.07000000000000e+03	6.22526452509184e-03
3.08000000000000e+03	4.55145477188207e-02	3.08000000000000e+03	2.07865884611608e-03	3.08000000000000e+03	6.24895248208115e-03
3.09000000000000e+03	4.55763574846458e-02	3.09000000000000e+03	2.11889300276014e-03	3.09000000000000e+03	6.28981951933707e-03
3.10000000000000e+03	4.56496636919112e-02	3.10000000000000e+03	1.84448177437848e-03	3.10000000000000e+03	6.27125207647396e-03
3.11000000000000e+03	4.58770716833349e-02	3.11000000000000e+03	1.33926060980221e-03	3.11000000000000e+03	6.31270731041898e-03
3.12000000000000e+03	4.62294828562733e-02	3.12000000000000e+03	1.29327197658879e-03	3.12000000000000e+03	6.33732993986904e-03
3.13000000000000e+03	4.63509766301169e-02	3.13000000000000e+03	1.26198834954564e-03	3.13000000000000e+03	6.39501177397721e-03
3.14000000000000e+03	4.63712271056326e-02	3.14000000000000e+03	1.38321866763659e-03	3.14000000000000e+03	6.40376578612485e-03
3.15000000000000e+03	4.64241213028885e-02	3.15000000000000e+03	1.80621879557364e-03	3.15000000000000e+03	6.39894734770200e-03
3.16000000000000e+03	4.65702082619763e-02	3.16000000000000e+03	2.17287412622293e-03	3.16000000000000e+03	6.40697119773218e-03
3.17000000000000e+03	4.67990756134012e-02	3.17000000000000e+03	2.20103865728021e-03	3.17000000000000e+03	6.38334375370450e-03
3.18000000000000e+03	4.69881568224435e-02	3.18000000000000e+03	2.25315571730440e-03	3.18000000000000e+03	6.36142847061203e-03
3.19000000000000e+03	4.70554025410877e-02	3.19000000000000e+03	2.19500382459340e-03	3.19000000000000e+03	6.34857049240114e-03
3.20000000000000e+03	4.70940846464413e-02	3.20000000000000e+03	2.12906080814923e-03	3.20000000000000e+03	6.38838716108480e-03
3.21000000000000e+03	4.71503512929879e-02	3.21000000000000e+03	1.90763685718167e-03	3.21000000000000e+03	6.44633687569810e-03
3.22000000000000e+03	4.72542458075659e-02	3.22000000000000e+03	1.74655087462274e-03	3.22000000000000e+03	6.51433899914829e-03
3.23000000000000e+03	4.74457722280574e-02	3.23000000000000e+03	1.70285234868132e-03	3.23000000000000e+03	6.59606864497459e-03
3.24000000000000e+03	4.77354032448223e-02	3.24000000000000e+03	1.77787988738504e-03	3.24000000000000e+03	6.61925014335747e-03
3.25000000000000e+03	4.80089535832859e-02	3.25000000000000e+03	1.84593923784431e-03	3.25000000000000e+03	6.62973182288613e-03
3.26000000000000e+03	4.80380894787807e-02	3.26000000000000e+03	1.94144160024311e-03	3.26000000000000e+03	6.63510191473020e-03
3.27000000000000e+03	4.80861752404683e-02	3.27000000000000e+03	2.03781031462093e-03	3.27000000000000e+03	6.59556237448480e-03
3.28000000000000e+03	4.82249526879252e-02	3.28000000000000e+03	2.11122448196537e-03	3.28000000000000e+03	6.53002046995864e-03
3.29000000000000e+03	4.85383481565854e-02	3.29000000000000e+03	2.09321030374610e-03	3.29000000000000e+03	6.49815281499995e-03
3.30000000000000e+03	4.90156325138001e-02	3.30000000000000e+03	2.07185390922528e-03	3.30000000000000e+03	6.51809400266701e-03
3.31000000000000e+03	4.95399573527468e-02	3.31000000000000e+03	1.99479848101240e-03	3.31000000000000e+03	6.62964722201693e-03
3.32000000000000e+03	4.96704671352841e-02	3.32000000000000e+03	1.95882047040993e-03	3.32000000000000e+03	6.66887443921721e-03
3.33000000000000e+03	4.97059365071118e-02	3.33000000000000e+03	1.97357004607653e-03	3.33000000000000e+03	6.79049859180414e-03
3.34000000000000e+03	4.97678690146711e-02	3.34000000000000e+03	2.04235284396979e-03	3.34000000000000e+03	6.80654998513284e-03
3.35000000000000e+03	4.98205079101440e-02	3.35000000000000e+03	2.06929612181944e-03	3.35000000000000e+03	6.81790436447929e-03
3.36000000000000e+03	4.98682971320678e-02	3.36000000000000e+03	2.29279930824861e-03	3.36000000000000e+03	6.85111873494202e-03
3.37000000000000e+03	4.99945293764520e-02	3.37000000000000e+03	2.46646511371750e-03	3.37000000000000e+03	6.87480861984755e-03
3.38000000000000e+03	5.01832050199267e-02	3.38000000000000e+03	2.63404841972471e-03	3.38000000000000e+03	6.90350924540981e-03
3.39000000000000e+03	5.03755255690663e-02	3.39000000000000e+03	2.65483349830470e-03	3.39000000000000e+03	6.93040936922040e-03
3.40000000000000e+03	5.05871808957479e-02	3.40000000000000e+03	2.58014772300309e-03	3.40000000000000e+03	6.97523479636485e-03
3.41000000000000e+03	5.07367777809480e-02	3.41000000000000e+03	2.51205296686035e-03	3.41000000000000e+03	7.00261189783897e-03
3.42000000000000e+03	5.07214989048574e-02	3.42000000000000e+03	2.46513526496757e-03	3.42000000000000e+03	7.00313704062501e-03
3.43000000000000e+03	5.07194220913398e-02	3.43000000000000e+03	2.36836643703167e-03	3.43000000000000e+03	7.04179236262621e-03
3.44000000000000e+03	5.07284986757954e-02	3.44000000000000e+03	2.34171391713476e-03	3.44000000000000e+03	7.06754638603862e-03
3.45000000000000e+03	5.07666392637096e-02	3.45000000000000e+03	2.42612320001320e-03	3.45000000000000e+03	7.12258269549763e-03
3.46000000000000e+03	5.08471836666319e-02	3.46000000000000e+03	2.62175882445344e-03	3.46000000000000e+03	7.14329054140367e-03
3.47000000000000e+03	5.09951482580896e-02	3.47000000000000e+03	2.87815752681449e-03	3.47000000000000e+03	7.17085633505499e-03
3.48000000000000e+03	5.10950907020456e-02	3.48000000000000e+03	2.87135674643687e-03	3.48000000000000e+03	7.16975902019267e-03
3.49000000000000e+03	5.11887388960343e-02	3.49000000000000e+03	2.75828902357088e-03	3.49000000000000e+03	7.13906618527192e-03
3.50000000000000e+03	5.13156450410813e-02	3.50000000000000e+03	2.75732463798649e-03	3.50000000000000e+03	7.11984000207747e-03
3.51000000000000e+03	5.15071365449433e-02	3.51000000000000e+03	2.73631041493302e-03	3.51000000000000e+03	7.08252919939460e-03
3.52000000000000e+03	5.17216678766906e-02	3.52000000000000e+03	2.61157476678284e-03	3.52000000000000e+03	7.07449231724164e-03
3.53000000000000e+03	5.19465873318516e-02	3.53000000000000e+03	2.56006368181198e-03	3.53000000000000e+03	7.12829728098279e-03
3.54000000000000e+03	5.21437868203226e-02	3.54000000000000e+03	2.53986819076550e-03	3.54000000000000e+03	7.17959432678295e-03
3.55000000000000e+03	5.23429835914132e-02	3.55000000000000e+03	2.60225732699550e-03	3.55000000000000e+03	7.23780572598219e-03
3.56000000000000e+03	5.25675344031272e-02	3.56000000000000e+03	2.75028197000141e-03	3.56000000000000e+03	7.23302367460675e-03
3.57000000000000e+03	5.26408567490777e-02	3.57000000000000e+03	3.07614166382519e-03	3.57000000000000e+03	7.26117126687740e-03
3.58000000000000e+03	5.26646167348146e-02	3.58000000000000e+03	3.13595022422508e-03	3.58000000000000e+03	7.25632221273424e-03
3.59000000000000e+03	5.27298245886632e-02	3.59000000000000e+03	3.23109086683767e-03	3.59000000000000e+03	7.26552793201181e-03
3.60000000000000e+03	5.28871799965823e-02	3.60000000000000e+03	3.24970600888192e-03	3.60000000000000e+03	7.28708695686795e-03
3.61000000000000e+03	5.30723413815974e-02	3.61000000000000e+03	3.11896594872317e-03	3.61000000000000e+03	7.34123416652795e-03
3.62000000000000e+03	5.31536400953478e-02	3.62000000000000e+03	2.85971747545047e-03	3.62000000000000e+03	7.38786061856499e-03
3.63000000000000e+03	5.32346140676371e-02	3.63000000000000e+03	2.67421860970334e-03	3.63000000000000e+03	7.42429414819910e-03
3.64000000000000e+03	5.34529595447823e-02	3.64000000000000e+03	2.56952603933724e-03	3.64000000000000e+03	7.44481804523262e-03
3.65000000000000e+03	5.37639785074053e-02	3.65000000000000e+03	2.59776692386096e-03	3.65000000000000e+03	7.48194866565558e-03
3.66000000000000e+03	5.38554745156266e-02	3.66000000000000e+03	2.72291404003925e-03	3.66000000000000e+03	7.50521243033836e-03
3.67000000000000e+03	5.38993359104093e-02	3.67000000000000e+03	2.95688118028075e-03	3.67000000000000e+03	7.50702338807129e-03
3.68000000000000e+03	5.40626861430180e-02	3.68000000000000e+03	3.31238370645842e-03	3.68000000000000e+03	7.51468292237626e-03
3.69000000000000e+03	5.43622388464342e-02	3.69000000000000e+03	3.41305661043778e-03	3.69000000000000e+03	7.50234458816019e-03
3.70000000000000e+03	5.47624959682650e-02	3.70000000000000e+03	3.46517313482988e-03	3.70000000000000e+03	7.49580139136874e-03
3.71000000000000e+03	5.49496638998027e-02	3.71000000000000e+03	3.44707577252210e-03	3.71000000000000e+03	7.54735277238107e-03
3.72000000000000e+03	5.50244880306417e-02	3.72000000000000e+03	3.35662994596886e-03	3.72000000000000e+03	7.63302881234169e-03
3.73000000000000e+03	5.50972599112927e-02	3.73000000000000e+03	3.20848982421592e-03	3.73000000000000e+03	7.76485756074038e-03
3.74000000000000e+03	5.51557875486362e-02	3.74000000000000e+03	3.22072746217194e-03	3.74000000000000e+03	7.81028917250212e-03
3.75000000000000e+03	5.52777562142477e-02	3.75000000000000e+03	3.26310358557081e-03	3.75000000000000e+03	7.88101820339228e-03
3.76000000000000e+03	5.54856562256599e-02	3.76000000000000e+03	3.26812776713309e-03	3.76000000000000e+03	7.88026030002952e-03
3.77000000000000e+03	5.57529153729859e-02	3.77000000000000e+03	3.24975766566634e-03	3.77000000000000e+03	7.92670009379045e-03
3.78000000000000e+03	5.59719418929713e-02	3.78000000000000e+03	3.19870049473344e-03	3.78000000000000e+03	7.91146442966509e-03
3.79000000000000e+03	5.60430983089474e-02	3.79000000000000e+03	3.15837363763972e-03	3.79000000000000e+03	7.91063972245235e-03
3.80000000000000e+03	5.60545633670785e-02	3.80000000000000e+03	3.21407917804251e-03	3.80000000000000e+03	7.87203772512217e-03
3.81000000000000e+03	5.61213843572753e-02	3.81000000000000e+03	3.27091882790127e-03	3.81000000000000e+03	7.83962320092423e-03
3.82000000000000e+03	5.63033068187480e-02	3.82000000000000e+03	3.29680208200088e-03	3.82000000000000e+03	7.84645261519088e-03
3.83000000000000e+03	5.64858612562979e-02	3.83000000000000e+03	3.51082315419235e-03	3.83000000000000e+03	7.88084790744713e-03
3.84000000000000e+03	5.64952474866191e-02	3.84000000000000e+03	3.53300818250528e-03	3.84000000000000e+03	7.91723863649207e-03
3.85000000000000e+03	5.65458840188043e-02	3.85000000000000e+03	3.51601882040873e-03	3.85000000000000e+03	7.94231115731959e-03
3.86000000000000e+03	5.66427234912923e-02	3.86000000000000e+03	3.59751227742028e-03	3.86000000000000e+03	8.01093178585130e-03
3.87000000000000e+03	5.68265259059088e-02	3.87000000000000e+03	3.58963575267025e-03	3.87000000000000e+03	8.05438960985945e-03
3.88000000000000e+03	5.70516690409660e-02	3.88000000000000e+03	3.52630073989267e-03	3.88000000000000e+03	8.08873346380251e-03
3.89000000000000e+03	5.71377205995233e-02	3.89000000000000e+03	3.49438132191915e-03	3.89000000000000e+03	8.10520014777917e-03
3.90000000000000e+03	5.72464394837616e-02	3.90000000000000e+03	3.50432809591115e-03	3.90000000000000e+03	8.08125174977461e-03
3.91000000000000e+03	5.74629711599699e-02	3.91000000000000e+03	3.55799700675077e-03	3.91000000000000e+03	8.07998259708411e-03
3.92000000000000e+03	5.77476365055704e-02	3.92000000000000e+03	3.88137891671095e-03	3.92000000000000e+03	8.07053350696796e-03
3.93000000000000e+03	5.77613353001449e-02	3.93000000000000e+03	3.98949096189684e-03	3.93000000000000e+03	8.08795604554849e-03
3.94000000000000e+03	5.77213965549226e-02	3.94000000000000e+03	4.09494981418317e-03	3.94000000000000e+03	8.13315985167228e-03
3.95000000000000e+03	5.77380997297127e-02	3.95000000000000e+03	4.02785142277314e-03	3.95000000000000e+03	8.17214861424978e-03
3.96000000000000e+03	5.78138568558680e-02	3.96000000000000e+03	3.96404089043241e-03	3.96000000000000e+03	8.18931183947151e-03
3.97000000000000e+03	5.80130531934505e-02	3.97000000000000e+03	3.64065478775624e-03	3.97000000000000e+03	8.25098963274405e-03
3.98000000000000e+03	5.82324959560681e-02	3.98000000000000e+03	3.37642195076496e-03	3.98000000000000e+03	8.24205566396402e-03
3.99000000000000e+03	5.82699392544389e-02	3.99000000000000e+03	3.41431364097480e-03	3.99000000000000e+03	8.26981729344782e-03
4.00000000000000e+03	5.83019883923672e-02	4.00000000000000e+03	3.42708760340171e-03	4.00000000000000e+03	8.27492170471554e-03
4.01000000000000e+03	5.84338265225208e-02	4.01000000000000e+03	3.57891136804178e-03	4.01000000000000e+03	8.30729118134209e-03
4.02000000000000e+03	5.86891800994412e-02	4.02000000000000e+03	3.87533414098820e-03	4.02000000000000e+03	8.32041043896471e-03
4.03000000000000e+03	5.89973921564172e-02	4.03000000000000e+03	4.26564256955887e-03	4.03000000000000e+03	8.33216544473079e-03
4.04000000000000e+03	5.90597369649642e-02	4.04000000000000e+03	4.38585436901514e-03	4.04000000000000e+03	8.35272051350888e-03
4.05000000000000e+03	5.90775696932371e-02	4.05000000000000e+03	4.30579712804632e-03	4.05000000000000e+03	8.39580151801515e-03
4.06000000000000e+03	5.90873528950753e-02	4.06000000000000e+03	4.05557813984785e-03	4.06000000000000e+03	8.47086494067473e-03
4.07000000000000e+03	5.91117729676294e-02	4.07000000000000e+03	3.76279793739104e-03	4.07000000000000e+03	8.51066292201891e-03
4.08000000000000e+03	5.91891249762365e-02	4.08000000000000e+03	3.59220970916553e-03	4.08000000000000e+03	8.55441972342942e-03
4.09000000000000e+03	5.93917330811720e-02	4.09000000000000e+03	3.45483372478822e-03	4.09000000000000e+03	8.58178082877190e-03
4.10000000000000e+03	5.96259114849055e-02	4.10000000000000e+03	3.39966047016653e-03	4.10000000000000e+03	8.61810825244652e-03
4.11000000000000e+03	5.97110239518191e-02	4.11000000000000e+03	3.47990572262906e-03	4.11000000000000e+03	8.68828188943651e-03
4.12000000000000e+03	5.98248738360100e-02	4.12000000000000e+03	3.73254841488408e-03	4.12000000000000e+03	8.70752620375337e-03
4.13000000000000e+03	5.99062986029462e-02	4.13000000000000e+03	4.11666057256628e-03	4.13000000000000e+03	8.75258832535907e-03
4.14000000000000e+03	5.99678261173978e-02	4.14000000000000e+03	4.48942594421916e-03	4.14000000000000e+03	8.79825923931653e-03
4.15000000000000e+03	6.00471719407804e-02	4.15000000000000e+03	4.78167632369176e-03	4.15000000000000e+03	8.87077742257253e-03
4.16000000000000e+03	6.01718090995884e-02	4.16000000000000e+03	4.76244047571315e-03	4.16000000000000e+03	8.90841337016348e-03
4.17000000000000e+03	6.04028122525487e-02	4.17000000000000e+03	4.54325275062345e-03	4.17000000000000e+03	8.93083019282711e-03
4.18000000000000e+03	6.07992839709320e-02	4.18000000000000e+03	4.22885623715307e-03	4.18000000000000e+03	8.95386189084890e-03
4.19000000000000e+03	6.12157741662620e-02	4.19000000000000e+03	4.09634968449471e-03	4.19000000000000e+03	8.98674335241563e-03
4.20000000000000e+03	6.13522016907981e-02	4.20000000000000e+03	3.93925014303498e-03	4.20000000000000e+03	9.04419529316956e-03
4.21000000000000e+03	6.14049685703196e-02	4.21000000000000e+03	3.91099328698463e-03	4.21000000000000e+03	9.08905185764658e-03
4.22000000000000e+03	6.14500130253654e-02	4.22000000000000e+03	3.92287917229751e-03	4.22000000000000e+03	9.11865647849912e-03
4.23000000000000e+03	6.15043687816422e-02	4.23000000000000e+03	4.05155686562381e-03	4.23000000000000e+03	9.09320759116345e-03
4.24000000000000e+03	6.16585412651607e-02	4.24000000000000e+03	4.32631336196283e-03	4.24000000000000e+03	9.05227363267457e-03
4.25000000000000e+03	6.19523567892050e-02	4.25000000000000e+03	4.48439926461686e-03	4.25000000000000e+03	9.06204522803117e-03
4.26000000000000e+03	6.23303703153544e-02	4.26000000000000e+03	4.56145397595966e-03	4.26000000000000e+03	9.09113419447031e-03
4.27000000000000e+03	6.24993036672000e-02	4.27000000000000e+03	4.68135870110567e-03	4.27000000000000e+03	9.11057240307205e-03
4.28000000000000e+03	6.25263795600474e-02	4.28000000000000e+03	4.69701425733851e-03	4.28000000000000e+03	9.15426660593563e-03
4.29000000000000e+03	6.25728883262796e-02	4.29000000000000e+03	4.62607374559667e-03	4.29000000000000e+03	9.15751110955158e-03
4.30000000000000e+03	6.26560209630755e-02	4.30000000000000e+03	4.56583059490373e-03	4.30000000000000e+03	9.22028151532846e-03
4.31000000000000e+03	6.27291360164972e-02	4.31000000000000e+03	4.53437006834116e-03	4.31000000000000e+03	9.30659071188627e-03
4.32000000000000e+03	6.28457603336020e-02	4.32000000000000e+03	4.49217885004081e-03	4.32000000000000e+03	9.32878591683267e-03
4.33000000000000e+03	6.30033324081528e-02	4.33000000000000e+03	4.51073760230720e-03	4.33000000000000e+03	9.33887108136904e-03
4.34000000000000e+03	6.31011692291021e-02	4.34000000000000e+03	4.44510980722568e-03	4.34000000000000e+03	9.34091964064268e-03
4.35000000000000e+03	6.32648452485402e-02	4.35000000000000e+03	4.49285625172516e-03	4.35000000000000e+03	9.35696319299428e-03
4.36000000000000e+03	6.35745108225935e-02	4.36000000000000e+03	4.57438257857705e-03	4.36000000000000e+03	9.35964764028058e-03
4.37000000000000e+03	6.37217633785817e-02	4.37000000000000e+03	4.74076228009537e-03	4.37000000000000e+03	9.38725393656812e-03
4.38000000000000e+03	6.37323640010173e-02	4.38000000000000e+03	4.82151280022171e-03	4.38000000000000e+03	9.47339431410787e-03
4.39000000000000e+03	6.37949727911404e-02	4.39000000000000e+03	4.80756124924211e-03	4.39000000000000e+03	9.54522800285238e-03
4.40000000000000e+03	6.39195072891412e-02	4.40000000000000e+03	4.68717552231519e-03	4.40000000000000e+03	9.65117387723018e-03
4.41000000000000e+03	6.41107942350605e-02	4.41000000000000e+03	4.60064355865602e-03	4.41000000000000e+03	9.67024886411338e-03
4.42000000000000e+03	6.43646712690689e-02	4.42000000000000e+03	4.58312689673317e-03	4.42000000000000e+03	9.71524151555216e-03
4.43000000000000e+03	6.46196071346596e-02	4.43000000000000e+03	4.59129644261808e-03	4.43000000000000e+03	9.69244475368801e-03
4.44000000000000e+03	6.47675762742777e-02	4.44000000000000e+03	4.70101789781109e-03	4.44000000000000e+03	9.64349666631352e-03
4.45000000000000e+03	6.48272559739696e-02	4.45000000000000e+03	4.85984263729171e-03	4.45000000000000e+03	9.61620073940535e-03
4.46000000000000e+03	6.48908771830097e-02	4.46000000000000e+03	4.85171402652451e-03	4.46000000000000e+03	9.62918264524341e-03
4.47000000000000e+03	6.49162541636207e-02	4.47000000000000e+03	4.81996962932056e-03	4.47000000000000e+03	9.70677304679207e-03
4.48000000000000e+03	6.49396835060967e-02	4.48000000000000e+03	4.76537521589204e-03	4.48000000000000e+03	9.75261500880035e-03
4.49000000000000e+03	6.49948507824609e-02	4.49000000000000e+03	4.76872946580312e-03	4.49000000000000e+03	9.76975570466858e-03
4.50000000000000e+03	6.51741131201544e-02	4.50000000000000e+03	4.66551469645159e-03	4.50000000000000e+03	9.77245948915822e-03
4.51000000000000e+03	6.54782241970129e-02	4.51000000000000e+03	4.69794066823564e-03	4.51000000000000e+03	9.77382156260429e-03
4.52000000000000e+03	6.57618233551288e-02	4.52000000000000e+03	4.83605436457084e-03	4.52000000000000e+03	9.79106338597419e-03
4.53000000000000e+03	6.57960123363898e-02	4.53000000000000e+03	5.13244068662463e-03	4.53000000000000e+03	9.83779921548530e-03
4.54000000000000e+03	6.58773882226285e-02	4.54000000000000e+03	5.29845764438310e-03	4.54000000000000e+03	9.90381116347699e-03
4.55000000000000e+03	6.60295315798268e-02	4.55000000000000e+03	5.34679207347442e-03	4.55000000000000e+03	9.91442588274557e-03
4.56000000000000e+03	6.61470811249251e-02	4.56000000000000e+03	5.33726066464056e-03	4.56000000000000e+03	9.90002700376775e-03
4.57000000000000e+03	6.61747836000095e-02	4.57000000000000e+03	5.16597327249572e-03	4.57000000000000e+03	9.89707249939708e-03
4.58000000000000e+03	6.62284022700373e-02	4.58000000000000e+03	4.99049386319787e-03	4.58000000000000e+03	9.91148749235598e-03
4.59000000000000e+03	6.63211586200305e-02	4.59000000000000e+03	4.90336833043649e-03	4.59000000000000e+03	9.95644874410633e-03
4.60000000000000e+03	6.64298122624916e-02	4.60000000000000e+03	5.00035544917703e-03	4.60000000000000e+03	1.00744451882193e-02
4.61000000000000e+03	6.65325688489366e-02	4.61000000000000e+03	5.15088211211396e-03	4.61000000000000e+03	1.01338254552402e-02
4.62000000000000e+03	6.66083915099440e-02	4.62000000000000e+03	5.33221771827666e-03	4.62000000000000e+03	1.01326779434616e-02
4.63000000000000e+03	6.66638462392759e-02	4.63000000000000e+03	5.56626173222053e-03	4.63000000000000e+03	1.01120179513002e-02
4.64000000000000e+03	6.67497771937057e-02	4.64000000000000e+03	5.66055512143434e-03	4.64000000000000e+03	1.00951152868751e-02
4.65000000000000e+03	6.69290982959692e-02	4.65000000000000e+03	5.72119952643307e-03	4.65000000000000e+03	1.01272998605161e-02
4.66000000000000e+03	6.71954154549208e-02	4.66000000000000e+03	5.80066400646752e-03	4.66000000000000e+03	1.01441976607593e-02
4.67000000000000e+03	6.74692506928363e-02	4.67000000000000e+03	5.72922715355655e-03	4.67000000000000e+03	1.01509172328715e-02
4.68000000000000e+03	6.75208951077496e-02	4.68000000000000e+03	5.59104453857477e-03	4.68000000000000e+03	1.02196310325703e-02
4.69000000000000e+03	6.75450744090158e-02	4.69000000000000e+03	5.44741203259306e-03	4.69000000000000e+03	1.02560390283254e-02
4.70000000000000e+03	6.76361203981706e-02	4.70000000000000e+03	5.35516302261164e-03	4.70000000000000e+03	1.03106427786985e-02
4.71000000000000e+03	6.78339873246940e-02	4.71000000000000e+03	5.44123969562470e-03	4.71000000000000e+03	1.03174862858412e-02
4.72000000000000e+03	6.79905384137105e-02	4.72000000000000e+03	5.49376409272583e-03	4.72000000000000e+03	1.03081658994876e-02
4.73000000000000e+03	6.81521240403484e-02	4.73000000000000e+03	5.53445896039330e-03	4.73000000000000e+03	1.03297231626313e-02
4.74000000000000e+03	6.81976066673006e-02	4.74000000000000e+03	5.56380578138137e-03	4.74000000000000e+03	1.03676682345664e-02
4.75000000000000e+03	6.83126940173626e-02	4.75000000000000e+03	5.68826571311441e-03	4.75000000000000e+03	1.04539052875501e-02
4.76000000000000e+03	6.86354564511835e-02	4.76000000000000e+03	5.78749066037001e-03	4.76000000000000e+03	1.05028236596457e-02
4.77000000000000e+03	6.91185428296878e-02	4.77000000000000e+03	5.94442334413867e-03	4.77000000000000e+03	1.05786089857538e-02
4.78000000000000e+03	6.95456666181516e-02	4.78000000000000e+03	5.85184581058097e-03	4.78000000000000e+03	1.06519483164117e-02
4.79000000000000e+03	6.96397461322527e-02	4.79000000000000e+03	5.72602056517227e-03	4.79000000000000e+03	1.06881977202560e-02
4.80000000000000e+03	6.97089810751753e-02	4.80000000000000e+03	5.67592075540665e-03	4.80000000000000e+03	1.06980224936852e-02
4.81000000000000e+03	6.97926858854348e-02	4.81000000000000e+03	5.66543678812601e-03	4.81000000000000e+03	1.07011984471433e-02
4.82000000000000e+03	6.98272428565763e-02	4.82000000000000e+03	5.69083375446505e-03	4.82000000000000e+03	1.06863236946362e-02
4.83000000000000e+03	6.99054696827675e-02	4.83000000000000e+03	5.86252796349900e-03	4.83000000000000e+03	1.06682409190727e-02
4.84000000000000e+03	7.00149918296006e-02	4.84000000000000e+03	6.00420485397342e-03	4.84000000000000e+03	1.06313454335164e-02
4.85000000000000e+03	7.01499974767227e-02	4.85000000000000e+03	6.11609918998467e-03	4.85000000000000e+03	1.06270839890923e-02
4.86000000000000e+03	7.02862112198393e-02	4.86000000000000e+03	6.15414931688575e-03	4.86000000000000e+03	1.07225007054987e-02
4.87000000000000e+03	7.04255182075554e-02	4.87000000000000e+03	6.05456685191329e-03	4.87000000000000e+03	1.07950483244111e-02
4.88000000000000e+03	7.05892415558272e-02	4.88000000000000e+03	5.98685157386841e-03	4.88000000000000e+03	1.08416709158483e-02
4.89000000000000e+03	7.06534085530771e-02	4.89000000000000e+03	5.97965141434650e-03	4.89000000000000e+03	1.08651185704024e-02
4.90000000000000e+03	7.07152408362528e-02	4.90000000000000e+03	5.94836611375904e-03	4.90000000000000e+03	1.08990721759131e-02
4.91000000000000e+03	7.08367355092287e-02	4.91000000000000e+03	5.94142921434595e-03	4.91000000000000e+03	1.09430737164919e-02
4.92000000000000e+03	7.09944657152156e-02	4.92000000000000e+03	6.04020631143316e-03	4.92000000000000e+03	1.10065910326688e-02
4.93000000000000e+03	7.11827497924121e-02	4.93000000000000e+03	6.35615844463785e-03	4.93000000000000e+03	1.10074498282823e-02
4.94000000000000e+03	7.12420756109239e-02	4.94000000000000e+03	6.53158757057283e-03	4.94000000000000e+03	1.10001865034142e-02
4.95000000000000e+03	7.13349312266421e-02	4.95000000000000e+03	6.53408503978154e-03	4.95000000000000e+03	1.10094882241739e-02
4.96000000000000e+03	7.13929696834167e-02	4.96000000000000e+03	6.53620471061418e-03	4.96000000000000e+03	1.10323822059298e-02
4.97000000000000e+03	7.14548814362395e-02	4.97000000000000e+03	6.52434669615765e-03	4.97000000000000e+03	1.10929153490178e-02
4.98000000000000e+03	7.15337303582186e-02	4.98000000000000e+03	6.48226257934888e-03	4.98000000000000e+03	1.11379173052185e-02
4.99000000000000e+03	7.15467752053856e-02	4.99000000000000e+03	6.40029501609709e-03	4.99000000000000e+03	1.11891300588941e-02
5.00000000000000e+03	7.15766837995579e-02	5.00000000000000e+03	6.24935764037804e-03	5.00000000000000e+03	1.11961625919095e-02
5.01000000000000e+03	7.17000474110599e-02	5.01000000000000e+03	6.21381757360843e-03	5.01000000000000e+03	1.12024370018843e-02
5.02000000000000e+03	7.19440456432887e-02	5.02000000000000e+03	6.26117752996112e-03	5.02000000000000e+03	1.11988943446661e-02
5.03000000000000e+03	7.22651390404594e-02	5.03000000000000e+03	6.43363458436845e-03	5.03000000000000e+03	1.12074304197338e-02
5.04000000000000e+03	7.24294517442020e-02	5.04000000000000e+03	6.65782838887124e-03	5.04000000000000e+03	1.12118333628348e-02
5.05000000000000e+03	7.23834732834093e-02	5.05000000000000e+03	6.89128440529619e-03	5.05000000000000e+03	1.12120265383456e-02
5.06000000000000e+03	7.24204797811744e-02	5.06000000000000e+03	6.98566326121485e-03	5.06000000000000e+03	1.12566097363306e-02
5.07000000000000e+03	7.26076287899871e-02	5.07000000000000e+03	7.01772098840086e-03	5.07000000000000e+03	1.13523210149228e-02
5.08000000000000e+03	7.29204889234828e-02	5.08000000000000e+03	6.95065434893604e-03	5.08000000000000e+03	1.14218844005605e-02
5.09000000000000e+03	7.32255334293960e-02	5.09000000000000e+03	6.69037038226371e-03	5.09000000000000e+03	1.14246493828967e-02
5.10000000000000e+03	7.32547825014293e-02	5.10000000000000e+03	6.51125897182024e-03	5.10000000000000e+03	1.14224605502723e-02
5.11000000000000e+03	7.32749872881162e-02	5.11000000000000e+03	6.55476522613391e-03	5.11000000000000e+03	1.14152781338472e-02
5.12000000000000e+03	7.33356733213971e-02	5.12000000000000e+03	6.80358587387271e-03	5.12000000000000e+03	1.14372384926793e-02
5.13000000000000e+03	7.34852868080804e-02	5.13000000000000e+03	7.10482418757358e-03	5.13000000000000e+03	1.14423197509103e-02
5.14000000000000e+03	7.37483974581353e-02	5.14000000000000e+03	7.35149990829631e-03	5.14000000000000e+03	1.14659979775039e-02
5.15000000000000e+03	7.38974681724507e-02	5.15000000000000e+03	7.41669381441834e-03	5.15000000000000e+03	1.15628394039684e-02
5.16000000000000e+03	7.40131962481767e-02	5.16000000000000e+03	7.23542756794271e-03	5.16000000000000e+03	1.15903923411563e-02
5.17000000000000e+03	7.41721462007163e-02	5.17000000000000e+03	7.04747166290207e-03	5.17000000000000e+03	1.16657925737460e-02
5.18000000000000e+03	7.41735873569105e-02	5.18000000000000e+03	6.82280248580227e-03	5.18000000000000e+03	1.16707399071971e-02
5.19000000000000e+03	7.41770815335292e-02	5.19000000000000e+03	6.71437715118386e-03	5.19000000000000e+03	1.16645960109157e-02
5.20000000000000e+03	7.42783865418203e-02	5.20000000000000e+03	6.81068187641580e-03	5.20000000000000e+03	1.16672821078762e-02
5.21000000000000e+03	7.45480527722514e-02	5.21000000000000e+03	6.88662137684951e-03	5.21000000000000e+03	1.17058982336051e-02
5.22000000000000e+03	7.48409027184252e-02	5.22000000000000e+03	7.03632906677896e-03	5.22000000000000e+03	1.17595662084045e-02
5.23000000000000e+03	7.49083337195205e-02	5.23000000000000e+03	7.24980349065587e-03	5.23000000000000e+03	1.17664421665127e-02
5.24000000000000e+03	7.49592942566284e-02	5.24000000000000e+03	7.32854263436368e-03	5.24000000000000e+03	1.18093367817407e-02
5.25000000000000e+03	7.50402922096002e-02	5.25000000000000e+03	7.37920470783996e-03	5.25000000000000e+03	1.18054973360815e-02
5.26000000000000e+03	7.51376901774532e-02	5.26000000000000e+03	7.31420794705319e-03	5.26000000000000e+03	1.18414728165066e-02
5.27000000000000e+03	7.52662487697693e-02	5.27000000000000e+03	7.08755930788917e-03	5.27000000000000e+03	1.19381662805257e-02
5.28000000000000e+03	7.54859187411217e-02	5.28000000000000e+03	6.94796665286934e-03	5.28000000000000e+03	1.20046213462523e-02
5.29000000000000e+03	7.55891892035306e-02	5.29000000000000e+03	6.98385649854350e-03	5.29000000000000e+03	1.20508467794394e-02
5.30000000000000e+03	7.56325947906229e-02	5.30000000000000e+03	7.14649179188656e-03	5.30000000000000e+03	1.20999609216896e-02
5.31000000000000e+03	7.56667303106985e-02	5.31000000000000e+03	7.56495106384228e-03	5.31000000000000e+03	1.20901753563382e-02
5.32000000000000e+03	7.57572346631066e-02	5.32000000000000e+03	7.80426271944314e-03	5.32000000000000e+03	1.20921345487438e-02
5.33000000000000e+03	7.59021362266459e-02	5.33000000000000e+03	7.86468735997964e-03	5.33000000000000e+03	1.21071915838506e-02
5.34000000000000e+03	7.60896619586340e-02	5.34000000000000e+03	7.80555542372237e-03	5.34000000000000e+03	1.21643103792332e-02
5.35000000000000e+03	7.63013436032098e-02	5.35000000000000e+03	7.68750417672011e-03	5.35000000000000e+03	1.22656578854122e-02
5.36000000000000e+03	7.64376994303190e-02	5.36000000000000e+03	7.36235017757815e-03	5.36000000000000e+03	1.23206734127857e-02
5.37000000000000e+03	7.64917522670558e-02	5.37000000000000e+03	7.25037671224047e-03	5.37000000000000e+03	1.23564969929661e-02
5.38000000000000e+03	7.65335006091210e-02	5.38000000000000e+03	7.21712216028298e-03	5.38000000000000e+03	1.24025898928102e-02
5.39000000000000e+03	7.65896174044622e-02	5.39000000000000e+03	7.31060620487916e-03	5.39000000000000e+03	1.23805062988947e-02
5.40000000000000e+03	7.66589923728395e-02	5.40000000000000e+03	7.53615065865896e-03	5.40000000000000e+03	1.23709660310406e-02
5.41000000000000e+03	7.67487376120118e-02	5.41000000000000e+03	7.84146608538687e-03	5.41000000000000e+03	1.23536798132800e-02
5.42000000000000e+03	7.69006941490716e-02	5.42000000000000e+03	8.05269483693645e-03	5.42000000000000e+03	1.23499390539179e-02
5.43000000000000e+03	7.69843642713196e-02	5.43000000000000e+03	8.05886060413420e-03	5.43000000000000e+03	1.23982987042992e-02
5.44000000000000e+03	7.70188944340161e-02	5.44000000000000e+03	8.25065109706970e-03	5.44000000000000e+03	1.24468434372440e-02
5.45000000000000e+03	7.71408732579758e-02	5.45000000000000e+03	8.11280232621499e-03	5.45000000000000e+03	1.24960170624660e-02
5.46000000000000e+03	7.73549948055306e-02	5.46000000000000e+03	7.84799310484317e-03	5.46000000000000e+03	1.25202990752892e-02
5.47000000000000e+03	7.76252717303450e-02	5.47000000000000e+03	7.69962935125920e-03	5.47000000000000e+03	1.25625386293444e-02
5.48000000000000e+03	7.77767602845075e-02	5.48000000000000e+03	7.71898424422614e-03	5.48000000000000e+03	1.25856546235771e-02
5.49000000000000e+03	7.77919654066155e-02	5.49000000000000e+03	7.79341510507452e-03	5.49000000000000e+03	1.25888876657280e-02
5.50000000000000e+03	7.78459675724211e-02	5.50000000000000e+03	7.86861410346450e-03	5.50000000000000e+03	1.26258399039154e-02
5.51000000000000e+03	7.80269822175230e-02	5.51000000000000e+03	7.94386939575285e-03	5.51000000000000e+03	1.26608739082910e-02
5.52000000000000e+03	7.83634994280930e-02	5.52000000000000e+03	8.07075826929295e-03	5.52000000000000e+03	1.26916811292666e-02
5.53000000000000e+03	7.88192081419800e-02	5.53000000000000e+03	8.12721767189375e-03	5.53000000000000e+03	1.26975848123477e-02
5.54000000000000e+03	7.90717547381040e-02	5.54000000000000e+03	8.19295053166385e-03	5.54000000000000e+03	1.27303776468203e-02
5.55000000000000e+03	7.90371653217860e-02	5.55000000000000e+03	8.29818891680775e-03	5.55000000000000e+03	1.27260802603374e-02
5.56000000000000e+03	7.90313018326235e-02	5.56000000000000e+03	8.33227227026953e-03	5.56000000000000e+03	1.27604318960056e-02
5.57000000000000e+03	7.90580161018714e-02	5.57000000000000e+03	8.37041529394260e-03	5.57000000000000e+03	1.28168018618080e-02
5.58000000000000e+03	7.91359641993610e-02	5.58000000000000e+03	8.39559903340517e-03	5.58000000000000e+03	1.28653499404292e-02
5.59000000000000e+03	7.92838923528791e-02	5.59000000000000e+03	8.27082770728010e-03	5.59000000000000e+03	1.29122879893080e-02
5.60000000000000e+03	7.93568121060145e-02	5.60000000000000e+03	8.07974020078360e-03	5.60000000000000e+03	1.29522010563092e-02
5.61000000000000e+03	7.94256309299608e-02	5.61000000000000e+03	8.03368847834754e-03	5.61000000000000e+03	1.29772176940744e-02
5.62000000000000e+03	7.94716862808352e-02	5.62000000000000e+03	8.04502321641998e-03	5.62000000000000e+03	1.29780865195051e-02
5.63000000000000e+03	7.95183951510761e-02	5.63000000000000e+03	8.14159534741543e-03	5.63000000000000e+03	1.29759374609046e-02
5.64000000000000e+03	7.95937550411207e-02	5.64000000000000e+03	8.40635017738965e-03	5.64000000000000e+03	1.29915170302436e-02
5.65000000000000e+03	7.97646409590643e-02	5.65000000000000e+03	8.60576632663327e-03	5.65000000000000e+03	1.30238725869653e-02
5.66000000000000e+03	8.00298359717972e-02	5.66000000000000e+03	8.61097182282282e-03	5.66000000000000e+03	1.30552212728230e-02
5.67000000000000e+03	8.03030773455847e-02	5.67000000000000e+03	8.48540572806573e-03	5.67000000000000e+03	1.31011084491754e-02
5.68000000000000e+03	8.04670240849612e-02	5.68000000000000e+03	8.38960717803087e-03	5.68000000000000e+03	1.31245314974306e-02
5.69000000000000e+03	8.05409650309602e-02	5.69000000000000e+03	8.35206634608075e-03	5.69000000000000e+03	1.31410329451058e-02
5.70000000000000e+03	8.06219881165682e-02	5.70000000000000e+03	8.22950273678792e-03	5.70000000000000e+03	1.31702675624191e-02
5.71000000000000e+03	8.06818659518821e-02	5.71000000000000e+03	8.30154115361894e-03	5.71000000000000e+03	1.31664409567275e-02
5.72000000000000e+03	8.07746276571018e-02	5.72000000000000e+03	8.52695965170948e-03	5.72000000000000e+03	1.31725349706673e-02
5.73000000000000e+03	8.08567981621817e-02	5.73000000000000e+03	8.59259434953347e-03	5.73000000000000e+03	1.32154476467427e-02
5.74000000000000e+03	8.08902837829730e-02	5.74000000000000e+03	8.79564489743168e-03	5.74000000000000e+03	1.32637373019119e-02
5.75000000000000e+03	8.09591887263779e-02	5.75000000000000e+03	8.74085164109741e-03	5.75000000000000e+03	1.33253469689866e-02
5.76000000000000e+03	8.11202949690799e-02	5.76000000000000e+03	8.67075716400615e-03	5.76000000000000e+03	1.33490544738962e-02
5.77000000000000e+03	8.14012228610906e-02	5.77000000000000e+03	8.61084871237494e-03	5.77000000000000e+03	1.33465701273625e-02
5.78000000000000e+03	8.16596684390416e-02	5.78000000000000e+03	8.37907418388545e-03	5.78000000000000e+03	1.33798041912707e-02
5.79000000000000e+03	8.17119858285763e-02	5.79000000000000e+03	8.38633861302784e-03	5.79000000000000e+03	1.34102185682754e-02
5.80000000000000e+03	8.17272364399245e-02	5.80000000000000e+03	8.51239095014819e-03	5.80000000000000e+03	1.34296350831734e-02
5.81000000000000e+03	8.17990390654102e-02	5.81000000000000e+03	8.82264685575455e-03	5.81000000000000e+03	1.34523934658050e-02
5.82000000000000e+03	8.19757686240810e-02	5.82000000000000e+03	9.15304840338286e-03	5.82000000000000e+03	1.34957816707982e-02
5.83000000000000e+03	8.22657132397830e-02	5.83000000000000e+03	9.21371168338541e-03	5.83000000000000e+03	1.35263895573039e-02
5.84000000000000e+03	8.25882658077591e-02	5.84000000000000e+03	9.32411188845642e-03	5.84000000000000e+03	1.35596860179403e-02
5.85000000000000e+03	8.27599625283697e-02	5.85000000000000e+03	9.19018095332225e-03	5.85000000000000e+03	1.35648303804971e-02
5.86000000000000e+03	8.29614996058620e-02	5.86000000000000e+03	8.96777134470469e-03	5.86000000000000e+03	1.35874259766455e-02
5.87000000000000e+03	8.31097631248677e-02	5.87000000000000e+03	8.81781886831749e-03	5.87000000000000e+03	1.36063949900555e-02
5.88000000000000e+03	8.31434652904687e-02	5.88000000000000e+03	8.66934241569370e-03	5.88000000000000e+03	1.36104572295665e-02
5.89000000000000e+03	8.32017542344300e-02	5.89000000000000e+03	8.63454580596754e-03	5.89000000000000e+03	1.36313290375389e-02
5.90000000000000e+03	8.32483647830503e-02	5.90000000000000e+03	8.73926232248456e-03	5.90000000000000e+03	1.36959402869604e-02
5.91000000000000e+03	8.32877289725830e-02	5.91000000000000e+03	8.87323123768071e-03	5.91000000000000e+03	1.37321503132715e-02
5.92000000000000e+03	8.33500914824332e-02	5.92000000000000e+03	8.98509390435737e-03	5.92000000000000e+03	1.37830146254056e-02
5.93000000000000e+03	8.34864372871504e-02	5.93000000000000e+03	9.02259205409882e-03	5.93000000000000e+03	1.38436529911624e-02
5.94000000000000e+03	8.36833168201045e-02	5.94000000000000e+03	9.10659121681733e-03	5.94000000000000e+03	1.38722384799483e-02
5.95000000000000e+03	8.40084246679841e-02	5.95000000000000e+03	9.14613179776400e-03	5.95000000000000e+03	1.39115339779807e-02
5.96000000000000e+03	8.43076481717513e-02	5.96000000000000e+03	9.06851781131700e-03	5.96000000000000e+03	1.39648004911707e-02
5.97000000000000e+03	8.42825756261948e-02	5.97000000000000e+03	9.03313058541302e-03	5.97000000000000e+03	1.40226933194452e-02
5.98000000000000e+03	8.42832645957800e-02	5.98000000000000e+03	9.16335935379359e-03	5.98000000000000e+03	1.40165109022400e-02
5.99000000000000e+03	8.43773416307277e-02	5.99000000000000e+03	9.29839768071646e-03	5.99000000000000e+03	1.40309155936137e-02
6.00000000000000e+03	8.45981026863047e-02	6.00000000000000e+03	9.26503593904405e-03	6.00000000000000e+03	1.40354248183823e-02
6.01000000000000e+03	8.49170521264800e-02	6.01000000000000e+03	9.20209425128227e-03	6.01000000000000e+03	1.40792646175069e-02
6.02000000000000e+03	8.52665193503224e-02	6.02000000000000e+03	9.12555975436034e-03	6.02000000000000e+03	1.41191870102498e-02
6.03000000000000e+03	8.54534734952074e-02	6.03000000000000e+03	9.15096795505870e-03	6.03000000000000e+03	1.41352023248584e-02
6.04000000000000e+03	8.55860782919805e-02	6.04000000000000e+03	9.23991837791320e-03	6.04000000000000e+03	1.42010731963630e-02
6.05000000000000e+03	8.56807944775290e-02	6.05000000000000e+03	9.29954562883422e-03	6.05000000000000e+03	1.42255186174183e-02
6.06000000000000e+03	8.57239495342769e-02	6.06000000000000e+03	9.30521145410823e-03	6.06000000000000e+03	1.42479066542765e-02
6.07000000000000e+03	8.58088719586721e-02	6.07000000000000e+03	9.41811779871067e-03	6.07000000000000e+03	1.42970148398346e-02
6.08000000000000e+03	8.59333384012116e-02	6.08000000000000e+03	9.44035624834941e-03	6.08000000000000e+03	1.43215816752469e-02
6.09000000000000e+03	8.59402352509791e-02	6.09000000000000e+03	9.48443660228284e-03	6.09000000000000e+03	1.43425629487207e-02
6.10000000000000e+03	8.59425805504892e-02	6.10000000000000e+03	9.55566048820268e-03	6.10000000000000e+03	1.43804043922156e-02
6.11000000000000e+03	8.60739769340994e-02	6.11000000000000e+03	9.55882915612211e-03	6.11000000000000e+03	1.44043822254091e-02
6.12000000000000e+03	8.63699371149333e-02	6.12000000000000e+03	9.54844351903345e-03	6.12000000000000e+03	1.44821059492794e-02
6.13000000000000e+03	8.66394294782889e-02	6.13000000000000e+03	9.59100923250688e-03	6.13000000000000e+03	1.45269761422676e-02
6.14000000000000e+03	8.66608431638029e-02	6.14000000000000e+03	9.79783061701284e-03	6.14000000000000e+03	1.45732548374624e-02
6.15000000000000e+03	8.67131256780942e-02	6.15000000000000e+03	9.92931113253088e-03	6.15000000000000e+03	1.45861897280658e-02
6.16000000000000e+03	8.68367313178494e-02	6.16000000000000e+03	1.01369081692621e-02	6.16000000000000e+03	1.45483849974497e-02
6.17000000000000e+03	8.69738660770215e-02	6.17000000000000e+03	1.01993344767514e-02	6.17000000000000e+03	1.45409479309122e-02
6.18000000000000e+03	8.70400317908609e-02	6.18000000000000e+03	1.00011049897924e-02	6.18000000000000e+03	1.46075159267242e-02
6.19000000000000e+03	8.71099854262695e-02	6.19000000000000e+03	9.85727956782987e-03	6.19000000000000e+03	1.46171771218325e-02
6.20000000000000e+03	8.71809810572294e-02	6.20000000000000e+03	9.68930970441855e-03	6.20000000000000e+03	1.46614047119887e-02
6.21000000000000e+03	8.71997638489614e-02	6.21000000000000e+03	9.67278965199101e-03	6.21000000000000e+03	1.46407683412394e-02
6.22000000000000e+03	8.72708185374670e-02	6.22000000000000e+03	9.72755517949652e-03	6.22000000000000e+03	1.46461122411990e-02
6.23000000000000e+03	8.74858231143886e-02	6.23000000000000e+03	9.86789626964283e-03	6.23000000000000e+03	1.47151411721805e-02
6.24000000000000e+03	8.77880841190839e-02	6.24000000000000e+03	9.96996836726298e-03	6.24000000000000e+03	1.47830578838424e-02
6.25000000000000e+03	8.78642332328451e-02	6.25000000000000e+03	1.02371388960128e-02	6.25000000000000e+03	1.48425037793507e-02
6.26000000000000e+03	8.77635866255634e-02	6.26000000000000e+03	1.03676180994140e-02	6.26000000000000e+03	1.48974780361661e-02
6.27000000000000e+03	8.77926082562339e-02	6.27000000000000e+03	1.02402121082079e-02	6.27000000000000e+03	1.49046394747729e-02
6.28000000000000e+03	8.79741968411677e-02	6.28000000000000e+03	1.02181498483104e-02	6.28000000000000e+03	1.49007920281430e-02
6.29000000000000e+03	8.83246579508137e-02	6.29000000000000e+03	1.01674272238048e-02	6.29000000000000e+03	1.49428578053299e-02
6.30000000000000e+03	8.87638818308843e-02	6.30000000000000e+03	1.02561870993469e-02	6.30000000000000e+03	1.50115733234770e-02
6.31000000000000e+03	8.88445392752772e-02	6.31000000000000e+03	1.04014964223783e-02	6.31000000000000e+03	1.50158345745402e-02
6.32000000000000e+03	8.88589738312638e-02	6.32000000000000e+03	1.05017906473991e-02	6.32000000000000e+03	1.49958544790208e-02
6.33000000000000e+03	8.89106101963318e-02	6.33000000000000e+03	1.05459891014597e-02	6.33000000000000e+03	1.49895083449644e-02
6.34000000000000e+03	8.89733673545096e-02	6.34000000000000e+03	1.06682918498562e-02	6.34000000000000e+03	1.50117397284684e-02
6.35000000000000e+03	8.90342500746259e-02	6.35000000000000e+03	1.06102098138469e-02	6.35000000000000e+03	1.50368573777958e-02
6.36000000000000e+03	8.90870305664250e-02	6.36000000000000e+03	1.04243688628698e-02	6.36000000000000e+03	1.51232252719503e-02
6.37000000000000e+03	8.91836876804103e-02	6.37000000000000e+03	1.03911127404175e-02	6.37000000000000e+03	1.52337502106819e-02
6.38000000000000e+03	8.93590008080338e-02	6.38000000000000e+03	1.03842810759828e-02	6.38000000000000e+03	1.52980984481087e-02
6.39000000000000e+03	8.95729673347873e-02	6.39000000000000e+03	1.05151092062302e-02	6.39000000000000e+03	1.53604520764162e-02
6.40000000000000e+03	8.96181204684300e-02	6.40000000000000e+03	1.06024719537022e-02	6.40000000000000e+03	1.54228689318579e-02
6.41000000000000e+03	8.96574894609475e-02	6.41000000000000e+03	1.06856960128346e-02	6.41000000000000e+03	1.54545313853089e-02
6.42000000000000e+03	8.97278827484368e-02	6.42000000000000e+03	1.07504786239200e-02	6.42000000000000e+03	1.54771708651326e-02
6.43000000000000e+03	8.98342072060022e-02	6.43000000000000e+03	1.07519286342133e-02	6.43000000000000e+03	1.55118046712916e-02
6.44000000000000e+03	8.99141839389316e-02	6.44000000000000e+03	1.08803078338174e-02	6.44000000000000e+03	1.55556817734186e-02
6.45000000000000e+03	9.00272797302953e-02	6.45000000000000e+03	1.10573262018312e-02	6.45000000000000e+03	1.55672911245778e-02
6.46000000000000e+03	9.02409375712223e-02	6.46000000000000e+03	1.11233946323839e-02	6.46000000000000e+03	1.55810126242259e-02
6.47000000000000e+03	9.05810812498090e-02	6.47000000000000e+03	1.10567423149447e-02	6.47000000000000e+03	1.55914906085963e-02
6.48000000000000e+03	9.09653959630238e-02	6.48000000000000e+03	1.10271714213454e-02	6.48000000000000e+03	1.55773810324188e-02
6.49000000000000e+03	9.10854371650151e-02	6.49000000000000e+03	1.09836148169189e-02	6.49000000000000e+03	1.55651563613544e-02
6.50000000000000e+03	9.11445126505184e-02	6.50000000000000e+03	1.09901552342419e-02	6.50000000000000e+03	1.55820796247721e-02
6.51000000000000e+03	9.11436973499818e-02	6.51000000000000e+03	1.09724078824767e-02	6.51000000000000e+03	1.56103699230930e-02
6.52000000000000e+03	9.11717780683927e-02	6.52000000000000e+03	1.09613190214926e-02	6.52000000000000e+03	1.57047090622729e-02
6.53000000000000e+03	9.12684127055581e-02	6.53000000000000e+03	1.10694296104733e-02	6.53000000000000e+03	1.57221833299359e-02
6.54000000000000e+03	9.14474103483807e-02	6.54000000000000e+03	1.13010226784591e-02	6.54000000000000e+03	1.57587887167475e-02
6.55000000000000e+03	9.16778251763479e-02	6.55000000000000e+03	1.14573059552774e-02	6.55000000000000e+03	1.57749461453482e-02
6.56000000000000e+03	9.17111942015655e-02	6.56000000000000e+03	1.14573155371442e-02	6.56000000000000e+03	1.57890011873791e-02
6.57000000000000e+03	9.17162887400849e-02	6.57000000000000e+03	1.14271407502241e-02	6.57000000000000e+03	1.58372013050489e-02
6.58000000000000e+03	9.17670899375890e-02	6.58000000000000e+03	1.12204391629894e-02	6.58000000000000e+03	1.58541860001375e-02
6.59000000000000e+03	9.19106830260398e-02	6.59000000000000e+03	1.10583247056441e-02	6.59000000000000e+03	1.58413633407276e-02
6.60000000000000e+03	9.21768491165336e-02	6.60000000000000e+03	1.10523814524293e-02	6.60000000000000e+03	1.58455518741087e-02
6.61000000000000e+03	9.23442221688581e-02	6.61000000000000e+03	1.10122635155436e-02	6.61000000000000e+03	1.58324597175612e-02
6.62000000000000e+03	9.23327343161911e-02	6.62000000000000e+03	1.11792739773383e-02	6.62000000000000e+03	1.58356594334434e-02
6.63000000000000e+03	9.23355855874382e-02	6.63000000000000e+03	1.14565465850529e-02	6.63000000000000e+03	1.58998480599191e-02
6.64000000000000e+03	9.23891191227592e-02	6.64000000000000e+03	1.15258364337279e-02	6.64000000000000e+03	1.60646171600195e-02
6.65000000000000e+03	9.24789081110983e-02	6.65000000000000e+03	1.15315919655847e-02	6.65000000000000e+03	1.61502135386089e-02
6.66000000000000e+03	9.26217981633212e-02	6.66000000000000e+03	1.15442659301148e-02	6.66000000000000e+03	1.61691646700363e-02
6.67000000000000e+03	9.27880448536860e-02	6.67000000000000e+03	1.15849250671403e-02	6.67000000000000e+03	1.62269335012220e-02
6.68000000000000e+03	9.29158354868430e-02	6.68000000000000e+03	1.15789204880562e-02	6.68000000000000e+03	1.62504406378188e-02
6.69000000000000e+03	9.30703420648767e-02	6.69000000000000e+03	1.15986355764307e-02	6.69000000000000e+03	1.62737019156022e-02
6.70000000000000e+03	9.33291425729957e-02	6.70000000000000e+03	1.16010826463961e-02	6.70000000000000e+03	1.63034378518938e-02
6.71000000000000e+03	9.35792540723179e-02	6.71000000000000e+03	1.16660988176440e-02	6.71000000000000e+03	1.63475433847779e-02
6.72000000000000e+03	9.36136647566439e-02	6.72000000000000e+03	1.17677474984561e-02	6.72000000000000e+03	1.64253413699940e-02
6.73000000000000e+03	9.36602617446302e-02	6.73000000000000e+03	1.17042204634584e-02	6.73000000000000e+03	1.64341598545182e-02
6.74000000000000e+03	9.37349099081620e-02	6.74000000000000e+03	1.15752881757729e-02	6.74000000000000e+03	1.64594938916601e-02
6.75000000000000e+03	9.38545808879854e-02	6.75000000000000e+03	1.17727038973354e-02	6.75000000000000e+03	1.65002967629353e-02
6.76000000000000e+03	9.40722204492068e-02	6.76000000000000e+03	1.20276246985136e-02	6.76000000000000e+03	1.65183870632755e-02
6.77000000000000e+03	9.43756060650932e-02	6.77000000000000e+03	1.19881392522013e-02	6.77000000000000e+03	1.65573266913617e-02
6.78000000000000e+03	9.45827616724970e-02	6.78000000000000e+03	1.19208225962745e-02	6.78000000000000e+03	1.66384925036583e-02
6.79000000000000e+03	9.46089530992086e-02	6.79000000000000e+03	1.17468635907737e-02	6.79000000000000e+03	1.66670901287566e-02
6.80000000000000e+03	9.46200149704941e-02	6.80000000000000e+03	1.16446636478533e-02	6.80000000000000e+03	1.66836832389347e-02
6.81000000000000e+03	9.46756289564047e-02	6.81000000000000e+03	1.15138812512557e-02	6.81000000000000e+03	1.67317770585455e-02
6.82000000000000e+03	9.47945745728034e-02	6.82000000000000e+03	1.14882790895869e-02	6.82000000000000e+03	1.67378545841256e-02
6.83000000000000e+03	9.49590967686210e-02	6.83000000000000e+03	1.15398415976690e-02	6.83000000000000e+03	1.67340627303893e-02
6.84000000000000e+03	9.50848589124509e-02	6.84000000000000e+03	1.16250228172259e-02	6.84000000000000e+03	1.67643343189208e-02
6.85000000000000e+03	9.51675251511253e-02	6.85000000000000e+03	1.17303130678585e-02	6.85000000000000e+03	1.68050307252266e-02
6.86000000000000e+03	9.52694607007763e-02	6.86000000000000e+03	1.21275173998904e-02	6.86000000000000e+03	1.68882807130174e-02
6.87000000000000e+03	9.53435674981209e-02	6.87000000000000e+03	1.22362547642905e-02	6.87000000000000e+03	1.69321714199884e-02
6.88000000000000e+03	9.54850101066588e-02	6.88000000000000e+03	1.21998129805320e-02	6.88000000000000e+03	1.69960028388389e-02
6.89000000000000e+03	9.55690054395159e-02	6.89000000000000e+03	1.20593625220271e-02	6.89000000000000e+03	1.70565691101898e-02
6.90000000000000e+03	9.56133182982129e-02	6.90000000000000e+03	1.20051000528102e-02	6.90000000000000e+03	1.71020865743868e-02
6.91000000000000e+03	9.56607211112596e-02	6.91000000000000e+03	1.18816744736902e-02	6.91000000000000e+03	1.71197279832253e-02
6.92000000000000e+03	9.57616362130161e-02	6.92000000000000e+03	1.18225987629006e-02	6.92000000000000e+03	1.71392446974282e-02
6.93000000000000e+03	9.58545337095367e-02	6.93000000000000e+03	1.18462137272512e-02	6.93000000000000e+03	1.71642558909657e-02
6.94000000000000e+03	9.59448792565028e-02	6.94000000000000e+03	1.19061102031044e-02	6.94000000000000e+03	1.72122281246327e-02
6.95000000000000e+03	9.60882336081390e-02	6.95000000000000e+03	1.19254840533764e-02	6.95000000000000e+03	1.72506394040709e-02
6.96000000000000e+03	9.61617020124165e-02	6.96000000000000e+03	1.20351569755226e-02	6.96000000000000e+03	1.72624666414240e-02
6.97000000000000e+03	9.62424156601193e-02	6.97000000000000e+03	1.20589959617609e-02	6.97000000000000e+03	1.72932183295814e-02
6.98000000000000e+03	9.64373680336423e-02	6.98000000000000e+03	1.21610750488319e-02	6.98000000000000e+03	1.73517640382577e-02
6.99000000000000e+03	9.67578244008955e-02	6.99000000000000e+03	1.21974992624990e-02	6.99000000000000e+03	1.74599473667919e-02
7.00000000000000e+03	9.69489323234649e-02	7.00000000000000e+03	1.22138956231449e-02	7.00000000000000e+03	1.74984972289973e-02
7.01000000000000e+03	9.70148943112507e-02	7.01000000000000e+03	1.21838334524291e-02	7.01000000000000e+03	1.75196286557669e-02
7.02000000000000e+03	9.71457504636018e-02	7.02000000000000e+03	1.21459106325508e-02	7.02000000000000e+03	1.75361442793928e-02
7.03000000000000e+03	9.72180810305590e-02	7.03000000000000e+03	1.21188396618099e-02	7.03000000000000e+03	1.76555998170095e-02
7.04000000000000e+03	9.72563082969775e-02	7.04000000000000e+03	1.21004633061344e-02	7.04000000000000e+03	1.77111197359294e-02
7.05000000000000e+03	9.73693398605312e-02	7.05000000000000e+03	1.21977864049540e-02	7.05000000000000e+03	1.77545111119836e-02
7.06000000000000e+03	9.76148983629952e-02	7.06000000000000e+03	1.23405800015120e-02	7.06000000000000e+03	1.77754865203092e-02
7.07000000000000e+03	9.77967168107493e-02	7.07000000000000e+03	1.24642249681007e-02	7.07000000000000e+03	1.78016451737182e-02
7.08000000000000e+03	9.78013766158836e-02	7.08000000000000e+03	1.26566895856535e-02	7.08000000000000e+03	1.78352216689691e-02
7.09000000000000e+03	9.78407646801938e-02	7.09000000000000e+03	1.26306634352386e-02	7.09000000000000e+03	1.78732063222056e-02
7.10000000000000e+03	9.79506809651771e-02	7.10000000000000e+03	1.25096008227313e-02	7.10000000000000e+03	1.78937184172250e-02
7.11000000000000e+03	9.81524039635348e-02	7.11000000000000e+03	1.23569037981666e-02	7.11000000000000e+03	1.79410808338995e-02
7.12000000000000e+03	9.83711920102537e-02	7.12000000000000e+03	1.22523558855413e-02	7.12000000000000e+03	1.79840051594850e-02
7.13000000000000e+03	9.84766065866555e-02	7.13000000000000e+03	1.21643307065880e-02	7.13000000000000e+03	1.80183537714781e-02
7.14000000000000e+03	9.85837776378600e-02	7.14000000000000e+03	1.21544500914185e-02	7.14000000000000e+03	1.81256432839910e-02
7.15000000000000e+03	9.86889095551460e-02	7.15000000000000e+03	1.22370010508245e-02	7.15000000000000e+03	1.81731960356473e-02
7.16000000000000e+03	9.88476168733206e-02	7.16000000000000e+03	1.24181844001459e-02	7.16000000000000e+03	1.82500523231806e-02
7.17000000000000e+03	9.90552586331487e-02	7.17000000000000e+03	1.25867720819003e-02	7.17000000000000e+03	1.82972377275831e-02
7.18000000000000e+03	9.92077543514101e-02	7.18000000000000e+03	1.27757516168606e-02	7.18000000000000e+03	1.83121807447800e-02
7.19000000000000e+03	9.91749998293249e-02	7.19000000000000e+03	1.29107494300267e-02	7.19000000000000e+03	1.83140146227912e-02
7.20000000000000e+03	9.91844681290957e-02	7.20000000000000e+03	1.28972431550749e-02	7.20000000000000e+03	1.83242813087019e-02
7.21000000000000e+03	9.92998314000677e-02	7.21000000000000e+03	1.28463254732333e-02	7.21000000000000e+03	1.83835069991501e-02
7.22000000000000e+03	9.95885883321079e-02	7.22000000000000e+03	1.27885687439241e-02	7.22000000000000e+03	1.84510394186253e-02
7.23000000000000e+03	9.98943340228976e-02	7.23000000000000e+03	1.27200110345729e-02	7.23000000000000e+03	1.85154555012658e-02
7.24000000000000e+03	9.98698056382533e-02	7.24000000000000e+03	1.25988640523545e-02	7.24000000000000e+03	1.85819568219370e-02
7.25000000000000e+03	9.99168155335828e-02	7.25000000000000e+03	1.25447117571966e-02	7.25000000000000e+03	1.86294250438976e-02
7.26000000000000e+03	9.99954173479577e-02	7.26000000000000e+03	1.25196171737143e-02	7.26000000000000e+03	1.86480452847462e-02
7.27000000000000e+03	1.00042746618795e-01	7.27000000000000e+03	1.26915293215262e-02	7.27000000000000e+03	1.86790840454149e-02
7.28000000000000e+03	1.00075035974611e-01	7.28000000000000e+03	1.29900746323378e-02	7.28000000000000e+03	1.87151757224860e-02
7.29000000000000e+03	1.00129397554540e-01	7.29000000000000e+03	1.31636804867687e-02	7.29000000000000e+03	1.87523236117847e-02
7.30000000000000e+03	1.00237443182340e-01	7.30000000000000e+03	1.33115757402363e-02	7.30000000000000e+03	1.88133852984050e-02
7.31000000000000e+03	1.00389308966338e-01	7.31000000000000e+03	1.33650054146727e-02	7.31000000000000e+03	1.88424567168885e-02
7.32000000000000e+03	1.00575999312828e-01	7.32000000000000e+03	1.32153591354700e-02	7.32000000000000e+03	1.88443365250621e-02
7.33000000000000e+03	1.00716695302695e-01	7.33000000000000e+03	1.30499676259777e-02	7.33000000000000e+03	1.88553704105564e-02
7.34000000000000e+03	1.00792089429172e-01	7.34000000000000e+03	1.29899239234392e-02	7.34000000000000e+03	1.88852044485327e-02
7.35000000000000e+03	1.00877219120084e-01	7.35000000000000e+03	1.30303662451728e-02	7.35000000000000e+03	1.89209299804553e-02
7.36000000000000e+03	1.01055548902235e-01	7.36000000000000e+03	1.30533411821595e-02	7.36000000000000e+03	1.90004208312744e-02
7.37000000000000e+03	1.01222114550398e-01	7.37000000000000e+03	1.31085959631781e-02	7.37000000000000e+03	1.90909659889177e-02
7.38000000000000e+03	1.01308305970765e-01	7.38000000000000e+03	1.30860009632376e-02	7.38000000000000e+03	1.91329994227278e-02
7.39000000000000e+03	1.01435493163745e-01	7.39000000000000e+03	1.31971576438511e-02	7.39000000000000e+03	1.91446226657298e-02
7.40000000000000e+03	1.01574325036356e-01	7.40000000000000e+03	1.33585895092747e-02	7.40000000000000e+03	1.91375223298324e-02
7.41000000000000e+03	1.01616546644446e-01	7.41000000000000e+03	1.33548638141816e-02	7.41000000000000e+03	1.91248558084631e-02
7.42000000000000e+03	1.01604079826048e-01	7.42000000000000e+03	1.33816580218635e-02	7.42000000000000e+03	1.91793460153905e-02
7.43000000000000e+03	1.01635022055458e-01	7.43000000000000e+03	1.34769822244581e-02	7.43000000000000e+03	1.92500281645036e-02
7.44000000000000e+03	1.01764445393756e-01	7.44000000000000e+03	1.34451241441402e-02	7.44000000000000e+03	1.92947143663452e-02
7.45000000000000e+03	1.02015944893585e-01	7.45000000000000e+03	1.34284056433016e-02	7.45000000000000e+03	1.93158353842040e-02
7.46000000000000e+03	1.02313488181248e-01	7.46000000000000e+03	1.34179249212156e-02	7.46000000000000e+03	1.93253309174603e-02
7.47000000000000e+03	1.02388948081292e-01	7.47000000000000e+03	1.34350228094040e-02	7.47000000000000e+03	1.93803540639263e-02
7.48000000000000e+03	1.02352049953115e-01	7.48000000000000e+03	1.35564439466986e-02	7.48000000000000e+03	1.94481294585547e-02
7.49000000000000e+03	1.02425416325308e-01	7.49000000000000e+03	1.36677937364444e-02	7.49000000000000e+03	1.94919100428187e-02
7.50000000000000e+03	1.02628966794786e-01	7.50000000000000e+03	1.38165566010031e-02	7.50000000000000e+03	1.94946930982831e-02
7.51000000000000e+03	1.02777606282322e-01	7.51000000000000e+03	1.38749835481286e-02	7.51000000000000e+03	1.95072216495303e-02
7.52000000000000e+03	1.02824307051986e-01	7.52000000000000e+03	1.38616987872934e-02	7.52000000000000e+03	1.95270445584156e-02
7.53000000000000e+03	1.02887462319646e-01	7.53000000000000e+03	1.38160284535825e-02	7.53000000000000e+03	1.95391398854440e-02
7.54000000000000e+03	1.03033451108581e-01	7.54000000000000e+03	1.36332098025614e-02	7.54000000000000e+03	1.95853933085899e-02
7.55000000000000e+03	1.03246481685584e-01	7.55000000000000e+03	1.34222458548348e-02	7.55000000000000e+03	1.96505035167977e-02
7.56000000000000e+03	1.03333598043307e-01	7.56000000000000e+03	1.33202727273469e-02	7.56000000000000e+03	1.97063912470796e-02
7.57000000000000e+03	1.03382639755105e-01	7.57000000000000e+03	1.33407658784997e-02	7.57000000000000e+03	1.97134192892249e-02
7.58000000000000e+03	1.03534295436960e-01	7.58000000000000e+03	1.35013441818847e-02	7.58000000000000e+03	1.97252410412264e-02
7.59000000000000e+03	1.03826437807303e-01	7.59000000000000e+03	1.38740531907467e-02	7.59000000000000e+03	1.97698691257126e-02
7.60000000000000e+03	1.04179350902660e-01	7.60000000000000e+03	1.42806187758386e-02	7.60000000000000e+03	1.98030553584027e-02
7.61000000000000e+03	1.04362984628392e-01	7.61000000000000e+03	1.43086103015107e-02	7.61000000000000e+03	1.98990745562685e-02
7.62000000000000e+03	1.04416609199862e-01	7.62000000000000e+03	1.42825416082759e-02	7.62000000000000e+03	1.99287659711443e-02
7.63000000000000e+03	1.04473926293380e-01	7.63000000000000e+03	1.42659259792521e-02	7.63000000000000e+03	1.99989635249252e-02
7.64000000000000e+03	1.04574394293498e-01	7.64000000000000e+03	1.41661445410644e-02	7.64000000000000e+03	2.00284954059815e-02
7.65000000000000e+03	1.04747118945984e-01	7.65000000000000e+03	1.40428266343356e-02	7.65000000000000e+03	2.00445579344785e-02
7.66000000000000e+03	1.04853053251799e-01	7.66000000000000e+03	1.38874058547696e-02	7.66000000000000e+03	2.00578512132428e-02
7.67000000000000e+03	1.04877097208747e-01	7.67000000000000e+03	1.37860316102650e-02	7.67000000000000e+03	2.00652921775734e-02
7.68000000000000e+03	1.04925246041496e-01	7.68000000000000e+03	1.37596523585141e-02	7.68000000000000e+03	2.00715201789016e-02
7.69000000000000e+03	1.05129860364970e-01	7.69000000000000e+03	1.38793374015681e-02	7.69000000000000e+03	2.00905218211163e-02
7.70000000000000e+03	1.05468202009346e-01	7.70000000000000e+03	1.42223340685306e-02	7.70000000000000e+03	2.01225907613095e-02
7.71000000000000e+03	1.05687062715549e-01	7.71000000000000e+03	1.45130046842810e-02	7.71000000000000e+03	2.01446464575912e-02
7.72000000000000e+03	1.05661707892310e-01	7.72000000000000e+03	1.47091570800528e-02	7.72000000000000e+03	2.02141181977085e-02
7.73000000000000e+03	1.05653909174770e-01	7.73000000000000e+03	1.46665929736658e-02	7.73000000000000e+03	2.02388115486641e-02
7.74000000000000e+03	1.05759959644973e-01	7.74000000000000e+03	1.46148510016584e-02	7.74000000000000e+03	2.02573150803692e-02
7.75000000000000e+03	1.05928860749454e-01	7.75000000000000e+03	1.44196312805552e-02	7.75000000000000e+03	2.02701335728309e-02
7.76000000000000e+03	1.06081717330195e-01	7.76000000000000e+03	1.42928276647588e-02	7.76000000000000e+03	2.02941897861668e-02
7.77000000000000e+03	1.06083019312280e-01	7.77000000000000e+03	1.42552916158728e-02	7.77000000000000e+03	2.03094708921818e-02
7.78000000000000e+03	1.06056992735424e-01	7.78000000000000e+03	1.41980509931799e-02	7.78000000000000e+03	2.03611128644625e-02
7.79000000000000e+03	1.06117238576114e-01	7.79000000000000e+03	1.43350572678194e-02	7.79000000000000e+03	2.03959625570731e-02
7.80000000000000e+03	1.06315643509168e-01	7.80000000000000e+03	1.46505362824291e-02	7.80000000000000e+03	2.04216046900094e-02
7.81000000000000e+03	1.06411377591746e-01	7.81000000000000e+03	1.47848542940074e-02	7.81000000000000e+03	2.04685974045017e-02
7.82000000000000e+03	1.06400134181288e-01	7.82000000000000e+03	1.47895511616409e-02	7.82000000000000e+03	2.05583337453939e-02
7.83000000000000e+03	1.06381994295473e-01	7.83000000000000e+03	1.47168286270146e-02	7.83000000000000e+03	2.05811710399295e-02
7.84000000000000e+03	1.06377753573218e-01	7.84000000000000e+03	1.47004899199536e-02	7.84000000000000e+03	2.06234047040406e-02
7.85000000000000e+03	1.06483603524991e-01	7.85000000000000e+03	1.46524748336098e-02	7.85000000000000e+03	2.06489444376418e-02
7.86000000000000e+03	1.06713199743620e-01	7.86000000000000e+03	1.46663999138093e-02	7.86000000000000e+03	2.06524556841315e-02
7.87000000000000e+03	1.06979785029475e-01	7.87000000000000e+03	1.46828301415798e-02	7.87000000000000e+03	2.06955307836380e-02
7.88000000000000e+03	1.07013685723951e-01	7.88000000000000e+03	1.46583607056904e-02	7.88000000000000e+03	2.07479093716143e-02
7.89000000000000e+03	1.07046830394485e-01	7.89000000000000e+03	1.48403895094500e-02	7.89000000000000e+03	2.08340741545037e-02
7.90000000000000e+03	1.07142585685570e-01	7.90000000000000e+03	1.49135088683366e-02	7.90000000000000e+03	2.08785079757519e-02
7.91000000000000e+03	1.07313626625808e-01	7.91000000000000e+03	1.49481354459547e-02	7.91000000000000e+03	2.09309259257993e-02
7.92000000000000e+03	1.07380969309472e-01	7.92000000000000e+03	1.49243950092292e-02	7.92000000000000e+03	2.09647707103325e-02
7.93000000000000e+03	1.07426910555142e-01	7.93000000000000e+03	1.48572200728199e-02	7.93000000000000e+03	2.10232299646259e-02
7.94000000000000e+03	1.07507266163605e-01	7.94000000000000e+03	1.47937106443699e-02	7.94000000000000e+03	2.10767595508515e-02
7.95000000000000e+03	1.07627586570115e-01	7.95000000000000e+03	1.48178342538171e-02	7.95000000000000e+03	2.11936316095240e-02
7.96000000000000e+03	1.07772726563424e-01	7.96000000000000e+03	1.48145526062123e-02	7.96000000000000e+03	2.12251275851825e-02
7.97000000000000e+03	1.07883400298171e-01	7.97000000000000e+03	1.47884097528983e-02	7.97000000000000e+03	2.12271225406286e-02
7.98000000000000e+03	1.08068605855063e-01	7.98000000000000e+03	1.48945484025227e-02	7.98000000000000e+03	2.12263109849423e-02
7.99000000000000e+03	1.08369565276978e-01	7.99000000000000e+03	1.52033307788069e-02	7.99000000000000e+03	2.12190798781020e-02
8.00000000000000e+03	1.08535849187248e-01	8.00000000000000e+03	1.52478873850614e-02	8.00000000000000e+03	2.12377462680658e-02
8.01000000000000e+03	1.08533710684859e-01	8.01000000000000e+03	1.52280390911673e-02	8.01000000000000e+03	2.12925145737946e-02
8.02000000000000e+03	1.08601249133676e-01	8.02000000000000e+03	1.51656140662636e-02	8.02000000000000e+03	2.13715063158371e-02
8.03000000000000e+03	1.08790733005267e-01	8.03000000000000e+03	1.50650152028327e-02	8.03000000000000e+03	2.14573609932309e-02
8.04000000000000e+03	1.09076773145609e-01	8.04000000000000e+03	1.49297353721232e-02	8.04000000000000e+03	2.14547480756454e-02
8.05000000000000e+03	1.09240451574307e-01	8.05000000000000e+03	1.48831825736426e-02	8.05000000000000e+03	2.14561880139457e-02
8.06000000000000e+03	1.09234041066313e-01	8.06000000000000e+03	1.48635659665190e-02	8.06000000000000e+03	2.14722490508062e-02
8.07000000000000e+03	1.09180375061673e-01	8.07000000000000e+03	1.50175663623587e-02	8.07000000000000e+03	2.14635100679396e-02
8.08000000000000e+03	1.09226169706593e-01	8.08000000000000e+03	1.51894204944397e-02	8.08000000000000e+03	2.14849699028021e-02
8.09000000000000e+03	1.09377550860174e-01	8.09000000000000e+03	1.56479345209986e-02	8.09000000000000e+03	2.15516924573234e-02
8.10000000000000e+03	1.09637303845742e-01	8.10000000000000e+03	1.57190473883201e-02	8.10000000000000e+03	2.15939434238963e-02
8.11000000000000e+03	1.09743584037626e-01	8.11000000000000e+03	1.56784097420545e-02	8.11000000000000e+03	2.16157925285803e-02
8.12000000000000e+03	1.09728467969744e-01	8.12000000000000e+03	1.55270282328246e-02	8.12000000000000e+03	2.16369218415227e-02
8.13000000000000e+03	1.09733984832030e-01	8.13000000000000e+03	1.52624697278663e-02	8.13000000000000e+03	2.16584443882213e-02
8.14000000000000e+03	1.09843938450998e-01	8.14000000000000e+03	1.51535138788966e-02	8.14000000000000e+03	2.16909606317622e-02
8.15000000000000e+03	1.10058699639465e-01	8.15000000000000e+03	1.51671251460091e-02	8.15000000000000e+03	2.17514770970228e-02
8.16000000000000e+03	1.10207940502230e-01	8.16000000000000e+03	1.51812579198486e-02	8.16000000000000e+03	2.18104982618487e-02
8.17000000000000e+03	1.10230141668956e-01	8.17000000000000e+03	1.52198690304846e-02	8.17000000000000e+03	2.18571577358700e-02
8.18000000000000e+03	1.10307165083733e-01	8.18000000000000e+03	1.54315334782859e-02	8.18000000000000e+03	2.18841634906087e-02
8.19000000000000e+03	1.10374766719835e-01	8.19000000000000e+03	1.56091232720360e-02	8.19000000000000e+03	2.19022269919404e-02
8.20000000000000e+03	1.10487407794644e-01	8.20000000000000e+03	1.56530559126544e-02	8.20000000000000e+03	2.19398785786046e-02
8.21000000000000e+03	1.10664498539747e-01	8.21000000000000e+03	1.57406214440323e-02	8.21000000000000e+03	2.19679447822976e-02
8.22000000000000e+03	1.10762289988924e-01	8.22000000000000e+03	1.57522378913807e-02	8.22000000000000e+03	2.20091528091880e-02
8.23000000000000e+03	1.10798317452317e-01	8.23000000000000e+03	1.57418031764113e-02	8.23000000000000e+03	2.20537580772584e-02
8.24000000000000e+03	1.10884273676864e-01	8.24000000000000e+03	1.58133037696770e-02	8.24000000000000e+03	2.20913851579801e-02
8.25000000000000e+03	1.11020312331840e-01	8.25000000000000e+03	1.57354284002362e-02	8.25000000000000e+03	2.21485635161340e-02
8.26000000000000e+03	1.11215401203130e-01	8.26000000000000e+03	1.56793312537598e-02	8.26000000000000e+03	2.22080363698389e-02
8.27000000000000e+03	1.11454474615205e-01	8.27000000000000e+03	1.56080437686594e-02	8.27000000000000e+03	2.22438617241822e-02
8.28000000000000e+03	1.11661365143056e-01	8.28000000000000e+03	1.56210018202231e-02	8.28000000000000e+03	2.23013733979967e-02
8.29000000000000e+03	1.11663526988076e-01	8.29000000000000e+03	1.56924586979313e-02	8.29000000000000e+03	2.23352154263259e-02
8.30000000000000e+03	1.11718061387163e-01	8.30000000000000e+03	1.57901868555102e-02	8.30000000000000e+03	2.23722873484928e-02
8.31000000000000e+03	1.11906984676033e-01	8.31000000000000e+03	1.58161957063691e-02	8.31000000000000e+03	2.24099210646354e-02
8.32000000000000e+03	1.12214087729085e-01	8.32000000000000e+03	1.58854825313497e-02	8.32000000000000e+03	2.24496660471254e-02
8.33000000000000e+03	1.12535435481318e-01	8.33000000000000e+03	1.60585807600838e-02	8.33000000000000e+03	2.25314312927855e-02
8.34000000000000e+03	1.12881673979760e-01	8.34000000000000e+03	1.60796410576927e-02	8.34000000000000e+03	2.25744140253306e-02
8.35000000000000e+03	1.13333191998235e-01	8.35000000000000e+03	1.60505668796044e-02	8.35000000000000e+03	2.25818713457968e-02
8.36000000000000e+03	1.13656468958925e-01	8.36000000000000e+03	1.60342712834231e-02	8.36000000000000e+03	2.26145798459218e-02
8.37000000000000e+03	1.13720472242467e-01	8.37000000000000e+03	1.59842825174918e-02	8.37000000000000e+03	2.27275204884646e-02
8.38000000000000e+03	1.13703050826331e-01	8.38000000000000e+03	1.59071294154518e-02	8.38000000000000e+03	2.28044861185676e-02
8.39000000000000e+03	1.13703923593274e-01	8.39000000000000e+03	1.59220249126533e-02	8.39000000000000e+03	2.28742623992454e-02
8.40000000000000e+03	1.13738599524224e-01	8.40000000000000e+03	1.59614180785676e-02	8.40000000000000e+03	2.28955875180069e-02
8.41000000000000e+03	1.13816258810924e-01	8.41000000000000e+03	1.60569395978752e-02	8.41000000000000e+03	2.29399450633264e-02
8.42000000000000e+03	1.13920943417948e-01	8.42000000000000e+03	1.61661487913823e-02	8.42000000000000e+03	2.29804269147776e-02
8.43000000000000e+03	1.13945988482378e-01	8.43000000000000e+03	1.62810217277832e-02	8.43000000000000e+03	2.30514711100326e-02
8.44000000000000e+03	1.13994782300379e-01	8.44000000000000e+03	1.63914538720274e-02	8.44000000000000e+03	2.30768662699382e-02
8.45000000000000e+03	1.14126868216391e-01	8.45000000000000e+03	1.64552265696741e-02	8.45000000000000e+03	2.31367442773285e-02
8.46000000000000e+03	1.14331917066153e-01	8.46000000000000e+03	1.64710644800632e-02	8.46000000000000e+03	2.31352439728663e-02
8.47000000000000e+03	1.14532654508825e-01	8.47000000000000e+03	1.65298922325883e-02	8.47000000000000e+03	2.31462848781990e-02
8.48000000000000e+03	1.14581083331596e-01	8.48000000000000e+03	1.65595117127437e-02	8.48000000000000e+03	2.31588949175903e-02
8.49000000000000e+03	1.14625527745234e-01	8.49000000000000e+03	1.66326961635569e-02	8.49000000000000e+03	2.32228663827627e-02
8.50000000000000e+03	1.14686015089382e-01	8.50000000000000e+03	1.66192915738425e-02	8.50000000000000e+03	2.32700756991023e-02
8.51000000000000e+03	1.14724096327475e-01	8.51000000000000e+03	1.66794433875686e-02	8.51000000000000e+03	2.33799322530883e-02
8.52000000000000e+03	1.14787195604223e-01	8.52000000000000e+03	1.66960621080067e-02	8.52000000000000e+03	2.34363299547587e-02
8.53000000000000e+03	1.14849851505783e-01	8.53000000000000e+03	1.66018666015331e-02	8.53000000000000e+03	2.34561806965645e-02
8.54000000000000e+03	1.14920888145144e-01	8.54000000000000e+03	1.64086615773577e-02	8.54000000000000e+03	2.34992808680035e-02
8.55000000000000e+03	1.15082666509189e-01	8.55000000000000e+03	1.64068037459134e-02	8.55000000000000e+03	2.35214130460902e-02
8.56000000000000e+03	1.15213576035917e-01	8.56000000000000e+03	1.64391743663002e-02	8.56000000000000e+03	2.35930877289999e-02
8.57000000000000e+03	1.15189507389617e-01	8.57000000000000e+03	1.66988651409785e-02	8.57000000000000e+03	2.36571433679782e-02
8.58000000000000e+03	1.15245124193379e-01	8.58000000000000e+03	1.68431745169697e-02	8.58000000000000e+03	2.37068625269473e-02
8.59000000000000e+03	1.15347446997092e-01	8.59000000000000e+03	1.68935535130004e-02	8.59000000000000e+03	2.37581451983537e-02
8.60000000000000e+03	1.15451775656087e-01	8.60000000000000e+03	1.69125033852407e-02	8.60000000000000e+03	2.38071662669539e-02
8.61000000000000e+03	1.15457621881846e-01	8.61000000000000e+03	1.69669190071130e-02	8.61000000000000e+03	2.38572842414759e-02
8.62000000000000e+03	1.15472253275441e-01	8.62000000000000e+03	1.70217861412934e-02	8.62000000000000e+03	2.38643536915110e-02
8.63000000000000e+03	1.15595612099977e-01	8.63000000000000e+03	1.70554522034880e-02	8.63000000000000e+03	2.39047970990378e-02
8.64000000000000e+03	1.15884834516796e-01	8.64000000000000e+03	1.71351955576083e-02	8.64000000000000e+03	2.40080677020639e-02
8.65000000000000e+03	1.16342328432412e-01	8.65000000000000e+03	1.72367053859053e-02	8.65000000000000e+03	2.40995164076780e-02
8.66000000000000e+03	1.16851916394457e-01	8.66000000000000e+03	1.73636401956126e-02	8.66000000000000e+03	2.40886145818597e-02
8.67000000000000e+03	1.17291997089191e-01	8.67000000000000e+03	1.74424823460893e-02	8.67000000000000e+03	2.41026747074176e-02
8.68000000000000e+03	1.17433733587389e-01	8.68000000000000e+03	1.74887855842587e-02	8.68000000000000e+03	2.41055972391627e-02
8.69000000000000e+03	1.17377156024505e-01	8.69000000000000e+03	1.73950867135808e-02	8.69000000000000e+03	2.41429540994310e-02
8.70000000000000e+03	1.17364622896625e-01	8.70000000000000e+03	1.72625269317146e-02	8.70000000000000e+03	2.41697306745672e-02
8.71000000000000e+03	1.17427408620426e-01	8.71000000000000e+03	1.72528040028410e-02	8.71000000000000e+03	2.41988594898843e-02
8.72000000000000e+03	1.17574774738136e-01	8.72000000000000e+03	1.73383622706197e-02	8.72000000000000e+03	2.42582580060972e-02
8.73000000000000e+03	1.17800280422751e-01	8.73000000000000e+03	1.73581697449041e-02	8.73000000000000e+03	2.43511752992504e-02
8.74000000000000e+03	1.18091275876957e-01	8.74000000000000e+03	1.74093297297394e-02	8.74000000000000e+03	2.44259808602366e-02
8.75000000000000e+03	1.18309450983108e-01	8.75000000000000e+03	1.75490800387604e-02	8.75000000000000e+03	2.44639621451213e-02
8.76000000000000e+03	1.18353312218007e-01	8.76000000000000e+03	1.75129386103923e-02	8.76000000000000e+03	2.44956587071941e-02
8.77000000000000e+03	1.18454826067101e-01	8.77000000000000e+03	1.74684965645364e-02	8.77000000000000e+03	2.45177629209513e-02
8.78000000000000e+03	1.18517672058574e-01	8.78000000000000e+03	1.74987436993773e-02	8.78000000000000e+03	2.45724721323267e-02
8.79000000000000e+03	1.18524243943876e-01	8.79000000000000e+03	1.76433276776056e-02	8.79000000000000e+03	2.46596903397557e-02
8.80000000000000e+03	1.18526061883142e-01	8.80000000000000e+03	1.78844536738870e-02	8.80000000000000e+03	2.47515532555076e-02
8.81000000000000e+03	1.18569301394351e-01	8.81000000000000e+03	1.81076962492306e-02	8.81000000000000e+03	2.48685644758388e-02
8.82000000000000e+03	1.18706932958130e-01	8.82000000000000e+03	1.81784914013800e-02	8.82000000000000e+03	2.49129266123959e-02
8.83000000000000e+03	1.18925964225378e-01	8.83000000000000e+03	1.81027965312371e-02	8.83000000000000e+03	2.49536667890083e-02
8.84000000000000e+03	1.19120154011640e-01	8.84000000000000e+03	1.78446105501928e-02	8.84000000000000e+03	2.49759869552559e-02
8.85000000000000e+03	1.19149928317230e-01	8.85000000000000e+03	1.74258629735915e-02	8.85000000000000e+03	2.49884813317545e-02
8.86000000000000e+03	1.19224715658576e-01	8.86000000000000e+03	1.74253962125543e-02	8.86000000000000e+03	2.50236222320203e-02
8.87000000000000e+03	1.19357637451148e-01	8.87000000000000e+03	1.74616885141223e-02	8.87000000000000e+03	2.50893552761776e-02
8.88000000000000e+03	1.19523392322682e-01	8.88000000000000e+03	1.76668470864817e-02	8.88000000000000e+03	2.51743827837531e-02
8.89000000000000e+03	1.19549954084237e-01	8.89000000000000e+03	1.81793889299661e-02	8.89000000000000e+03	2.52710327689897e-02
8.90000000000000e+03	1.19606054530214e-01	8.90000000000000e+03	1.85183238963787e-02	8.90000000000000e+03	2.53369013617034e-02
8.91000000000000e+03	1.19727234043543e-01	8.91000000000000e+03	1.86064210876384e-02	8.91000000000000e+03	2.54101547961221e-02
8.92000000000000e+03	1.19875313043536e-01	8.92000000000000e+03	1.86066680663634e-02	8.92000000000000e+03	2.54796294231560e-02
8.93000000000000e+03	1.19892298401740e-01	8.93000000000000e+03	1.84410850366873e-02	8.93000000000000e+03	2.55284858194530e-02
8.94000000000000e+03	1.19911621492078e-01	8.94000000000000e+03	1.80220269086460e-02	8.94000000000000e+03	2.55724091768719e-02
8.95000000000000e+03	1.20006574371595e-01	8.95000000000000e+03	1.77828443355911e-02	8.95000000000000e+03	2.56093142464094e-02
8.96000000000000e+03	1.20230423113086e-01	8.96000000000000e+03	1.77093000515047e-02	8.96000000000000e+03	2.56468526760351e-02
8.97000000000000e+03	1.20529922334965e-01	8.97000000000000e+03	1.76559139961629e-02	8.97000000000000e+03	2.56474202193772e-02
8.98000000000000e+03	1.20496769593966e-01	8.98000000000000e+03	1.78033301988495e-02	8.98000000000000e+03	2.56451300753136e-02
8.99000000000000e+03	1.20463497930379e-01	8.99000000000000e+03	1.81390940334527e-02	8.99000000000000e+03	2.57315209049276e-02
9.00000000000000e+03	1.20485995646762e-01	9.00000000000000e+03	1.84411892916362e-02	9.00000000000000e+03	2.57650305647625e-02
9.01000000000000e+03	1.20566967074644e-01	9.01000000000000e+03	1.85163351645651e-02	9.01000000000000e+03	2.58187429481520e-02
9.02000000000000e+03	1.20721252490020e-01	9.02000000000000e+03	1.85719904612341e-02	9.02000000000000e+03	2.58823504023277e-02
9.03000000000000e+03	1.20908614802226e-01	9.03000000000000e+03	1.85422315493743e-02	9.03000000000000e+03	2.59286690052255e-02
9.04000000000000e+03	1.20970691079686e-01	9.04000000000000e+03	1.84732269456612e-02	9.04000000000000e+03	2.59547655903762e-02
9.05000000000000e+03	1.20987074656035e-01	9.05000000000000e+03	1.83863402302593e-02	9.05000000000000e+03	2.60307830086949e-02
9.06000000000000e+03	1.20999859623825e-01	9.06000000000000e+03	1.82534774857239e-02	9.06000000000000e+03	2.60678254849932e-02
9.07000000000000e+03	1.21069616172424e-01	9.07000000000000e+03	1.81908013873934e-02	9.07000000000000e+03	2.60995060348934e-02
9.08000000000000e+03	1.21243053118242e-01	9.08000000000000e+03	1.82500132105620e-02	9.08000000000000e+03	2.61208196685556e-02
9.09000000000000e+03	1.21476622382556e-01	9.09000000000000e+03	1.85584971768867e-02	9.09000000000000e+03	2.61792159137683e-02
9.10000000000000e+03	1.21552025142798e-01	9.10000000000000e+03	1.86190154772330e-02	9.10000000000000e+03	2.62016466654757e-02
9.11000000000000e+03	1.21597641549710e-01	9.11000000000000e+03	1.86494158969591e-02	9.11000000000000e+03	2.62918651211752e-02
9.12000000000000e+03	1.21665391845191e-01	9.12000000000000e+03	1.87271174915224e-02	9.12000000000000e+03	2.63175689119841e-02
9.13000000000000e+03	1.21771453329394e-01	9.13000000000000e+03	1.87234033655319e-02	9.13000000000000e+03	2.63670533641628e-02
9.14000000000000e+03	1.21955556595541e-01	9.14000000000000e+03	1.86019397639513e-02	9.14000000000000e+03	2.64300704700064e-02
9.15000000000000e+03	1.22189645059376e-01	9.15000000000000e+03	1.85349989594033e-02	9.15000000000000e+03	2.64896664751424e-02
9.16000000000000e+03	1.22345148755657e-01	9.16000000000000e+03	1.85109595603642e-02	9.16000000000000e+03	2.65202670276419e-02
9.17000000000000e+03	1.22309717659263e-01	9.17000000000000e+03	1.85936530449016e-02	9.17000000000000e+03	2.65740937220579e-02
9.18000000000000e+03	1.22272890507466e-01	9.18000000000000e+03	1.88069195724653e-02	9.18000000000000e+03	2.66006692127502e-02
9.19000000000000e+03	1.22400826200266e-01	9.19000000000000e+03	1.89597165216660e-02	9.19000000000000e+03	2.66591357725358e-02
9.20000000000000e+03	1.22688469764135e-01	9.20000000000000e+03	1.91040677091365e-02	9.20000000000000e+03	2.67749824529800e-02
9.21000000000000e+03	1.22913875803343e-01	9.21000000000000e+03	1.90952557979607e-02	9.21000000000000e+03	2.67996370631092e-02
9.22000000000000e+03	1.22935094860574e-01	9.22000000000000e+03	1.90273893906925e-02	9.22000000000000e+03	2.68975924608499e-02
9.23000000000000e+03	1.23035455269652e-01	9.23000000000000e+03	1.89252461987725e-02	9.23000000000000e+03	2.69767664693757e-02
9.24000000000000e+03	1.23238098227731e-01	9.24000000000000e+03	1.86582430484127e-02	9.24000000000000e+03	2.69985828842781e-02
9.25000000000000e+03	1.23376039644611e-01	9.25000000000000e+03	1.85555219064878e-02	9.25000000000000e+03	2.70055950740130e-02
9.26000000000000e+03	1.23420284012104e-01	9.26000000000000e+03	1.86796362069178e-02	9.26000000000000e+03	2.70376973102491e-02
9.27000000000000e+03	1.23443685063930e-01	9.27000000000000e+03	1.88448494603723e-02	9.27000000000000e+03	2.70964853319709e-02
9.28000000000000e+03	1.23478431922824e-01	9.28000000000000e+03	1.89400497014687e-02	9.28000000000000e+03	2.71916516396151e-02
9.29000000000000e+03	1.23486747609579e-01	9.29000000000000e+03	1.89490525006452e-02	9.29000000000000e+03	2.72473090229717e-02
9.30000000000000e+03	1.23546859392201e-01	9.30000000000000e+03	1.90396308408422e-02	9.30000000000000e+03	2.73358376869867e-02
9.31000000000000e+03	1.23681487896436e-01	9.31000000000000e+03	1.92744364933152e-02	9.31000000000000e+03	2.74137500945435e-02
9.32000000000000e+03	1.23739942001786e-01	9.32000000000000e+03	1.95903157973104e-02	9.32000000000000e+03	2.74751356714568e-02
9.33000000000000e+03	1.23761326391365e-01	9.33000000000000e+03	1.95706691002179e-02	9.33000000000000e+03	2.75205710171249e-02
9.34000000000000e+03	1.23855639651145e-01	9.34000000000000e+03	1.95384311114190e-02	9.34000000000000e+03	2.75276822317531e-02
9.35000000000000e+03	1.24042638326879e-01	9.35000000000000e+03	1.93001593899802e-02	9.35000000000000e+03	2.75844916903383e-02
9.36000000000000e+03	1.24092142931085e-01	9.36000000000000e+03	1.90121664293318e-02	9.36000000000000e+03	2.76017935510810e-02
9.37000000000000e+03	1.24133792827900e-01	9.37000000000000e+03	1.88994168117595e-02	9.37000000000000e+03	2.76792386757572e-02
9.38000000000000e+03	1.24257671390041e-01	9.38000000000000e+03	1.88203375104531e-02	9.38000000000000e+03	2.77030201134569e-02
9.39000000000000e+03	1.24413928188337e-01	9.39000000000000e+03	1.88996826975889e-02	9.39000000000000e+03	2.77906114540548e-02
9.40000000000000e+03	1.24454719477922e-01	9.40000000000000e+03	1.92134793242145e-02	9.40000000000000e+03	2.78281211846316e-02
9.41000000000000e+03	1.24499978398400e-01	9.41000000000000e+03	1.95149911400230e-02	9.41000000000000e+03	2.78696224799925e-02
9.42000000000000e+03	1.24649860075433e-01	9.42000000000000e+03	1.97154954538323e-02	9.42000000000000e+03	2.78775672592363e-02
9.43000000000000e+03	1.24915100905254e-01	9.43000000000000e+03	1.98374064244346e-02	9.43000000000000e+03	2.78971411322834e-02
9.44000000000000e+03	1.25208401893657e-01	9.44000000000000e+03	1.96842609403608e-02	9.44000000000000e+03	2.79313610471256e-02
9.45000000000000e+03	1.25232832888921e-01	9.45000000000000e+03	1.95839219099186e-02	9.45000000000000e+03	2.79429733001570e-02
9.46000000000000e+03	1.25153583022951e-01	9.46000000000000e+03	1.95264090030165e-02	9.46000000000000e+03	2.79527969042963e-02
9.47000000000000e+03	1.25185547036534e-01	9.47000000000000e+03	1.94488401125853e-02	9.47000000000000e+03	2.79678565307505e-02
9.48000000000000e+03	1.25298747017641e-01	9.48000000000000e+03	1.94893384788311e-02	9.48000000000000e+03	2.80009631993111e-02
9.49000000000000e+03	1.25467684651288e-01	9.49000000000000e+03	1.97222061875218e-02	9.49000000000000e+03	2.80613803766998e-02
9.50000000000000e+03	1.25645922425975e-01	9.50000000000000e+03	2.00546460062595e-02	9.50000000000000e+03	2.81092961563667e-02
9.51000000000000e+03	1.25878115976718e-01	9.51000000000000e+03	2.01420445380530e-02	9.51000000000000e+03	2.81093945225816e-02
9.52000000000000e+03	1.26213887487189e-01	9.52000000000000e+03	2.01345193806035e-02	9.52000000000000e+03	2.81464692590008e-02
9.53000000000000e+03	1.26353674743044e-01	9.53000000000000e+03	2.01099466940014e-02	9.53000000000000e+03	2.81901408481651e-02
9.54000000000000e+03	1.26309638594726e-01	9.54000000000000e+03	2.00753124080183e-02	9.54000000000000e+03	2.82398866492925e-02
9.55000000000000e+03	1.26317859619214e-01	9.55000000000000e+03	1.99527569379637e-02	9.55000000000000e+03	2.82958218011735e-02
9.56000000000000e+03	1.26402550023915e-01	9.56000000000000e+03	1.99570351291060e-02	9.56000000000000e+03	2.83502837313708e-02
9.57000000000000e+03	1.26562699731426e-01	9.57000000000000e+03	2.00613597052068e-02	9.57000000000000e+03	2.84265970124642e-02
9.58000000000000e+03	1.26609747582615e-01	9.58000000000000e+03	2.01162638990261e-02	9.58000000000000e+03	2.84521301105334e-02
9.59000000000000e+03	1.26615392867895e-01	9.59000000000000e+03	2.00083501326979e-02	9.59000000000000e+03	2.85051827469578e-02
9.60000000000000e+03	1.26684721621998e-01	9.60000000000000e+03	1.99792371110102e-02	9.60000000000000e+03	2.84935407657373e-02
9.61000000000000e+03	1.26872200655112e-01	9.61000000000000e+03	2.00049615391631e-02	9.61000000000000e+03	2.85019849250202e-02
9.62000000000000e+03	1.27175735838000e-01	9.62000000000000e+03	2.01848848469313e-02	9.62000000000000e+03	2.85951405897785e-02
9.63000000000000e+03	1.27331020011983e-01	9.63000000000000e+03	2.04106264940477e-02	9.63000000000000e+03	2.86700959481249e-02
9.64000000000000e+03	1.27348956550783e-01	9.64000000000000e+03	2.04521359791530e-02	9.64000000000000e+03	2.87032203361640e-02
9.65000000000000e+03	1.27375575819892e-01	9.65000000000000e+03	2.04793526988549e-02	9.65000000000000e+03	2.87521077206392e-02
9.66000000000000e+03	1.27383190004079e-01	9.66000000000000e+03	2.04832738136729e-02	9.66000000000000e+03	2.87835418558747e-02
9.67000000000000e+03	1.27468620201156e-01	9.67000000000000e+03	2.04024384053477e-02	9.67000000000000e+03	2.88387582595037e-02
9.68000000000000e+03	1.27522471594575e-01	9.68000000000000e+03	2.02252609027283e-02	9.68000000000000e+03	2.88739164973538e-02
9.69000000000000e+03	1.27558858042119e-01	9.69000000000000e+03	2.01312472627834e-02	9.69000000000000e+03	2.89467777779394e-02
9.70000000000000e+03	1.27600118923858e-01	9.70000000000000e+03	2.01734495755579e-02	9.70000000000000e+03	2.90508442532632e-02
9.71000000000000e+03	1.27678529880121e-01	9.71000000000000e+03	2.02120518159021e-02	9.71000000000000e+03	2.90510488136424e-02
9.72000000000000e+03	1.27789433594535e-01	9.72000000000000e+03	2.03227747642096e-02	9.72000000000000e+03	2.90845667423495e-02
9.73000000000000e+03	1.27827323456949e-01	9.73000000000000e+03	2.04172436552639e-02	9.73000000000000e+03	2.91314714553326e-02
9.74000000000000e+03	1.27877723856366e-01	9.74000000000000e+03	2.05105414334429e-02	9.74000000000000e+03	2.91550109621103e-02
9.75000000000000e+03	1.27956579460927e-01	9.75000000000000e+03	2.05169259731778e-02	9.75000000000000e+03	2.91962422712057e-02
9.76000000000000e+03	1.27996180151545e-01	9.76000000000000e+03	2.04859252078878e-02	9.76000000000000e+03	2.92250774694680e-02
9.77000000000000e+03	1.28038832891435e-01	9.77000000000000e+03	2.05145041795178e-02	9.77000000000000e+03	2.92640267394014e-02
9.78000000000000e+03	1.28134136481502e-01	9.78000000000000e+03	2.05075035597324e-02	9.78000000000000e+03	2.93252343891185e-02
9.79000000000000e+03	1.28160684512061e-01	9.79000000000000e+03	2.05211480377342e-02	9.79000000000000e+03	2.94258661028836e-02
9.80000000000000e+03	1.28187774057824e-01	9.80000000000000e+03	2.05299158542861e-02	9.80000000000000e+03	2.94866211225351e-02
9.81000000000000e+03	1.28234712809133e-01	9.81000000000000e+03	2.05922934664424e-02	9.81000000000000e+03	2.95516902304884e-02
9.82000000000000e+03	1.28298529114375e-01	9.82000000000000e+03	2.05774807480021e-02	9.82000000000000e+03	2.95918075866445e-02
9.83000000000000e+03	1.28371184374043e-01	9.83000000000000e+03	2.05791878896964e-02	9.83000000000000e+03	2.96483271234851e-02
9.84000000000000e+03	1.28410259480907e-01	9.84000000000000e+03	2.05303228783959e-02	9.84000000000000e+03	2.97333123000064e-02
9.85000000000000e+03	1.28539955617908e-01	9.85000000000000e+03	2.04807027135329e-02	9.85000000000000e+03	2.98361762135567e-02
9.86000000000000e+03	1.28803164312892e-01	9.86000000000000e+03	2.05541123244152e-02	9.86000000000000e+03	2.99289370629510e-02
9.87000000000000e+03	1.29054456223772e-01	9.87000000000000e+03	2.06019627380148e-02	9.87000000000000e+03	2.99356047573212e-02
9.88000000000000e+03	1.29081775880763e-01	9.88000000000000e+03	2.07846087312982e-02	9.88000000000000e+03	2.99508385570697e-02
9.89000000000000e+03	1.29153860819060e-01	9.89000000000000e+03	2.09070462436094e-02	9.89000000000000e+03	2.99717190205440e-02
9.90000000000000e+03	1.29236323334735e-01	9.90000000000000e+03	2.09882778652479e-02	9.90000000000000e+03	3.00399106338230e-02
9.91000000000000e+03	1.29259447300154e-01	9.91000000000000e+03	2.09894825004970e-02	9.91000000000000e+03	3.01117615236941e-02
9.92000000000000e+03	1.29356076790189e-01	9.92000000000000e+03	2.08654070995848e-02	9.92000000000000e+03	3.01514304677550e-02
9.93000000000000e+03	1.29529488633499e-01	9.93000000000000e+03	2.08269809976197e-02	9.93000000000000e+03	3.01968718550797e-02
9.94000000000000e+03	1.29663467692357e-01	9.94000000000000e+03	2.08553996858049e-02	9.94000000000000e+03	3.02351705060385e-02
9.95000000000000e+03	1.29752400157426e-01	9.95000000000000e+03	2.09712200732336e-02	9.95000000000000e+03	3.03032598673267e-02
9.96000000000000e+03	1.29858093969989e-01	9.96000000000000e+03	2.09639091871937e-02	9.96000000000000e+03	3.03153029597528e-02
9.97000000000000e+03	1.29889950577480e-01	9.97000000000000e+03	2.10557162053689e-02	9.97000000000000e+03	3.03705013760998e-02
9.98000000000000e+03	1.29902045334813e-01	9.98000000000000e+03	2.11439502133082e-02	9.98000000000000e+03	3.04094150181115e-02
9.99000000000000e+03	1.29914880004513e-01	9.99000000000000e+03	2.12117965527676e-02	9.99000000000000e+03	3.04690376201923e-02
1.00000000000000e+04	1.29974033601813e-01	1.00000000000000e+04	2.13234949621006e-02	1.00000000000000e+04	3.05053801104502e-02
1.00100000000000e+04	1.30104272230613e-01	1.00100000000000e+04	2.13821042191579e-02	1.00100000000000e+04	3.05241115645338e-02
1.00200000000000e+04	1.30300784693222e-01	1.00200000000000e+04	2.13398577798608e-02	1.00200000000000e+04	3.05634744489874e-02
1.00300000000000e+04	1.30571169786538e-01	1.00300000000000e+04	2.13286346855741e-02	1.00300000000000e+04	3.06066354886622e-02
1.00400000000000e+04	1.30852952376358e-01	1.00400000000000e+04	2.12644182269640e-02	1.00400000000000e+04	3.06796934153758e-02
1.00500000000000e+04	1.30885267657557e-01	1.00500000000000e+04	2.11249570170522e-02	1.00500000000000e+04	3.07185648311879e-02
1.00600000000000e+04	1.30883005892918e-01	1.00600000000000e+04	2.10573092356043e-02	1.00600000000000e+04	3.07326288044276e-02
1.00700000000000e+04	1.30904183478121e-01	1.00700000000000e+04	2.10731077806514e-02	1.00700000000000e+04	3.07643855127750e-02
1.00800000000000e+04	1.30963486189147e-01	1.00800000000000e+04	2.11873328569485e-02	1.00800000000000e+04	3.08168686434644e-02
1.00900000000000e+04	1.31077523655134e-01	1.00900000000000e+04	2.13391532310975e-02	1.00900000000000e+04	3.08960432769525e-02
1.01000000000000e+04	1.31167652954195e-01	1.01000000000000e+04	2.14127289418651e-02	1.01000000000000e+04	3.09617207895119e-02
1.01100000000000e+04	1.31206007879031e-01	1.01100000000000e+04	2.14581489382107e-02	1.01100000000000e+04	3.09503824310101e-02
1.01200000000000e+04	1.31327270662669e-01	1.01200000000000e+04	2.15179017483884e-02	1.01200000000000e+04	3.09600504876354e-02
1.01300000000000e+04	1.31410523925727e-01	1.01300000000000e+04	2.15741639699459e-02	1.01300000000000e+04	3.09674097302767e-02
1.01400000000000e+04	1.31494490979657e-01	1.01400000000000e+04	2.15716802614021e-02	1.01400000000000e+04	3.10600488464390e-02
1.01500000000000e+04	1.31671216045552e-01	1.01500000000000e+04	2.15402758515273e-02	1.01500000000000e+04	3.11333256880132e-02
1.01600000000000e+04	1.31921419202878e-01	1.01600000000000e+04	2.15334142691281e-02	1.01600000000000e+04	3.11748004854966e-02
1.01700000000000e+04	1.31991392904663e-01	1.01700000000000e+04	2.16082639994201e-02	1.01700000000000e+04	3.12063151015780e-02
1.01800000000000e+04	1.31950041550763e-01	1.01800000000000e+04	2.17238764035439e-02	1.01800000000000e+04	3.12542720934485e-02
1.01900000000000e+04	1.31996541441307e-01	1.01900000000000e+04	2.18230604343058e-02	1.01900000000000e+04	3.12722386606435e-02
1.02000000000000e+04	1.32140970962718e-01	1.02000000000000e+04	2.18150706933615e-02	1.02000000000000e+04	3.13610923645229e-02
1.02100000000000e+04	1.32345236574650e-01	1.02100000000000e+04	2.18090667826277e-02	1.02100000000000e+04	3.13874411226875e-02
1.02200000000000e+04	1.32351908026944e-01	1.02200000000000e+04	2.18578771361931e-02	1.02200000000000e+04	3.14348544062002e-02
1.02300000000000e+04	1.32350421015190e-01	1.02300000000000e+04	2.19516127325661e-02	1.02300000000000e+04	3.14535506896357e-02
1.02400000000000e+04	1.32369320105541e-01	1.02400000000000e+04	2.19179345138661e-02	1.02400000000000e+04	3.14577353310805e-02
1.02500000000000e+04	1.32388142948534e-01	1.02500000000000e+04	2.19184246284445e-02	1.02500000000000e+04	3.14760231977707e-02
1.02600000000000e+04	1.32394362319643e-01	1.02600000000000e+04	2.20104120792779e-02	1.02600000000000e+04	3.15711794132705e-02
1.02700000000000e+04	1.32520883419948e-01	1.02700000000000e+04	2.20322464136252e-02	1.02700000000000e+04	3.16805194247851e-02
1.02800000000000e+04	1.32729098855793e-01	1.02800000000000e+04	2.21359267577454e-02	1.02800000000000e+04	3.17360420363341e-02
1.02900000000000e+04	1.32787159236657e-01	1.02900000000000e+04	2.23108431914359e-02	1.02900000000000e+04	3.18420706197697e-02
1.03000000000000e+04	1.32817544308684e-01	1.03000000000000e+04	2.24430280313232e-02	1.03000000000000e+04	3.19441829796502e-02
1.03100000000000e+04	1.32922007564038e-01	1.03100000000000e+04	2.26416881008598e-02	1.03100000000000e+04	3.19714894777703e-02
1.03200000000000e+04	1.33061206485610e-01	1.03200000000000e+04	2.27456180761030e-02	1.03200000000000e+04	3.19810674542767e-02
1.03300000000000e+04	1.33200335627089e-01	1.03300000000000e+04	2.27407236971194e-02	1.03300000000000e+04	3.20006547171567e-02
1.03400000000000e+04	1.33296761261921e-01	1.03400000000000e+04	2.26584412975718e-02	1.03400000000000e+04	3.20412062397052e-02
1.03500000000000e+04	1.33319348063745e-01	1.03500000000000e+04	2.24691523606068e-02	1.03500000000000e+04	3.21012526339535e-02
1.03600000000000e+04	1.33380486320902e-01	1.03600000000000e+04	2.22496497869964e-02	1.03600000000000e+04	3.21322320043278e-02
1.03700000000000e+04	1.33495415296897e-01	1.03700000000000e+04	2.22440469086184e-02	1.03700000000000e+04	3.21967129704073e-02
1.03800000000000e+04	1.33546954667862e-01	1.03800000000000e+04	2.23426044557876e-02	1.03800000000000e+04	3.22420662698137e-02
1.03900000000000e+04	1.33572344033426e-01	1.03900000000000e+04	2.26480709992647e-02	1.03900000000000e+04	3.23572630172209e-02
1.04000000000000e+04	1.33659602111410e-01	1.04000000000000e+04	2.28211964790255e-02	1.04000000000000e+04	3.24435789341717e-02
1.04100000000000e+04	1.33834103668543e-01	1.04100000000000e+04	2.29521561643507e-02	1.04100000000000e+04	3.24781282235406e-02
1.04200000000000e+04	1.34102077739406e-01	1.04200000000000e+04	2.31187822171878e-02	1.04200000000000e+04	3.25419402522698e-02
1.04300000000000e+04	1.34414774893491e-01	1.04300000000000e+04	2.32490857970212e-02	1.04300000000000e+04	3.26037910929345e-02
1.04400000000000e+04	1.34747305581805e-01	1.04400000000000e+04	2.32699315624846e-02	1.04400000000000e+04	3.26532017878869e-02
1.04500000000000e+04	1.35104401502570e-01	1.04500000000000e+04	2.31227298619652e-02	1.04500000000000e+04	3.27199054045316e-02
1.04600000000000e+04	1.35387101544338e-01	1.04600000000000e+04	2.30362292867321e-02	1.04600000000000e+04	3.28166469409972e-02
1.04700000000000e+04	1.35351044030175e-01	1.04700000000000e+04	2.29484879732643e-02	1.04700000000000e+04	3.28272283224862e-02
1.04800000000000e+04	1.35298957429236e-01	1.04800000000000e+04	2.28603848639634e-02	1.04800000000000e+04	3.28500051642039e-02
1.04900000000000e+04	1.35314647097866e-01	1.04900000000000e+04	2.28636247344363e-02	1.04900000000000e+04	3.28430530553245e-02
1.05000000000000e+04	1.35337379822112e-01	1.05000000000000e+04	2.29673866796824e-02	1.05000000000000e+04	3.28747788180448e-02
1.05100000000000e+04	1.35365600887424e-01	1.05100000000000e+04	2.31310220933595e-02	1.05100000000000e+04	3.29266631346148e-02
1.05200000000000e+04	1.35431007738773e-01	1.05200000000000e+04	2.33875080604336e-02	1.05200000000000e+04	3.29607612074892e-02
1.05300000000000e+04	1.35549624720929e-01	1.05300000000000e+04	2.34898857491654e-02	1.05300000000000e+04	3.30141549732091e-02
1.05400000000000e+04	1.35711134367933e-01	1.05400000000000e+04	2.34739147252650e-02	1.05400000000000e+04	3.30869279374691e-02
1.05500000000000e+04	1.35809025110904e-01	1.05500000000000e+04	2.34762467716731e-02	1.05500000000000e+04	3.31283872881191e-02
1.05600000000000e+04	1.35827979385795e-01	1.05600000000000e+04	2.34179910894696e-02	1.05600000000000e+04	3.31631030194686e-02
1.05700000000000e+04	1.35840329585070e-01	1.05700000000000e+04	2.33861954102973e-02	1.05700000000000e+04	3.31910459433276e-02
1.05800000000000e+04	1.35863148489469e-01	1.05800000000000e+04	2.32396755606470e-02	1.05800000000000e+04	3.32328799858940e-02
1.05900000000000e+04	1.35939294084274e-01	1.05900000000000e+04	2.31117755745331e-02	1.05900000000000e+04	3.33203898289178e-02
1.06000000000000e+04	1.36084086988123e-01	1.06000000000000e+04	2.30773803098368e-02	1.06000000000000e+04	3.33718935300802e-02
1.06100000000000e+04	1.36135153597828e-01	1.06100000000000e+04	2.31440478452183e-02	1.06100000000000e+04	3.33940773743801e-02
1.06200000000000e+04	1.36136145751728e-01	1.06200000000000e+04	2.33172501884901e-02	1.06200000000000e+04	3.34718554135330e-02
1.06300000000000e+04	1.36194935319917e-01	1.06300000000000e+04	2.35899561975043e-02	1.06300000000000e+04	3.35762565028567e-02
1.06400000000000e+04	1.36257702286995e-01	1.06400000000000e+04	2.35946087542345e-02	1.06400000000000e+04	3.35876167159498e-02
1.06500000000000e+04	1.36284630368942e-01	1.06500000000000e+04	2.36489001631672e-02	1.06500000000000e+04	3.36309933443884e-02
1.06600000000000e+04	1.36384995479477e-01	1.06600000000000e+04	2.36709115367857e-02	1.06600000000000e+04	3.36345815663933e-02
1.06700000000000e+04	1.36574079922226e-01	1.06700000000000e+04	2.36805662109908e-02	1.06700000000000e+04	3.36872138983133e-02
1.06800000000000e+04	1.36750855443702e-01	1.06800000000000e+04	2.36654880265459e-02	1.06800000000000e+04	3.37791918963259e-02
1.06900000000000e+04	1.36717983287692e-01	1.06900000000000e+04	2.36632952539276e-02	1.06900000000000e+04	3.38035172706925e-02
1.07000000000000e+04	1.36713547808724e-01	1.07000000000000e+04	2.35856958671155e-02	1.07000000000000e+04	3.38502498056360e-02
1.07100000000000e+04	1.36685047668860e-01	1.07100000000000e+04	2.36124057938247e-02	1.07100000000000e+04	3.39063350096615e-02
1.07200000000000e+04	1.36672551155095e-01	1.07200000000000e+04	2.37115463308916e-02	1.07200000000000e+04	3.39430111431983e-02
1.07300000000000e+04	1.36790561365299e-01	1.07300000000000e+04	2.37517845119527e-02	1.07300000000000e+04	3.39760464343667e-02
1.07400000000000e+04	1.36983320645197e-01	1.07400000000000e+04	2.38425913874272e-02	1.07400000000000e+04	3.40308820087172e-02
1.07500000000000e+04	1.37050500444806e-01	1.07500000000000e+04	2.38299698457938e-02	1.07500000000000e+04	3.40385740506134e-02
1.07600000000000e+04	1.37094685065458e-01	1.07600000000000e+04	2.37750935008518e-02	1.07600000000000e+04	3.40690941576875e-02
1.07700000000000e+04	1.37245557809461e-01	1.07700000000000e+04	2.38729496797728e-02	1.07700000000000e+04	3.41683392160208e-02
1.07800000000000e+04	1.37480367048957e-01	1.07800000000000e+04	2.38110730368489e-02	1.07800000000000e+04	3.42457986441044e-02
1.07900000000000e+04	1.37522973103216e-01	1.07900000000000e+04	2.37959221367084e-02	1.07900000000000e+04	3.42831377733295e-02
1.08000000000000e+04	1.37531854097757e-01	1.08000000000000e+04	2.38166180347538e-02	1.08000000000000e+04	3.43416281245669e-02
1.08100000000000e+04	1.37614753623454e-01	1.08100000000000e+04	2.39061430965527e-02	1.08100000000000e+04	3.43942014985628e-02
1.08200000000000e+04	1.37784982896951e-01	1.08200000000000e+04	2.39798163688061e-02	1.08200000000000e+04	3.44516459295598e-02
1.08300000000000e+04	1.37900687630036e-01	1.08300000000000e+04	2.40024492389284e-02	1.08300000000000e+04	3.44949213775308e-02
1.08400000000000e+04	1.37948524503808e-01	1.08400000000000e+04	2.39824720640443e-02	1.08400000000000e+04	3.45478862292262e-02
1.08500000000000e+04	1.37978107829752e-01	1.08500000000000e+04	2.39873285613498e-02	1.08500000000000e+04	3.45873072453144e-02
1.08600000000000e+04	1.38038328291681e-01	1.08600000000000e+04	2.39894481650249e-02	1.08600000000000e+04	3.46654376606839e-02
1.08700000000000e+04	1.38139505859090e-01	1.08700000000000e+04	2.40091909597866e-02	1.08700000000000e+04	3.46903629185614e-02
1.08800000000000e+04	1.38310385981945e-01	1.08800000000000e+04	2.40279063656739e-02	1.08800000000000e+04	3.47125435888448e-02
1.08900000000000e+04	1.38551165871244e-01	1.08900000000000e+04	2.41001846083341e-02	1.08900000000000e+04	3.47289823382690e-02
1.09000000000000e+04	1.38739503953432e-01	1.09000000000000e+04	2.41362892769141e-02	1.09000000000000e+04	3.47298211885122e-02
1.09100000000000e+04	1.38789325828645e-01	1.09100000000000e+04	2.41324612766586e-02	1.09100000000000e+04	3.47757166731130e-02
1.09200000000000e+04	1.38861973404768e-01	1.09200000000000e+04	2.41322827418119e-02	1.09200000000000e+04	3.48323396808025e-02
1.09300000000000e+04	1.38914512550832e-01	1.09300000000000e+04	2.43203194228234e-02	1.09300000000000e+04	3.49222900248403e-02
1.09400000000000e+04	1.38911162526415e-01	1.09400000000000e+04	2.44364964403574e-02	1.09400000000000e+04	3.49431843538617e-02
1.09500000000000e+04	1.38939506793031e-01	1.09500000000000e+04	2.43966144238895e-02	1.09500000000000e+04	3.50601970694013e-02
1.09600000000000e+04	1.39042544939884e-01	1.09600000000000e+04	2.43788283844026e-02	1.09600000000000e+04	3.51063376252960e-02
1.09700000000000e+04	1.39229958394014e-01	1.09700000000000e+04	2.43773865082310e-02	1.09700000000000e+04	3.51972266533207e-02
1.09800000000000e+04	1.39497613148753e-01	1.09800000000000e+04	2.43094614721218e-02	1.09800000000000e+04	3.52469216478063e-02
1.09900000000000e+04	1.39804702748773e-01	1.09900000000000e+04	2.41750211408997e-02	1.09900000000000e+04	3.52590290120929e-02
1.10000000000000e+04	1.39965936577269e-01	1.10000000000000e+04	2.41764453271199e-02	1.10000000000000e+04	3.52525396471864e-02
1.10100000000000e+04	1.39987143435470e-01	1.10100000000000e+04	2.43204409485154e-02	1.10100000000000e+04	3.52592894101656e-02
1.10200000000000e+04	1.40053932255034e-01	1.10200000000000e+04	2.45617696458099e-02	1.10200000000000e+04	3.52902913775778e-02
1.10300000000000e+04	1.40103852897466e-01	1.10300000000000e+04	2.47553077904862e-02	1.10300000000000e+04	3.53605986606313e-02
1.10400000000000e+04	1.40081890519861e-01	1.10400000000000e+04	2.48918315796424e-02	1.10400000000000e+04	3.54532546657410e-02
1.10500000000000e+04	1.40044610161601e-01	1.10500000000000e+04	2.49314401215205e-02	1.10500000000000e+04	3.55085496557469e-02
1.10600000000000e+04	1.40061457592091e-01	1.10600000000000e+04	2.48460425469473e-02	1.10600000000000e+04	3.55742846914608e-02
1.10700000000000e+04	1.40060471042380e-01	1.10700000000000e+04	2.45730228768214e-02	1.10700000000000e+04	3.56363283811086e-02
1.10800000000000e+04	1.40133863862395e-01	1.10800000000000e+04	2.43561411198097e-02	1.10800000000000e+04	3.57639278109775e-02
1.10900000000000e+04	1.40317494589194e-01	1.10900000000000e+04	2.43239654300468e-02	1.10900000000000e+04	3.57724430306881e-02
1.11000000000000e+04	1.40387171636853e-01	1.11000000000000e+04	2.43559145352819e-02	1.11000000000000e+04	3.58652535854663e-02
1.11100000000000e+04	1.40411229767128e-01	1.11100000000000e+04	2.45517597580652e-02	1.11100000000000e+04	3.59153138715909e-02
1.11200000000000e+04	1.40445480298660e-01	1.11200000000000e+04	2.46882720779539e-02	1.11200000000000e+04	3.59482285060241e-02
1.11300000000000e+04	1.40523747509339e-01	1.11300000000000e+04	2.49691906847389e-02	1.11300000000000e+04	3.59875432252145e-02
1.11400000000000e+04	1.40551747782907e-01	1.11400000000000e+04	2.50708216276440e-02	1.11400000000000e+04	3.60523758840427e-02
1.11500000000000e+04	1.40609282577325e-01	1.11500000000000e+04	2.50223979308138e-02	1.11500000000000e+04	3.61040631923720e-02
1.11600000000000e+04	1.40803351279582e-01	1.11600000000000e+04	2.50557785606695e-02	1.11600000000000e+04	3.61976524565427e-02
1.11700000000000e+04	1.41054843177894e-01	1.11700000000000e+04	2.50429006860600e-02	1.11700000000000e+04	3.62501450624614e-02
1.11800000000000e+04	1.41056793505436e-01	1.11800000000000e+04	2.49015156633678e-02	1.11800000000000e+04	3.63075184876343e-02
1.11900000000000e+04	1.41081807840265e-01	1.11900000000000e+04	2.47892215373314e-02	1.11900000000000e+04	3.64020750270249e-02
1.12000000000000e+04	1.41201883158563e-01	1.12000000000000e+04	2.48138571836812e-02	1.12000000000000e+04	3.64577038364675e-02
1.12100000000000e+04	1.41292645770181e-01	1.12100000000000e+04	2.48577752443464e-02	1.12100000000000e+04	3.64833241498278e-02
1.12200000000000e+04	1.41373460396365e-01	1.12200000000000e+04	2.49913147910216e-02	1.12200000000000e+04	3.65502106031376e-02
1.12300000000000e+04	1.41446031051853e-01	1.12300000000000e+04	2.52472890535764e-02	1.12300000000000e+04	3.65551010989622e-02
1.12400000000000e+04	1.41525082793571e-01	1.12400000000000e+04	2.53409012453188e-02	1.12400000000000e+04	3.65749436279623e-02
1.12500000000000e+04	1.41539663618924e-01	1.12500000000000e+04	2.53771553152852e-02	1.12500000000000e+04	3.65516428406033e-02
1.12600000000000e+04	1.41525328472167e-01	1.12600000000000e+04	2.54047908476758e-02	1.12600000000000e+04	3.65823798675692e-02
1.12700000000000e+04	1.41605144584081e-01	1.12700000000000e+04	2.54009789085656e-02	1.12700000000000e+04	3.66458710746670e-02
1.12800000000000e+04	1.41795531730672e-01	1.12800000000000e+04	2.53920353545245e-02	1.12800000000000e+04	3.67793584302451e-02
1.12900000000000e+04	1.41997191507234e-01	1.12900000000000e+04	2.53639742875190e-02	1.12900000000000e+04	3.68649949287503e-02
1.13000000000000e+04	1.42031729824142e-01	1.13000000000000e+04	2.52985164774229e-02	1.13000000000000e+04	3.69075778341826e-02
1.13100000000000e+04	1.42111044173994e-01	1.13100000000000e+04	2.52564183029751e-02	1.13100000000000e+04	3.69962477282168e-02
1.13200000000000e+04	1.42269697289569e-01	1.13200000000000e+04	2.53355180986243e-02	1.13200000000000e+04	3.70392311690923e-02
1.13300000000000e+04	1.42366844756715e-01	1.13300000000000e+04	2.55623146925711e-02	1.13300000000000e+04	3.71114492319757e-02
1.13400000000000e+04	1.42409426807148e-01	1.13400000000000e+04	2.56320702696748e-02	1.13400000000000e+04	3.71661389056517e-02
1.13500000000000e+04	1.42442479960280e-01	1.13500000000000e+04	2.58028630330967e-02	1.13500000000000e+04	3.72244765281728e-02
1.13600000000000e+04	1.42517430767248e-01	1.13600000000000e+04	2.59774952013377e-02	1.13600000000000e+04	3.73030299494330e-02
1.13700000000000e+04	1.42653633823192e-01	1.13700000000000e+04	2.59718193494322e-02	1.13700000000000e+04	3.73491416807921e-02
1.13800000000000e+04	1.42788076926982e-01	1.13800000000000e+04	2.58859160499879e-02	1.13800000000000e+04	3.74150176228454e-02
1.13900000000000e+04	1.42926180907624e-01	1.13900000000000e+04	2.57939856672139e-02	1.13900000000000e+04	3.74737459431116e-02
1.14000000000000e+04	1.43123357336571e-01	1.14000000000000e+04	2.57621014917508e-02	1.14000000000000e+04	3.75278822623712e-02
1.14100000000000e+04	1.43277778099929e-01	1.14100000000000e+04	2.58071720774345e-02	1.14100000000000e+04	3.75798079522794e-02
1.14200000000000e+04	1.43293375623497e-01	1.14200000000000e+04	2.57272211059199e-02	1.14200000000000e+04	3.76468052085955e-02
1.14300000000000e+04	1.43313544241426e-01	1.14300000000000e+04	2.57047575981866e-02	1.14300000000000e+04	3.77028089669872e-02
1.14400000000000e+04	1.43409334087783e-01	1.14400000000000e+04	2.56988909973234e-02	1.14400000000000e+04	3.77751791510515e-02
1.14500000000000e+04	1.43610840851645e-01	1.14500000000000e+04	2.58516546244124e-02	1.14500000000000e+04	3.78152918049950e-02
1.14600000000000e+04	1.43841582415109e-01	1.14600000000000e+04	2.61009767052478e-02	1.14600000000000e+04	3.78680822623852e-02
1.14700000000000e+04	1.43906275555956e-01	1.14700000000000e+04	2.61427118284613e-02	1.14700000000000e+04	3.78733992585628e-02
1.14800000000000e+04	1.43896580443008e-01	1.14800000000000e+04	2.62220318348524e-02	1.14800000000000e+04	3.78965870778157e-02
1.14900000000000e+04	1.43920451541003e-01	1.14900000000000e+04	2.62139394044558e-02	1.14900000000000e+04	3.79319509373188e-02
1.15000000000000e+04	1.44047378348736e-01	1.15000000000000e+04	2.62209633129122e-02	1.15000000000000e+04	3.79851260480481e-02
1.15100000000000e+04	1.44226476024644e-01	1.15100000000000e+04	2.61988197229069e-02	1.15100000000000e+04	3.80394385414772e-02
1.15200000000000e+04	1.44310332360344e-01	1.15200000000000e+04	2.61414579688149e-02	1.15200000000000e+04	3.80813650804404e-02
1.15300000000000e+04	1.44420605334776e-01	1.15300000000000e+04	2.60469899012514e-02	1.15300000000000e+04	3.81416852451544e-02
1.15400000000000e+04	1.44671748964613e-01	1.15400000000000e+04	2.60587514974238e-02	1.15400000000000e+04	3.81719332011190e-02
1.15500000000000e+04	1.44922454404504e-01	1.15500000000000e+04	2.61204720981528e-02	1.15500000000000e+04	3.82330030001855e-02
1.15600000000000e+04	1.44880808767447e-01	1.15600000000000e+04	2.63404885320857e-02	1.15600000000000e+04	3.82576765285580e-02
1.15700000000000e+04	1.44848680617088e-01	1.15700000000000e+04	2.66910700757159e-02	1.15700000000000e+04	3.82826933678161e-02
1.15800000000000e+04	1.44909098665938e-01	1.15800000000000e+04	2.67092265755936e-02	1.15800000000000e+04	3.83141249088585e-02
1.15900000000000e+04	1.45048347636898e-01	1.15900000000000e+04	2.66482190689318e-02	1.15900000000000e+04	3.83560373345220e-02
1.16000000000000e+04	1.45229499952084e-01	1.16000000000000e+04	2.64692545468412e-02	1.16000000000000e+04	3.84197550080404e-02
1.16100000000000e+04	1.45287187644671e-01	1.16100000000000e+04	2.63389883807749e-02	1.16100000000000e+04	3.85304588549440e-02
1.16200000000000e+04	1.45358214622563e-01	1.16200000000000e+04	2.63659497726473e-02	1.16200000000000e+04	3.85995688933178e-02
1.16300000000000e+04	1.45553397723398e-01	1.16300000000000e+04	2.65166636581547e-02	1.16300000000000e+04	3.86987063397599e-02
1.16400000000000e+04	1.45814673397425e-01	1.16400000000000e+04	2.66851641670062e-02	1.16400000000000e+04	3.87259169449823e-02
1.16500000000000e+04	1.45956431919862e-01	1.16500000000000e+04	2.67241326258381e-02	1.16500000000000e+04	3.88095347249870e-02
1.16600000000000e+04	1.45958038990480e-01	1.16600000000000e+04	2.68570470763502e-02	1.16600000000000e+04	3.88820500114746e-02
1.16700000000000e+04	1.45976764420986e-01	1.16700000000000e+04	2.68768966644270e-02	1.16700000000000e+04	3.90297118284464e-02
1.16800000000000e+04	1.46002477465652e-01	1.16800000000000e+04	2.68305757095829e-02	1.16800000000000e+04	3.90729908712506e-02
1.16900000000000e+04	1.46038976348958e-01	1.16900000000000e+04	2.67061953563385e-02	1.16900000000000e+04	3.90946442083904e-02
1.17000000000000e+04	1.46139396687610e-01	1.17000000000000e+04	2.67572172674454e-02	1.17000000000000e+04	3.90992383446727e-02
1.17100000000000e+04	1.46236670690568e-01	1.17100000000000e+04	2.67854914129930e-02	1.17100000000000e+04	3.91317760231390e-02
1.17200000000000e+04	1.46295448891856e-01	1.17200000000000e+04	2.69290123113428e-02	1.17200000000000e+04	3.92063559476752e-02
1.17300000000000e+04	1.46405937765726e-01	1.17300000000000e+04	2.70880445848534e-02	1.17300000000000e+04	3.92845338192236e-02
1.17400000000000e+04	1.46538474121648e-01	1.17400000000000e+04	2.71083212438440e-02	1.17400000000000e+04	3.93482065487484e-02
1.17500000000000e+04	1.46578145384216e-01	1.17500000000000e+04	2.70783974194677e-02	1.17500000000000e+04	3.93731938828902e-02
1.17600000000000e+04	1.46670726803380e-01	1.17600000000000e+04	2.70933706632582e-02	1.17600000000000e+04	3.93972518713438e-02
1.17700000000000e+04	1.46817182993786e-01	1.17700000000000e+04	2.70753371183362e-02	1.17700000000000e+04	3.94403042742180e-02
1.17800000000000e+04	1.46903471455736e-01	1.17800000000000e+04	2.69928534716234e-02	1.17800000000000e+04	3.94946075980052e-02
1.17900000000000e+04	1.47066549454322e-01	1.17900000000000e+04	2.68016937168951e-02	1.17900000000000e+04	3.95516595346638e-02
1.18000000000000e+04	1.47272373333310e-01	1.18000000000000e+04	2.68385153787403e-02	1.18000000000000e+04	3.95901182568826e-02
1.18100000000000e+04	1.47342536107463e-01	1.18100000000000e+04	2.69724678513409e-02	1.18100000000000e+04	3.96773208886754e-02
1.18200000000000e+04	1.47372861861003e-01	1.18200000000000e+04	2.70405818844866e-02	1.18200000000000e+04	3.97308905853412e-02
1.18300000000000e+04	1.47497480763403e-01	1.18300000000000e+04	2.71405774389989e-02	1.18300000000000e+04	3.97795984862347e-02
1.18400000000000e+04	1.47676293322453e-01	1.18400000000000e+04	2.73103504429985e-02	1.18400000000000e+04	3.98268006427696e-02
1.18500000000000e+04	1.47709099951939e-01	1.18500000000000e+04	2.74327924955752e-02	1.18500000000000e+04	3.98835192904144e-02
1.18600000000000e+04	1.47697031189793e-01	1.18600000000000e+04	2.74437815654562e-02	1.18600000000000e+04	3.98771356646209e-02
1.18700000000000e+04	1.47690021183270e-01	1.18700000000000e+04	2.73410475544518e-02	1.18700000000000e+04	3.99282800593392e-02
1.18800000000000e+04	1.47734471845499e-01	1.18800000000000e+04	2.73735264334254e-02	1.18800000000000e+04	4.00396126052014e-02
1.18900000000000e+04	1.47842213913613e-01	1.18900000000000e+04	2.74496217746517e-02	1.18900000000000e+04	4.01421150893447e-02
1.19000000000000e+04	1.47979501017607e-01	1.19000000000000e+04	2.74126427293137e-02	1.19000000000000e+04	4.02792586123846e-02
1.19100000000000e+04	1.48034975695462e-01	1.19100000000000e+04	2.73403013903514e-02	1.19100000000000e+04	4.03470286347792e-02
1.19200000000000e+04	1.48092257681745e-01	1.19200000000000e+04	2.72136536262320e-02	1.19200000000000e+04	4.04008944303675e-02
1.19300000000000e+04	1.48237512970406e-01	1.19300000000000e+04	2.72222064791732e-02	1.19300000000000e+04	4.04171438874742e-02
1.19400000000000e+04	1.48412306686245e-01	1.19400000000000e+04	2.73961873870538e-02	1.19400000000000e+04	4.04552624746644e-02
1.19500000000000e+04	1.48510735308756e-01	1.19500000000000e+04	2.76868871109120e-02	1.19500000000000e+04	4.05049064525830e-02
1.19600000000000e+04	1.48505838761561e-01	1.19600000000000e+04	2.81013956038734e-02	1.19600000000000e+04	4.05664812849446e-02
1.19700000000000e+04	1.48549453900328e-01	1.19700000000000e+04	2.82800551961373e-02	1.19700000000000e+04	4.06456529437782e-02
1.19800000000000e+04	1.48683939431883e-01	1.19800000000000e+04	2.81808472299053e-02	1.19800000000000e+04	4.07434158255939e-02
1.19900000000000e+04	1.48842280836899e-01	1.19900000000000e+04	2.79851760743317e-02	1.19900000000000e+04	4.07901454177787e-02
1.20000000000000e+04	1.48866837672752e-01	1.20000000000000e+04	2.77378332058468e-02	1.20000000000000e+04	4.08710864963405e-02
1.20100000000000e+04	1.48858748077765e-01	1.20100000000000e+04	2.76546878928329e-02	1.20100000000000e+04	4.09041027555037e-02
1.20200000000000e+04	1.48910974002337e-01	1.20200000000000e+04	2.76649435202858e-02	1.20200000000000e+04	4.09381327206943e-02
1.20300000000000e+04	1.49059927713187e-01	1.20300000000000e+04	2.77911265069966e-02	1.20300000000000e+04	4.09514852660423e-02
1.20400000000000e+04	1.49237143796323e-01	1.20400000000000e+04	2.80146971691744e-02	1.20400000000000e+04	4.09922490108968e-02
1.20500000000000e+04	1.49278442549344e-01	1.20500000000000e+04	2.82919251928157e-02	1.20500000000000e+04	4.10375885705619e-02
1.20600000000000e+04	1.49355438277369e-01	1.20600000000000e+04	2.84203324393013e-02	1.20600000000000e+04	4.11157077464601e-02
1.20700000000000e+04	1.49511219594242e-01	1.20700000000000e+04	2.84236522943187e-02	1.20700000000000e+04	4.11676218188548e-02
1.20800000000000e+04	1.49711398605444e-01	1.20800000000000e+04	2.83298238663622e-02	1.20800000000000e+04	4.12417440920885e-02
1.20900000000000e+04	1.49906355909841e-01	1.20900000000000e+04	2.82363723587136e-02	1.20900000000000e+04	4.13612320096273e-02
1.21000000000000e+04	1.50034097972032e-01	1.21000000000000e+04	2.81459011175901e-02	1.21000000000000e+04	4.14487227898653e-02
1.21100000000000e+04	1.50202991240106e-01	1.21100000000000e+04	2.80997862854923e-02	1.21100000000000e+04	4.14839199851166e-02
1.21200000000000e+04	1.50356868249263e-01	1.21200000000000e+04	2.81615889706954e-02	1.21200000000000e+04	4.14913237599475e-02
1.21300000000000e+04	1.50379986170086e-01	1.21300000000000e+04	2.82487451134573e-02	1.21300000000000e+04	4.15567713236295e-02
1.21400000000000e+04	1.50408390573268e-01	1.21400000000000e+04	2.82770548076045e-02	1.21400000000000e+04	4.15954320472561e-02
1.21500000000000e+04	1.50430813702992e-01	1.21500000000000e+04	2.83288041449913e-02	1.21500000000000e+04	4.17005182514653e-02
1.21600000000000e+04	1.50496177933308e-01	1.21600000000000e+04	2.84298187920699e-02	1.21600000000000e+04	4.17949049571323e-02
1.21700000000000e+04	1.50600470498480e-01	1.21700000000000e+04	2.85360192950578e-02	1.21700000000000e+04	4.18167335580127e-02
1.21800000000000e+04	1.50647786848917e-01	1.21800000000000e+04	2.85745320105354e-02	1.21800000000000e+04	4.18619311063422e-02
1.21900000000000e+04	1.50656781695438e-01	1.21900000000000e+04	2.85912107793502e-02	1.21900000000000e+04	4.18933225050622e-02
1.22000000000000e+04	1.50706899135656e-01	1.22000000000000e+04	2.85976777875750e-02	1.22000000000000e+04	4.19365940794175e-02
1.22100000000000e+04	1.50867092744816e-01	1.22100000000000e+04	2.87237677187864e-02	1.22100000000000e+04	4.20237459312119e-02
1.22200000000000e+04	1.51152621676007e-01	1.22200000000000e+04	2.87304215480998e-02	1.22200000000000e+04	4.20731538441294e-02
1.22300000000000e+04	1.51384989549747e-01	1.22300000000000e+04	2.87252116566171e-02	1.22300000000000e+04	4.21185941850222e-02
1.22400000000000e+04	1.51353215236903e-01	1.22400000000000e+04	2.87281266296789e-02	1.22400000000000e+04	4.21283816915547e-02
1.22500000000000e+04	1.51372441165660e-01	1.22500000000000e+04	2.87019617284117e-02	1.22500000000000e+04	4.21600232169062e-02
1.22600000000000e+04	1.51464484935249e-01	1.22600000000000e+04	2.86020826840193e-02	1.22600000000000e+04	4.22239768104061e-02
1.22700000000000e+04	1.51539982539776e-01	1.22700000000000e+04	2.85683978929603e-02	1.22700000000000e+04	4.22896383921574e-02
1.22800000000000e+04	1.51547460534299e-01	1.22800000000000e+04	2.85831736195792e-02	1.22800000000000e+04	4.23305399449675e-02
1.22900000000000e+04	1.51535257699967e-01	1.22900000000000e+04	2.87501514438845e-02	1.22900000000000e+04	4.23790785148363e-02
1.23000000000000e+04	1.51565962991547e-01	1.23000000000000e+04	2.88996547570947e-02	1.23000000000000e+04	4.24560659617435e-02
1.23100000000000e+04	1.51671220609503e-01	1.23100000000000e+04	2.89049536958921e-02	1.23100000000000e+04	4.25939044974930e-02
1.23200000000000e+04	1.51766695050465e-01	1.23200000000000e+04	2.89783641024720e-02	1.23200000000000e+04	4.26099947142383e-02
1.23300000000000e+04	1.51894906085682e-01	1.23300000000000e+04	2.90687963792743e-02	1.23300000000000e+04	4.26429900565495e-02
1.23400000000000e+04	1.52138958725865e-01	1.23400000000000e+04	2.91033104670537e-02	1.23400000000000e+04	4.26931492724421e-02
1.23500000000000e+04	1.52460597965798e-01	1.23500000000000e+04	2.91059922009314e-02	1.23500000000000e+04	4.27212048479487e-02
1.23600000000000e+04	1.52737908557454e-01	1.23600000000000e+04	2.90803157091222e-02	1.23600000000000e+04	4.27762619378310e-02
1.23700000000000e+04	1.52859394774323e-01	1.23700000000000e+04	2.90281183038940e-02	1.23700000000000e+04	4.28441904032700e-02
1.23800000000000e+04	1.52937679050042e-01	1.23800000000000e+04	2.88033499158010e-02	1.23800000000000e+04	4.28779431597440e-02
1.23900000000000e+04	1.52968644296082e-01	1.23900000000000e+04	2.87136909592401e-02	1.23900000000000e+04	4.29095037673460e-02
1.24000000000000e+04	1.53074689464736e-01	1.24000000000000e+04	2.87606666024134e-02	1.24000000000000e+04	4.29581895398041e-02
1.24100000000000e+04	1.53116214941662e-01	1.24100000000000e+04	2.89035643705460e-02	1.24100000000000e+04	4.29784190504977e-02
1.24200000000000e+04	1.53124225391210e-01	1.24200000000000e+04	2.91340393689840e-02	1.24200000000000e+04	4.29825941341571e-02
1.24300000000000e+04	1.53203840888928e-01	1.24300000000000e+04	2.95603014897208e-02	1.24300000000000e+04	4.30277440461482e-02
1.24400000000000e+04	1.53372785141708e-01	1.24400000000000e+04	2.96642359105011e-02	1.24400000000000e+04	4.31579969252117e-02
1.24500000000000e+04	1.53591808578075e-01	1.24500000000000e+04	2.96541177762745e-02	1.24500000000000e+04	4.32254288923542e-02
1.24600000000000e+04	1.53784600517797e-01	1.24600000000000e+04	2.95362106113927e-02	1.24600000000000e+04	4.32479195908304e-02
1.24700000000000e+04	1.53889908591353e-01	1.24700000000000e+04	2.92940905789009e-02	1.24700000000000e+04	4.33147374341313e-02
1.24800000000000e+04	1.53990915512042e-01	1.24800000000000e+04	2.90990221982916e-02	1.24800000000000e+04	4.33651639346032e-02
1.24900000000000e+04	1.54005475099269e-01	1.24900000000000e+04	2.89936738598509e-02	1.24900000000000e+04	4.34382685745244e-02
1.25000000000000e+04	1.54049847979814e-01	1.25000000000000e+04	2.90286167832555e-02	1.25000000000000e+04	4.35316435407052e-02
1.25100000000000e+04	1.54144643253869e-01	1.25100000000000e+04	2.91340166935802e-02	1.25100000000000e+04	4.35734178594328e-02
1.25200000000000e+04	1.54259756357982e-01	1.25200000000000e+04	2.93232498980073e-02	1.25200000000000e+04	4.36263736150772e-02
1.25300000000000e+04	1.54336495494393e-01	1.25300000000000e+04	2.96043719327500e-02	1.25300000000000e+04	4.37057349144353e-02
1.25400000000000e+04	1.54378600071749e-01	1.25400000000000e+04	2.98467200520815e-02	1.25400000000000e+04	4.37337199817274e-02
1.25500000000000e+04	1.54387787112009e-01	1.25500000000000e+04	2.99002642135727e-02	1.25500000000000e+04	4.38144978358201e-02
1.25600000000000e+04	1.54442876577958e-01	1.25600000000000e+04	2.98192483787374e-02	1.25600000000000e+04	4.38512762691673e-02
1.25700000000000e+04	1.54532670882649e-01	1.25700000000000e+04	2.97409896291051e-02	1.25700000000000e+04	4.39104743859145e-02
1.25800000000000e+04	1.54595025618795e-01	1.25800000000000e+04	2.96598400111310e-02	1.25800000000000e+04	4.39443552149830e-02
1.25900000000000e+04	1.54590623925911e-01	1.25900000000000e+04	2.96255243942415e-02	1.25900000000000e+04	4.39911846746190e-02
1.26000000000000e+04	1.54587155106436e-01	1.26000000000000e+04	2.96089895682828e-02	1.26000000000000e+04	4.40506515620344e-02
1.26100000000000e+04	1.54586740191337e-01	1.26100000000000e+04	2.95664388208248e-02	1.26100000000000e+04	4.41425164607224e-02
1.26200000000000e+04	1.54636164588869e-01	1.26200000000000e+04	2.96527121691487e-02	1.26200000000000e+04	4.42323128583713e-02
1.26300000000000e+04	1.54775044931013e-01	1.26300000000000e+04	2.98097116619253e-02	1.26300000000000e+04	4.42460489928079e-02
1.26400000000000e+04	1.54999538278499e-01	1.26400000000000e+04	3.00604123777862e-02	1.26400000000000e+04	4.43087972531080e-02
1.26500000000000e+04	1.55235642852316e-01	1.26500000000000e+04	3.02333582380735e-02	1.26500000000000e+04	4.43236219205541e-02
1.26600000000000e+04	1.55366472021816e-01	1.26600000000000e+04	3.03006082164491e-02	1.26600000000000e+04	4.43770163491522e-02
1.26700000000000e+04	1.55495325279014e-01	1.26700000000000e+04	3.02522457618174e-02	1.26700000000000e+04	4.44331604061778e-02
1.26800000000000e+04	1.55576676840765e-01	1.26800000000000e+04	3.00006813010725e-02	1.26800000000000e+04	4.44868165688324e-02
1.26900000000000e+04	1.55614740778231e-01	1.26900000000000e+04	2.97867413902533e-02	1.26900000000000e+04	4.45521926881385e-02
1.27000000000000e+04	1.55690904710335e-01	1.27000000000000e+04	2.97978884750849e-02	1.27000000000000e+04	4.46001179344063e-02
1.27100000000000e+04	1.55734931797040e-01	1.27100000000000e+04	2.97518822379600e-02	1.27100000000000e+04	4.46516454030547e-02
1.27200000000000e+04	1.55784881682471e-01	1.27200000000000e+04	2.98275495295202e-02	1.27200000000000e+04	4.46628991595621e-02
1.27300000000000e+04	1.55877637450291e-01	1.27300000000000e+04	2.99950312895506e-02	1.27300000000000e+04	4.46962569731660e-02
1.27400000000000e+04	1.56050868983445e-01	1.27400000000000e+04	3.02097294325736e-02	1.27400000000000e+04	4.47506665733037e-02
1.27500000000000e+04	1.56229341551744e-01	1.27500000000000e+04	3.03221221001252e-02	1.27500000000000e+04	4.48071570344865e-02
1.27600000000000e+04	1.56282989158289e-01	1.27600000000000e+04	3.02918670875192e-02	1.27600000000000e+04	4.49055215248357e-02
1.27700000000000e+04	1.56388031362717e-01	1.27700000000000e+04	3.02143611241203e-02	1.27700000000000e+04	4.49566820462566e-02
1.27800000000000e+04	1.56593539877780e-01	1.27800000000000e+04	3.02266626193649e-02	1.27800000000000e+04	4.49881068178939e-02
1.27900000000000e+04	1.56764582509102e-01	1.27900000000000e+04	3.01525501086001e-02	1.27900000000000e+04	4.50534723469734e-02
1.28000000000000e+04	1.56852969812813e-01	1.28000000000000e+04	3.01407154393653e-02	1.28000000000000e+04	4.51112731524844e-02
1.28100000000000e+04	1.56903357506962e-01	1.28100000000000e+04	3.01543698079579e-02	1.28100000000000e+04	4.51590681866006e-02
1.28200000000000e+04	1.56929200232097e-01	1.28200000000000e+04	3.01738251088465e-02	1.28200000000000e+04	4.51882757342492e-02
1.28300000000000e+04	1.56903397903724e-01	1.28300000000000e+04	3.02684722087481e-02	1.28300000000000e+04	4.52216867695165e-02
1.28400000000000e+04	1.56939730371000e-01	1.28400000000000e+04	3.03118365119999e-02	1.28400000000000e+04	4.52498578619413e-02
1.28500000000000e+04	1.57047661761819e-01	1.28500000000000e+04	3.05793619530714e-02	1.28500000000000e+04	4.52915720455406e-02
1.28600000000000e+04	1.57128743257784e-01	1.28600000000000e+04	3.07807113973433e-02	1.28600000000000e+04	4.53715062267883e-02
1.28700000000000e+04	1.57173409447781e-01	1.28700000000000e+04	3.08215980517156e-02	1.28700000000000e+04	4.54347279161920e-02
1.28800000000000e+04	1.57288414038134e-01	1.28800000000000e+04	3.08721018885422e-02	1.28800000000000e+04	4.55275281742164e-02
1.28900000000000e+04	1.57485905725241e-01	1.28900000000000e+04	3.08754357743449e-02	1.28900000000000e+04	4.55714524314665e-02
1.29000000000000e+04	1.57690649339446e-01	1.29000000000000e+04	3.08016028725895e-02	1.29000000000000e+04	4.56652876475613e-02
1.29100000000000e+04	1.57695236154724e-01	1.29100000000000e+04	3.07020712229289e-02	1.29100000000000e+04	4.57258286924245e-02
1.29200000000000e+04	1.57683544454336e-01	1.29200000000000e+04	3.06352008507875e-02	1.29200000000000e+04	4.57801834030880e-02
1.29300000000000e+04	1.57718761020208e-01	1.29300000000000e+04	3.05081209919974e-02	1.29300000000000e+04	4.58262096639612e-02
1.29400000000000e+04	1.57831772725644e-01	1.29400000000000e+04	3.05868023241510e-02	1.29400000000000e+04	4.58451603451735e-02
1.29500000000000e+04	1.57997502437179e-01	1.29500000000000e+04	3.06554495207016e-02	1.29500000000000e+04	4.58750347807554e-02
1.29600000000000e+04	1.58067461856698e-01	1.29600000000000e+04	3.07400967089186e-02	1.29600000000000e+04	4.59223004749536e-02
1.29700000000000e+04	1.58050625234672e-01	1.29700000000000e+04	3.08906118406687e-02	1.29700000000000e+04	4.59888149213789e-02
1.29800000000000e+04	1.58081576205649e-01	1.29800000000000e+04	3.09171502191377e-02	1.29800000000000e+04	4.61062552495335e-02
1.29900000000000e+04	1.58199256873759e-01	1.29900000000000e+04	3.09562391231276e-02	1.29900000000000e+04	4.62009168069941e-02
1.30000000000000e+04	1.58307056269205e-01	1.30000000000000e+04	3.10029499063622e-02	1.30000000000000e+04	4.62930146717149e-02
1.30100000000000e+04	1.58326178741442e-01	1.30100000000000e+04	3.11155913776295e-02	1.30100000000000e+04	4.63311656111468e-02
1.30200000000000e+04	1.58373978921142e-01	1.30200000000000e+04	3.12029534099675e-02	1.30200000000000e+04	4.63895595889003e-02
1.30300000000000e+04	1.58482364969962e-01	1.30300000000000e+04	3.12063440363657e-02	1.30300000000000e+04	4.64218137248732e-02
1.30400000000000e+04	1.58656065508505e-01	1.30400000000000e+04	3.11663682432958e-02	1.30400000000000e+04	4.64709777033753e-02
1.30500000000000e+04	1.58885667666336e-01	1.30500000000000e+04	3.11377268017612e-02	1.30500000000000e+04	4.65116899975098e-02
1.30600000000000e+04	1.59158684417680e-01	1.30600000000000e+04	3.10630228032148e-02	1.30600000000000e+04	4.65381086982140e-02
1.30700000000000e+04	1.59416703011991e-01	1.30700000000000e+04	3.09970514255298e-02	1.30700000000000e+04	4.65461602366385e-02
1.30800000000000e+04	1.59371413742733e-01	1.30800000000000e+04	3.08703979160625e-02	1.30800000000000e+04	4.66006835200577e-02
1.30900000000000e+04	1.59392057768099e-01	1.30900000000000e+04	3.09000033582315e-02	1.30900000000000e+04	4.66869206752347e-02
1.31000000000000e+04	1.59492040821562e-01	1.31000000000000e+04	3.10318296602536e-02	1.31000000000000e+04	4.67446279584475e-02
1.31100000000000e+04	1.59625909665298e-01	1.31100000000000e+04	3.14101782332269e-02	1.31100000000000e+04	4.68086807061442e-02
1.31200000000000e+04	1.59661982239108e-01	1.31200000000000e+04	3.15014438419451e-02	1.31200000000000e+04	4.68877532288644e-02
1.31300000000000e+04	1.59711247492395e-01	1.31300000000000e+04	3.17056598016249e-02	1.31300000000000e+04	4.68932186521397e-02
1.31400000000000e+04	1.59857820288635e-01	1.31400000000000e+04	3.16526493754490e-02	1.31400000000000e+04	4.69273051315225e-02
1.31500000000000e+04	1.60118530426296e-01	1.31500000000000e+04	3.15001584531171e-02	1.31500000000000e+04	4.70119925989948e-02
1.31600000000000e+04	1.60405789371444e-01	1.31600000000000e+04	3.14636737485006e-02	1.31600000000000e+04	4.70591733220303e-02
1.31700000000000e+04	1.60493125418541e-01	1.31700000000000e+04	3.13130653155688e-02	1.31700000000000e+04	4.71204226110495e-02
1.31800000000000e+04	1.60507211150136e-01	1.31800000000000e+04	3.12480848372901e-02	1.31800000000000e+04	4.72166995747651e-02
1.31900000000000e+04	1.60534414104331e-01	1.31900000000000e+04	3.13330709576119e-02	1.31900000000000e+04	4.72468780899021e-02
1.32000000000000e+04	1.60644658184296e-01	1.32000000000000e+04	3.15679528693918e-02	1.32000000000000e+04	4.73238222839391e-02
1.32100000000000e+04	1.60763421054122e-01	1.32100000000000e+04	3.16067308607054e-02	1.32100000000000e+04	4.73756079011568e-02
1.32200000000000e+04	1.60844595458652e-01	1.32200000000000e+04	3.15816984236122e-02	1.32200000000000e+04	4.74047646262942e-02
1.32300000000000e+04	1.60937704676820e-01	1.32300000000000e+04	3.15895385267553e-02	1.32300000000000e+04	4.74484184062846e-02
1.32400000000000e+04	1.61057541875567e-01	1.32400000000000e+04	3.15062686126680e-02	1.32400000000000e+04	4.75123639819165e-02
1.32500000000000e+04	1.61113193464185e-01	1.32500000000000e+04	3.14527902731178e-02	1.32500000000000e+04	4.75996394360676e-02
1.32600000000000e+04	1.61135743193937e-01	1.32600000000000e+04	3.14011854119737e-02	1.32600000000000e+04	4.76528336298343e-02
1.32700000000000e+04	1.61162332118229e-01	1.32700000000000e+04	3.14095057104187e-02	1.32700000000000e+04	4.77073063095749e-02
1.32800000000000e+04	1.61236534629147e-01	1.32800000000000e+04	3.15067798259456e-02	1.32800000000000e+04	4.77648732257155e-02
1.32900000000000e+04	1.61388362646020e-01	1.32900000000000e+04	3.16888596350738e-02	1.32900000000000e+04	4.78137214092678e-02
1.33000000000000e+04	1.61606468994880e-01	1.33000000000000e+04	3.17531602373953e-02	1.33000000000000e+04	4.78572307857628e-02
1.33100000000000e+04	1.61732829722283e-01	1.33100000000000e+04	3.18071979610966e-02	1.33100000000000e+04	4.79086117230354e-02
1.33200000000000e+04	1.61773226202793e-01	1.33200000000000e+04	3.20739878071666e-02	1.33200000000000e+04	4.79784350652112e-02
1.33300000000000e+04	1.61845502017184e-01	1.33300000000000e+04	3.20281861882748e-02	1.33300000000000e+04	4.80965018474689e-02
1.33400000000000e+04	1.61935169692147e-01	1.33400000000000e+04	3.19292200314682e-02	1.33400000000000e+04	4.81561158941983e-02
1.33500000000000e+04	1.62040205221791e-01	1.33500000000000e+04	3.19389962650282e-02	1.33500000000000e+04	4.82332732464057e-02
1.33600000000000e+04	1.62203987188289e-01	1.33600000000000e+04	3.20636681643440e-02	1.33600000000000e+04	4.82356202394883e-02
1.33700000000000e+04	1.62397329246971e-01	1.33700000000000e+04	3.20364088293429e-02	1.33700000000000e+04	4.82593590620095e-02
1.33800000000000e+04	1.62506558343529e-01	1.33800000000000e+04	3.18691943728190e-02	1.33800000000000e+04	4.83051938254040e-02
1.33900000000000e+04	1.62569640266340e-01	1.33900000000000e+04	3.18341953016573e-02	1.33900000000000e+04	4.83605102862979e-02
1.34000000000000e+04	1.62582154308359e-01	1.34000000000000e+04	3.18596499602235e-02	1.34000000000000e+04	4.84118297740505e-02
1.34100000000000e+04	1.62606389307517e-01	1.34100000000000e+04	3.18739112452771e-02	1.34100000000000e+04	4.84775314145089e-02
1.34200000000000e+04	1.62651799639935e-01	1.34200000000000e+04	3.19555989874526e-02	1.34200000000000e+04	4.85303915067673e-02
1.34300000000000e+04	1.62680945341367e-01	1.34300000000000e+04	3.20673770409620e-02	1.34300000000000e+04	4.85911396554460e-02
1.34400000000000e+04	1.62715742486773e-01	1.34400000000000e+04	3.20647853265596e-02	1.34400000000000e+04	4.86466438809692e-02
1.34500000000000e+04	1.62745203624834e-01	1.34500000000000e+04	3.19025258751684e-02	1.34500000000000e+04	4.86584655882779e-02
1.34600000000000e+04	1.62784644500917e-01	1.34600000000000e+04	3.17482523581635e-02	1.34600000000000e+04	4.86594342455503e-02
1.34700000000000e+04	1.62828752464808e-01	1.34700000000000e+04	3.17681655544401e-02	1.34700000000000e+04	4.87362745943680e-02
1.34800000000000e+04	1.62844594461843e-01	1.34800000000000e+04	3.19270920353441e-02	1.34800000000000e+04	4.88616491296347e-02
1.34900000000000e+04	1.62864832337990e-01	1.34900000000000e+04	3.21403456101573e-02	1.34900000000000e+04	4.89608085265461e-02
1.35000000000000e+04	1.62928322350090e-01	1.35000000000000e+04	3.23634416214693e-02	1.35000000000000e+04	4.90879075170847e-02
1.35100000000000e+04	1.62956884361100e-01	1.35100000000000e+04	3.24936622422710e-02	1.35100000000000e+04	4.91597501897513e-02
1.35200000000000e+04	1.62979099862513e-01	1.35200000000000e+04	3.26889849724270e-02	1.35200000000000e+04	4.92213159116492e-02
1.35300000000000e+04	1.63020254118520e-01	1.35300000000000e+04	3.27506852306133e-02	1.35300000000000e+04	4.92541498005893e-02
1.35400000000000e+04	1.63030415629279e-01	1.35400000000000e+04	3.26538854547611e-02	1.35400000000000e+04	4.92631553432345e-02
1.35500000000000e+04	1.63060325114416e-01	1.35500000000000e+04	3.24530514162157e-02	1.35500000000000e+04	4.93117470223828e-02
1.35600000000000e+04	1.63155758786002e-01	1.35600000000000e+04	3.22988714255187e-02	1.35600000000000e+04	4.93539352933626e-02
1.35700000000000e+04	1.63319702698676e-01	1.35700000000000e+04	3.21702722815129e-02	1.35700000000000e+04	4.94229544347564e-02
1.35800000000000e+04	1.63459747287253e-01	1.35800000000000e+04	3.22053874596724e-02	1.35800000000000e+04	4.95597271490418e-02
1.35900000000000e+04	1.63597397455841e-01	1.35900000000000e+04	3.23136596838515e-02	1.35900000000000e+04	4.97039444963449e-02
1.36000000000000e+04	1.63791085260559e-01	1.36000000000000e+04	3.25166313764419e-02	1.36000000000000e+04	4.98070533960966e-02
1.36100000000000e+04	1.64025049722743e-01	1.36100000000000e+04	3.26514862124983e-02	1.36100000000000e+04	4.98577549465864e-02
1.36200000000000e+04	1.64073160628991e-01	1.36200000000000e+04	3.28438652284183e-02	1.36200000000000e+04	4.99527142550740e-02
1.36300000000000e+04	1.64084721027977e-01	1.36300000000000e+04	3.29893524721232e-02	1.36300000000000e+04	5.01125463646731e-02
1.36400000000000e+04	1.64118157286487e-01	1.36400000000000e+04	3.30432168821421e-02	1.36400000000000e+04	5.02229993416432e-02
1.36500000000000e+04	1.64177753748565e-01	1.36500000000000e+04	3.31231021455896e-02	1.36500000000000e+04	5.02947608890409e-02
1.36600000000000e+04	1.64265720751785e-01	1.36600000000000e+04	3.31041208947866e-02	1.36600000000000e+04	5.03767011717407e-02
1.36700000000000e+04	1.64372395920054e-01	1.36700000000000e+04	3.30483168528000e-02	1.36700000000000e+04	5.04071534824736e-02
1.36800000000000e+04	1.64387693539797e-01	1.36800000000000e+04	3.30463491366548e-02	1.36800000000000e+04	5.04289124671209e-02
1.36900000000000e+04	1.64421231278927e-01	1.36900000000000e+04	3.30536163818732e-02	1.36900000000000e+04	5.05214636133564e-02
1.37000000000000e+04	1.64448207161469e-01	1.37000000000000e+04	3.30645398592435e-02	1.37000000000000e+04	5.05876461717266e-02
1.37100000000000e+04	1.64475506896040e-01	1.37100000000000e+04	3.30672276533875e-02	1.37100000000000e+04	5.06788974258243e-02
1.37200000000000e+04	1.64541853194669e-01	1.37200000000000e+04	3.31443735486366e-02	1.37200000000000e+04	5.07233484679474e-02
1.37300000000000e+04	1.64741139465047e-01	1.37300000000000e+04	3.31743003198272e-02	1.37300000000000e+04	5.07466457716286e-02
1.37400000000000e+04	1.65072862542981e-01	1.37400000000000e+04	3.32833780140285e-02	1.37400000000000e+04	5.07772350012237e-02
1.37500000000000e+04	1.65266996656950e-01	1.37500000000000e+04	3.33099756544543e-02	1.37500000000000e+04	5.08719367207794e-02
1.37600000000000e+04	1.65270199626152e-01	1.37600000000000e+04	3.33310885682251e-02	1.37600000000000e+04	5.09318858343452e-02
1.37700000000000e+04	1.65315917649654e-01	1.37700000000000e+04	3.32901939165096e-02	1.37700000000000e+04	5.09994566697664e-02
1.37800000000000e+04	1.65350107074575e-01	1.37800000000000e+04	3.31728015544203e-02	1.37800000000000e+04	5.10677360886606e-02
1.37900000000000e+04	1.65364842816571e-01	1.37900000000000e+04	3.31488400318918e-02	1.37900000000000e+04	5.11348262799329e-02
1.38000000000000e+04	1.65362568669090e-01	1.38000000000000e+04	3.31540316591644e-02	1.38000000000000e+04	5.11792760544652e-02
1.38100000000000e+04	1.65370314554387e-01	1.38100000000000e+04	3.32289627984591e-02	1.38100000000000e+04	5.12065272135813e-02
1.38200000000000e+04	1.65403263048425e-01	1.38200000000000e+04	3.33784539074164e-02	1.38200000000000e+04	5.12791487229530e-02
1.38300000000000e+04	1.65530298748038e-01	1.38300000000000e+04	3.37229245166840e-02	1.38300000000000e+04	5.13240569272159e-02
1.38400000000000e+04	1.65796298739415e-01	1.38400000000000e+04	3.39117513397881e-02	1.38400000000000e+04	5.13942013785041e-02
1.38500000000000e+04	1.66174900965916e-01	1.38500000000000e+04	3.39077148435385e-02	1.38500000000000e+04	5.14629704259773e-02
1.38600000000000e+04	1.66449609118801e-01	1.38600000000000e+04	3.38000577066600e-02	1.38600000000000e+04	5.15284916837756e-02
1.38700000000000e+04	1.66462792705548e-01	1.38700000000000e+04	3.36503315011750e-02	1.38700000000000e+04	5.15661680670750e-02
1.38800000000000e+04	1.66456596901317e-01	1.38800000000000e+04	3.34985695947714e-02	1.38800000000000e+04	5.16230136810055e-02
1.38900000000000e+04	1.66441404325154e-01	1.38900000000000e+04	3.34344242880025e-02	1.38900000000000e+04	5.16550580345475e-02
1.39000000000000e+04	1.66449328324183e-01	1.39000000000000e+04	3.34956289909305e-02	1.39000000000000e+04	5.16952215886220e-02
1.39100000000000e+04	1.66475402424906e-01	1.39100000000000e+04	3.35682718916879e-02	1.39100000000000e+04	5.17616759927796e-02
1.39200000000000e+04	1.66550301727798e-01	1.39200000000000e+04	3.36380546873379e-02	1.39200000000000e+04	5.18361555723428e-02
1.39300000000000e+04	1.66615003374206e-01	1.39300000000000e+04	3.39895892488778e-02	1.39300000000000e+04	5.19222479606213e-02
1.39400000000000e+04	1.66674055406573e-01	1.39400000000000e+04	3.41860594369034e-02	1.39400000000000e+04	5.20089933900123e-02
1.39500000000000e+04	1.66795560234473e-01	1.39500000000000e+04	3.43911166495598e-02	1.39500000000000e+04	5.20178896787640e-02
1.39600000000000e+04	1.67003922527324e-01	1.39600000000000e+04	3.43467633100297e-02	1.39600000000000e+04	5.20279175812796e-02
1.39700000000000e+04	1.67099185842439e-01	1.39700000000000e+04	3.42663261232919e-02	1.39700000000000e+04	5.20336177024412e-02
1.39800000000000e+04	1.67103053549895e-01	1.39800000000000e+04	3.41778409465475e-02	1.39800000000000e+04	5.20537116940250e-02
1.39900000000000e+04	1.67102955939909e-01	1.39900000000000e+04	3.41125720222484e-02	1.39900000000000e+04	5.20859781015304e-02
1.40000000000000e+04	1.67114831184483e-01	1.40000000000000e+04	3.39553582969407e-02	1.40000000000000e+04	5.21558234819122e-02
1.40100000000000e+04	1.67162696668519e-01	1.40100000000000e+04	3.39850312867743e-02	1.40100000000000e+04	5.22593739201647e-02
1.40200000000000e+04	1.67257696388465e-01	1.40200000000000e+04	3.40771255559868e-02	1.40200000000000e+04	5.23962746978988e-02
1.40300000000000e+04	1.67387867284550e-01	1.40300000000000e+04	3.41519585889033e-02	1.40300000000000e+04	5.24561965695054e-02
1.40400000000000e+04	1.67499737834425e-01	1.40400000000000e+04	3.44626342101457e-02	1.40400000000000e+04	5.24938432675851e-02
1.40500000000000e+04	1.67554872786625e-01	1.40500000000000e+04	3.46794626736093e-02	1.40500000000000e+04	5.25183574151680e-02
1.40600000000000e+04	1.67566188309068e-01	1.40600000000000e+04	3.47271374192150e-02	1.40600000000000e+04	5.25404805239335e-02
1.40700000000000e+04	1.67603465618032e-01	1.40700000000000e+04	3.47143603748999e-02	1.40700000000000e+04	5.26264027021779e-02
1.40800000000000e+04	1.67706990755331e-01	1.40800000000000e+04	3.47796693690126e-02	1.40800000000000e+04	5.27011066624934e-02
1.40900000000000e+04	1.67904797273116e-01	1.40900000000000e+04	3.48253798534722e-02	1.40900000000000e+04	5.27677203639026e-02
1.41000000000000e+04	1.68194403794531e-01	1.41000000000000e+04	3.49048999917651e-02	1.41000000000000e+04	5.28688382002351e-02
1.41100000000000e+04	1.68547365322548e-01	1.41100000000000e+04	3.48814245492587e-02	1.41100000000000e+04	5.28777658173335e-02
1.41200000000000e+04	1.68832267867253e-01	1.41200000000000e+04	3.48660675602404e-02	1.41200000000000e+04	5.29058962533962e-02
1.41300000000000e+04	1.68881935348144e-01	1.41300000000000e+04	3.49786998095344e-02	1.41300000000000e+04	5.29873718748704e-02
1.41400000000000e+04	1.68874596803291e-01	1.41400000000000e+04	3.49764651396400e-02	1.41400000000000e+04	5.30344397502421e-02
1.41500000000000e+04	1.68882075922959e-01	1.41500000000000e+04	3.49795720227852e-02	1.41500000000000e+04	5.30672602851905e-02
1.41600000000000e+04	1.68909354173541e-01	1.41600000000000e+04	3.49394163732537e-02	1.41600000000000e+04	5.31194131465910e-02
1.41700000000000e+04	1.68925287658050e-01	1.41700000000000e+04	3.48706828376864e-02	1.41700000000000e+04	5.31489805546241e-02
1.41800000000000e+04	1.68973704033365e-01	1.41800000000000e+04	3.48442539471460e-02	1.41800000000000e+04	5.32064248378608e-02
1.41900000000000e+04	1.69097694074334e-01	1.41900000000000e+04	3.48557333855097e-02	1.41900000000000e+04	5.32849256433776e-02
1.42000000000000e+04	1.69292495985462e-01	1.42000000000000e+04	3.48880157284886e-02	1.42000000000000e+04	5.33260710602891e-02
1.42100000000000e+04	1.69505480798400e-01	1.42100000000000e+04	3.50580118383363e-02	1.42100000000000e+04	5.34016435194436e-02
1.42200000000000e+04	1.69629991463382e-01	1.42200000000000e+04	3.51254323984641e-02	1.42200000000000e+04	5.34603151075748e-02
1.42300000000000e+04	1.69737401324687e-01	1.42300000000000e+04	3.54245480014718e-02	1.42300000000000e+04	5.35179891238714e-02
1.42400000000000e+04	1.69841190888662e-01	1.42400000000000e+04	3.54739047051251e-02	1.42400000000000e+04	5.35649879659151e-02
1.42500000000000e+04	1.69845987441351e-01	1.42500000000000e+04	3.54216674911273e-02	1.42500000000000e+04	5.36142748642654e-02
1.42600000000000e+04	1.69848543585699e-01	1.42600000000000e+04	3.52417669253664e-02	1.42600000000000e+04	5.36357624164308e-02
1.42700000000000e+04	1.69858540036504e-01	1.42700000000000e+04	3.51230213517258e-02	1.42700000000000e+04	5.36415603454066e-02
1.42800000000000e+04	1.69884413699199e-01	1.42800000000000e+04	3.50177701858406e-02	1.42800000000000e+04	5.36881756652546e-02
1.42900000000000e+04	1.69960862858630e-01	1.42900000000000e+04	3.49905541529016e-02	1.42900000000000e+04	5.37773232968215e-02
1.43000000000000e+04	1.70107846350429e-01	1.43000000000000e+04	3.50789632163833e-02	1.43000000000000e+04	5.38025317880885e-02
1.43100000000000e+04	1.70305267413469e-01	1.43100000000000e+04	3.52078275485418e-02	1.43100000000000e+04	5.38636241665112e-02
1.43200000000000e+04	1.70514173303082e-01	1.43200000000000e+04	3.53552582545170e-02	1.43200000000000e+04	5.39096415221652e-02
1.43300000000000e+04	1.70743577458461e-01	1.43300000000000e+04	3.55667855174724e-02	1.43300000000000e+04	5.39728697709303e-02
1.43400000000000e+04	1.70804620596555e-01	1.43400000000000e+04	3.55523697359616e-02	1.43400000000000e+04	5.40896812213293e-02
1.43500000000000e+04	1.70789970893906e-01	1.43500000000000e+04	3.55616358208731e-02	1.43500000000000e+04	5.41627754370574e-02
1.43600000000000e+04	1.70808441103251e-01	1.43600000000000e+04	3.54479593429109e-02	1.43600000000000e+04	5.42428592579638e-02
1.43700000000000e+04	1.70834241731677e-01	1.43700000000000e+04	3.54045262995656e-02	1.43700000000000e+04	5.43403402501728e-02
1.43800000000000e+04	1.70874736414315e-01	1.43800000000000e+04	3.54045307832016e-02	1.43800000000000e+04	5.43940077368115e-02
1.43900000000000e+04	1.70974663717137e-01	1.43900000000000e+04	3.54822432993711e-02	1.43900000000000e+04	5.44158637156627e-02
1.44000000000000e+04	1.71077308408270e-01	1.44000000000000e+04	3.55290635276416e-02	1.44000000000000e+04	5.44883599134444e-02
1.44100000000000e+04	1.71090678152170e-01	1.44100000000000e+04	3.56135869862122e-02	1.44100000000000e+04	5.45826083267865e-02
1.44200000000000e+04	1.71107618501898e-01	1.44200000000000e+04	3.55982607515630e-02	1.44200000000000e+04	5.47497995634666e-02
1.44300000000000e+04	1.71153138219360e-01	1.44300000000000e+04	3.55570667816646e-02	1.44300000000000e+04	5.48618160549377e-02
1.44400000000000e+04	1.71221087808435e-01	1.44400000000000e+04	3.55732545374936e-02	1.44400000000000e+04	5.49375282277675e-02
1.44500000000000e+04	1.71218629057153e-01	1.44500000000000e+04	3.56371438033067e-02	1.44500000000000e+04	5.49889754041304e-02
1.44600000000000e+04	1.71221115110858e-01	1.44600000000000e+04	3.57237261501340e-02	1.44600000000000e+04	5.50389187342422e-02
1.44700000000000e+04	1.71249420189611e-01	1.44700000000000e+04	3.58781245267291e-02	1.44700000000000e+04	5.50997512217935e-02
1.44800000000000e+04	1.71326976709224e-01	1.44800000000000e+04	3.59673816220871e-02	1.44800000000000e+04	5.51454403720620e-02
1.44900000000000e+04	1.71409755267488e-01	1.44900000000000e+04	3.60134291665813e-02	1.44900000000000e+04	5.51877480771526e-02
1.45000000000000e+04	1.71417147892225e-01	1.45000000000000e+04	3.60246895733181e-02	1.45000000000000e+04	5.52431026498156e-02
1.45100000000000e+04	1.71426009200876e-01	1.45100000000000e+04	3.60075487217540e-02	1.45100000000000e+04	5.53392271845395e-02
1.45200000000000e+04	1.71433318392788e-01	1.45200000000000e+04	3.59407595718263e-02	1.45200000000000e+04	5.53969535724318e-02
1.45300000000000e+04	1.71453063823587e-01	1.45300000000000e+04	3.58299925331045e-02	1.45300000000000e+04	5.55165622755064e-02
1.45400000000000e+04	1.71511418465864e-01	1.45400000000000e+04	3.57591265334555e-02	1.45400000000000e+04	5.56501962411401e-02
1.45500000000000e+04	1.71627162530358e-01	1.45500000000000e+04	3.56645820622601e-02	1.45500000000000e+04	5.57051825176131e-02
1.45600000000000e+04	1.71733348116844e-01	1.45600000000000e+04	3.56580301876002e-02	1.45600000000000e+04	5.57439339501080e-02
1.45700000000000e+04	1.71748567375111e-01	1.45700000000000e+04	3.57620173772920e-02	1.45700000000000e+04	5.57724138388530e-02
1.45800000000000e+04	1.71810100219117e-01	1.45800000000000e+04	3.59821754544709e-02	1.45800000000000e+04	5.58266284573284e-02
1.45900000000000e+04	1.71923286909770e-01	1.45900000000000e+04	3.60856058064016e-02	1.45900000000000e+04	5.58889286485250e-02
1.46000000000000e+04	1.72053859776306e-01	1.46000000000000e+04	3.61941301716790e-02	1.46000000000000e+04	5.59353406438860e-02
1.46100000000000e+04	1.72098265515673e-01	1.46100000000000e+04	3.62739738289319e-02	1.46100000000000e+04	5.59962292999659e-02
1.46200000000000e+04	1.72166963856240e-01	1.46200000000000e+04	3.63426171736254e-02	1.46200000000000e+04	5.60747434917093e-02
1.46300000000000e+04	1.72291936923407e-01	1.46300000000000e+04	3.63163443881449e-02	1.46300000000000e+04	5.61856597856292e-02
1.46400000000000e+04	1.72427314785008e-01	1.46400000000000e+04	3.62711300638790e-02	1.46400000000000e+04	5.62684588361610e-02
1.46500000000000e+04	1.72490623523829e-01	1.46500000000000e+04	3.62220448045886e-02	1.46500000000000e+04	5.62929796577999e-02
1.46600000000000e+04	1.72514675181101e-01	1.46600000000000e+04	3.60772328129121e-02	1.46600000000000e+04	5.63315462435042e-02
1.46700000000000e+04	1.72536834770444e-01	1.46700000000000e+04	3.60743638309041e-02	1.46700000000000e+04	5.63690156056231e-02
1.46800000000000e+04	1.72566106199674e-01	1.46800000000000e+04	3.60863832466352e-02	1.46800000000000e+04	5.64165078104480e-02
1.46900000000000e+04	1.72610756995141e-01	1.46900000000000e+04	3.61531396651320e-02	1.46900000000000e+04	5.64418117705034e-02
1.47000000000000e+04	1.72682112744143e-01	1.47000000000000e+04	3.62163588181227e-02	1.47000000000000e+04	5.65046537273165e-02
1.47100000000000e+04	1.72744599625807e-01	1.47100000000000e+04	3.63863645958637e-02	1.47100000000000e+04	5.65502836610150e-02
1.47200000000000e+04	1.72842723557417e-01	1.47200000000000e+04	3.65405535507412e-02	1.47200000000000e+04	5.65694704421102e-02
1.47300000000000e+04	1.73009889676215e-01	1.47300000000000e+04	3.66679412138310e-02	1.47300000000000e+04	5.66006215411847e-02
1.47400000000000e+04	1.73227523031545e-01	1.47400000000000e+04	3.66654878074353e-02	1.47400000000000e+04	5.66719504364919e-02
1.47500000000000e+04	1.73471722052508e-01	1.47500000000000e+04	3.66777868412707e-02	1.47500000000000e+04	5.66945334255013e-02
1.47600000000000e+04	1.73645730220537e-01	1.47600000000000e+04	3.66313926138588e-02	1.47600000000000e+04	5.68009641360378e-02
1.47700000000000e+04	1.73756705227885e-01	1.47700000000000e+04	3.66320926218238e-02	1.47700000000000e+04	5.68395400391307e-02
1.47800000000000e+04	1.73807544417964e-01	1.47800000000000e+04	3.66730648738289e-02	1.47800000000000e+04	5.68778869597382e-02
1.47900000000000e+04	1.73858669484047e-01	1.47900000000000e+04	3.66153609906714e-02	1.47900000000000e+04	5.69466759951493e-02
1.48000000000000e+04	1.73908915819414e-01	1.48000000000000e+04	3.64915921401209e-02	1.48000000000000e+04	5.70182250722897e-02
1.48100000000000e+04	1.73904343342894e-01	1.48100000000000e+04	3.64390177548663e-02	1.48100000000000e+04	5.70907368683800e-02
1.48200000000000e+04	1.73898291045882e-01	1.48200000000000e+04	3.65262354669301e-02	1.48200000000000e+04	5.72180758706896e-02
1.48300000000000e+04	1.73973615753765e-01	1.48300000000000e+04	3.67399084241906e-02	1.48300000000000e+04	5.73063270553627e-02
1.48400000000000e+04	1.74130625229334e-01	1.48400000000000e+04	3.70157210852978e-02	1.48400000000000e+04	5.73583393471337e-02
1.48500000000000e+04	1.74349215228411e-01	1.48500000000000e+04	3.70467795072668e-02	1.48500000000000e+04	5.74251180019417e-02
1.48600000000000e+04	1.74470651832492e-01	1.48600000000000e+04	3.70321116509686e-02	1.48600000000000e+04	5.74471428631144e-02
1.48700000000000e+04	1.74480811007094e-01	1.48700000000000e+04	3.69731369395926e-02	1.48700000000000e+04	5.74842510043853e-02
1.48800000000000e+04	1.74525025295948e-01	1.48800000000000e+04	3.69557006655123e-02	1.48800000000000e+04	5.75667822446890e-02
1.48900000000000e+04	1.74519595267974e-01	1.48900000000000e+04	3.69606725405706e-02	1.48900000000000e+04	5.76058219580761e-02
1.49000000000000e+04	1.74536764123819e-01	1.49000000000000e+04	3.69657906837360e-02	1.49000000000000e+04	5.76811410026829e-02
1.49100000000000e+04	1.74610155197096e-01	1.49100000000000e+04	3.70232105535559e-02	1.49100000000000e+04	5.77412554561061e-02
1.49200000000000e+04	1.74724856545031e-01	1.49200000000000e+04	3.71458964275438e-02	1.49200000000000e+04	5.77977535391538e-02
1.49300000000000e+04	1.74807834742801e-01	1.49300000000000e+04	3.72787996773147e-02	1.49300000000000e+04	5.79055430053040e-02
1.49400000000000e+04	1.74918297072788e-01	1.49400000000000e+04	3.73541089226665e-02	1.49400000000000e+04	5.79339744390366e-02
1.49500000000000e+04	1.75092620266105e-01	1.49500000000000e+04	3.74097184836598e-02	1.49500000000000e+04	5.80216705745171e-02
1.49600000000000e+04	1.75342763312393e-01	1.49600000000000e+04	3.74130186794585e-02	1.49600000000000e+04	5.80873888998061e-02
1.49700000000000e+04	1.75642336967347e-01	1.49700000000000e+04	3.74187733758294e-02	1.49700000000000e+04	5.81283948611029e-02
1.49800000000000e+04	1.75922798570826e-01	1.49800000000000e+04	3.73605636357439e-02	1.49800000000000e+04	5.82086865440896e-02
1.49900000000000e+04	1.75962295865125e-01	1.49900000000000e+04	3.74188528929046e-02	1.49900000000000e+04	5.82835900620234e-02
1.50000000000000e+04	1.75964959422456e-01	1.50000000000000e+04	3.75160006234464e-02	1.50000000000000e+04	5.83381248012318e-02
1.50100000000000e+04	1.75977484193957e-01	1.50100000000000e+04	3.75323280504245e-02	1.50100000000000e+04	5.84169278149176e-02
1.50200000000000e+04	1.76015874304969e-01	1.50200000000000e+04	3.75825007557128e-02	1.50200000000000e+04	5.85039070583790e-02
1.50300000000000e+04	1.76111390853933e-01	1.50300000000000e+04	3.75891429333215e-02	1.50300000000000e+04	5.85794220392440e-02
1.50400000000000e+04	1.76236101169365e-01	1.50400000000000e+04	3.76179851116862e-02	1.50400000000000e+04	5.86795451392051e-02
1.50500000000000e+04	1.76341302629613e-01	1.50500000000000e+04	3.75849887000564e-02	1.50500000000000e+04	5.87393658156493e-02
1.50600000000000e+04	1.76415527787743e-01	1.50600000000000e+04	3.76063355021127e-02	1.50600000000000e+04	5.88102607069086e-02
1.50700000000000e+04	1.76457968774762e-01	1.50700000000000e+04	3.76020014242665e-02	1.50700000000000e+04	5.88890687207797e-02
1.50800000000000e+04	1.76530936113456e-01	1.50800000000000e+04	3.76198333994231e-02	1.50800000000000e+04	5.89835215815704e-02
1.50900000000000e+04	1.76596308947147e-01	1.50900000000000e+04	3.76211452397397e-02	1.50900000000000e+04	5.90366997851710e-02
1.51000000000000e+04	1.76643252041770e-01	1.51000000000000e+04	3.77058218639470e-02	1.51000000000000e+04	5.90796855626756e-02
1.51100000000000e+04	1.76702392467105e-01	1.51100000000000e+04	3.78424962900995e-02	1.51100000000000e+04	5.91253641945807e-02
1.51200000000000e+04	1.76804893977674e-01	1.51200000000000e+04	3.79076263742220e-02	1.51200000000000e+04	5.92274066232887e-02
1.51300000000000e+04	1.76961309391436e-01	1.51300000000000e+04	3.79487901019120e-02	1.51300000000000e+04	5.93186318600211e-02
1.51400000000000e+04	1.77171335141441e-01	1.51400000000000e+04	3.80354162954123e-02	1.51400000000000e+04	5.93455383194810e-02
1.51500000000000e+04	1.77332954507179e-01	1.51500000000000e+04	3.80047825511058e-02	1.51500000000000e+04	5.93551501592075e-02
1.51600000000000e+04	1.77305359742297e-01	1.51600000000000e+04	3.79594713944813e-02	1.51600000000000e+04	5.93778417014381e-02
1.51700000000000e+04	1.77259667700855e-01	1.51700000000000e+04	3.79251881267624e-02	1.51700000000000e+04	5.94086438754557e-02
1.51800000000000e+04	1.77242203317470e-01	1.51800000000000e+04	3.78981264508675e-02	1.51800000000000e+04	5.94488166313066e-02
1.51900000000000e+04	1.77252382044325e-01	1.51900000000000e+04	3.79295319687573e-02	1.51900000000000e+04	5.95531679543077e-02
1.52000000000000e+04	1.77289221886978e-01	1.52000000000000e+04	3.80179019298698e-02	1.52000000000000e+04	5.96193806690770e-02
1.52100000000000e+04	1.77332238793647e-01	1.52100000000000e+04	3.81116017172482e-02	1.52100000000000e+04	5.96605691772536e-02
1.52200000000000e+04	1.77384329571017e-01	1.52200000000000e+04	3.81590552741592e-02	1.52200000000000e+04	5.97202804092338e-02
1.52300000000000e+04	1.77509888939449e-01	1.52300000000000e+04	3.82815132103370e-02	1.52300000000000e+04	5.97900500417926e-02
1.52400000000000e+04	1.77618231508841e-01	1.52400000000000e+04	3.84563126305693e-02	1.52400000000000e+04	5.98456160393555e-02
1.52500000000000e+04	1.77606334112087e-01	1.52500000000000e+04	3.85588364539527e-02	1.52500000000000e+04	5.99112713327179e-02
1.52600000000000e+04	1.77612675803286e-01	1.52600000000000e+04	3.85063456303581e-02	1.52600000000000e+04	5.99387648643106e-02
1.52700000000000e+04	1.77644584667169e-01	1.52700000000000e+04	3.84136716833811e-02	1.52700000000000e+04	6.00154086217788e-02
1.52800000000000e+04	1.77665888241359e-01	1.52800000000000e+04	3.82827576764767e-02	1.52800000000000e+04	6.00517116195873e-02
1.52900000000000e+04	1.77738900872470e-01	1.52900000000000e+04	3.81962628562523e-02	1.52900000000000e+04	6.01035536752558e-02
1.53000000000000e+04	1.77887885504078e-01	1.53000000000000e+04	3.81881345682932e-02	1.53000000000000e+04	6.01742647480085e-02
1.53100000000000e+04	1.78105480123278e-01	1.53100000000000e+04	3.82581943004538e-02	1.53100000000000e+04	6.02817826445522e-02
1.53200000000000e+04	1.78356272666444e-01	1.53200000000000e+04	3.83699104030795e-02	1.53200000000000e+04	6.03434815861403e-02
1.53300000000000e+04	1.78598641838562e-01	1.53300000000000e+04	3.85491952552935e-02	1.53300000000000e+04	6.03818882358562e-02
1.53400000000000e+04	1.78824414687340e-01	1.53400000000000e+04	3.87140365157059e-02	1.53400000000000e+04	6.04714421350206e-02
1.53500000000000e+04	1.79008418504134e-01	1.53500000000000e+04	3.88659364098177e-02	1.53500000000000e+04	6.05543592709459e-02
1.53600000000000e+04	1.79025370849658e-01	1.53600000000000e+04	3.89497763537860e-02	1.53600000000000e+04	6.06338870016868e-02
1.53700000000000e+04	1.79011361874698e-01	1.53700000000000e+04	3.88574974430091e-02	1.53700000000000e+04	6.06622783131442e-02
1.53800000000000e+04	1.79028520971775e-01	1.53800000000000e+04	3.88431479103980e-02	1.53800000000000e+04	6.07190935021629e-02
1.53900000000000e+04	1.79082246242336e-01	1.53900000000000e+04	3.88251166215845e-02	1.53900000000000e+04	6.07418032855155e-02
1.54000000000000e+04	1.79140359889248e-01	1.54000000000000e+04	3.87828054614527e-02	1.54000000000000e+04	6.07821531933450e-02
1.54100000000000e+04	1.79154757499254e-01	1.54100000000000e+04	3.86849487957787e-02	1.54100000000000e+04	6.08393647121012e-02
1.54200000000000e+04	1.79141655652666e-01	1.54200000000000e+04	3.85811926032074e-02	1.54200000000000e+04	6.08951285163662e-02
1.54300000000000e+04	1.79146024410604e-01	1.54300000000000e+04	3.85641748199460e-02	1.54300000000000e+04	6.09231618396760e-02
1.54400000000000e+04	1.79170611402037e-01	1.54400000000000e+04	3.87304088622970e-02	1.54400000000000e+04	6.09638375307123e-02
1.54500000000000e+04	1.79251091869994e-01	1.54500000000000e+04	3.90593853389964e-02	1.54500000000000e+04	6.09999248251225e-02
1.54600000000000e+04	1.79389470511283e-01	1.54600000000000e+04	3.91584579042415e-02	1.54600000000000e+04	6.10759629015004e-02
1.54700000000000e+04	1.79538358740243e-01	1.54700000000000e+04	3.93555388295934e-02	1.54700000000000e+04	6.11237319299161e-02
1.54800000000000e+04	1.79578129962447e-01	1.54800000000000e+04	3.92696823170237e-02	1.54800000000000e+04	6.11845484510932e-02
1.54900000000000e+04	1.79594927825296e-01	1.54900000000000e+04	3.91518084484224e-02	1.54900000000000e+04	6.12248916439584e-02
1.55000000000000e+04	1.79624086697751e-01	1.55000000000000e+04	3.91157836331057e-02	1.55000000000000e+04	6.12774478220847e-02
1.55100000000000e+04	1.79670370603166e-01	1.55100000000000e+04	3.90669234188066e-02	1.55100000000000e+04	6.13212011085569e-02
1.55200000000000e+04	1.79792448172191e-01	1.55200000000000e+04	3.90670540483489e-02	1.55200000000000e+04	6.13778212703553e-02
1.55300000000000e+04	1.79988335940924e-01	1.55300000000000e+04	3.91201394717555e-02	1.55300000000000e+04	6.14523891490052e-02
1.55400000000000e+04	1.80229551960523e-01	1.55400000000000e+04	3.91441676385189e-02	1.55400000000000e+04	6.15123223452270e-02
1.55500000000000e+04	1.80432780788245e-01	1.55500000000000e+04	3.92741523798264e-02	1.55500000000000e+04	6.15692464103588e-02
1.55600000000000e+04	1.80593936412753e-01	1.55600000000000e+04	3.93774257156646e-02	1.55600000000000e+04	6.16015736707653e-02
1.55700000000000e+04	1.80769039355877e-01	1.55700000000000e+04	3.93725586202562e-02	1.55700000000000e+04	6.16415982592802e-02
1.55800000000000e+04	1.80874668423033e-01	1.55800000000000e+04	3.93840279543079e-02	1.55800000000000e+04	6.16816299864919e-02
1.55900000000000e+04	1.80862713876576e-01	1.55900000000000e+04	3.94102013472545e-02	1.55900000000000e+04	6.17121622562932e-02
1.56000000000000e+04	1.80859252715982e-01	1.56000000000000e+04	3.93974857232655e-02	1.56000000000000e+04	6.17790348903284e-02
1.56100000000000e+04	1.80867611588263e-01	1.56100000000000e+04	3.92311592929343e-02	1.56100000000000e+04	6.18525694535502e-02
1.56200000000000e+04	1.80916298859647e-01	1.56200000000000e+04	3.91521564260423e-02	1.56200000000000e+04	6.19351961508879e-02
1.56300000000000e+04	1.81048111799592e-01	1.56300000000000e+04	3.91709972151804e-02	1.56300000000000e+04	6.20103007056613e-02
1.56400000000000e+04	1.81257043996513e-01	1.56400000000000e+04	3.93092072982260e-02	1.56400000000000e+04	6.20648629744448e-02
1.56500000000000e+04	1.81502104405459e-01	1.56500000000000e+04	3.95247256874020e-02	1.56500000000000e+04	6.21167881731476e-02
1.56600000000000e+04	1.81594999490422e-01	1.56600000000000e+04	3.97137373924506e-02	1.56600000000000e+04	6.21658937318604e-02
1.56700000000000e+04	1.81586186155195e-01	1.56700000000000e+04	3.98250133884779e-02	1.56700000000000e+04	6.22656981137662e-02
1.56800000000000e+04	1.81548062951944e-01	1.56800000000000e+04	3.98632221949346e-02	1.56800000000000e+04	6.23707347174221e-02
1.56900000000000e+04	1.81465304965425e-01	1.56900000000000e+04	3.98645867692347e-02	1.56900000000000e+04	6.24638107964281e-02
1.57000000000000e+04	1.81464118913059e-01	1.57000000000000e+04	3.97704643733223e-02	1.57000000000000e+04	6.25198994110401e-02
1.57100000000000e+04	1.81503687759368e-01	1.57100000000000e+04	3.96173313696191e-02	1.57100000000000e+04	6.26472756947085e-02
1.57200000000000e+04	1.81587245381281e-01	1.57200000000000e+04	3.96018973965070e-02	1.57200000000000e+04	6.27048871182890e-02
1.57300000000000e+04	1.81674560506392e-01	1.57300000000000e+04	3.97275296125867e-02	1.57300000000000e+04	6.27144735530586e-02
1.57400000000000e+04	1.81718250774875e-01	1.57400000000000e+04	3.98382945375903e-02	1.57400000000000e+04	6.27572518801835e-02
1.57500000000000e+04	1.81766765046538e-01	1.57500000000000e+04	3.98883857685322e-02	1.57500000000000e+04	6.27857386965015e-02
1.57600000000000e+04	1.81871433186232e-01	1.57600000000000e+04	3.99650921343013e-02	1.57600000000000e+04	6.28563336165634e-02
1.57700000000000e+04	1.81900704083182e-01	1.57700000000000e+04	3.99872785832697e-02	1.57700000000000e+04	6.28951677595624e-02
1.57800000000000e+04	1.81921304203125e-01	1.57800000000000e+04	3.99655600369903e-02	1.57800000000000e+04	6.29830274588909e-02
1.57900000000000e+04	1.81964237727027e-01	1.57900000000000e+04	3.99117989341373e-02	1.57900000000000e+04	6.30693708833887e-02
1.58000000000000e+04	1.82050521960448e-01	1.58000000000000e+04	3.97633976570168e-02	1.58000000000000e+04	6.31290503679388e-02
1.58100000000000e+04	1.82211025216978e-01	1.58100000000000e+04	3.97516294562156e-02	1.58100000000000e+04	6.31640761566270e-02
1.58200000000000e+04	1.82435055440446e-01	1.58200000000000e+04	3.98022482518838e-02	1.58200000000000e+04	6.32079864993628e-02
1.58300000000000e+04	1.82625800648970e-01	1.58300000000000e+04	3.99019930824302e-02	1.58300000000000e+04	6.32645782816553e-02
1.58400000000000e+04	1.82636950370181e-01	1.58400000000000e+04	4.02262596822506e-02	1.58400000000000e+04	6.33259398558454e-02
1.58500000000000e+04	1.82647416474570e-01	1.58500000000000e+04	4.03195652394099e-02	1.58500000000000e+04	6.33609741091550e-02
1.58600000000000e+04	1.82664329698183e-01	1.58600000000000e+04	4.02806014253749e-02	1.58600000000000e+04	6.34274528420679e-02
1.58700000000000e+04	1.82621728535453e-01	1.58700000000000e+04	4.01739481975490e-02	1.58700000000000e+04	6.35193104838296e-02
1.58800000000000e+04	1.82631177966264e-01	1.58800000000000e+04	4.01659619512591e-02	1.58800000000000e+04	6.36053884306425e-02
1.58900000000000e+04	1.82673671713124e-01	1.58900000000000e+04	4.01721640544340e-02	1.58900000000000e+04	6.37116777529498e-02
1.59000000000000e+04	1.82737935909418e-01	1.59000000000000e+04	4.02239951686729e-02	1.59000000000000e+04	6.37226708381047e-02
1.59100000000000e+04	1.82853376238686e-01	1.59100000000000e+04	4.02287123036737e-02	1.59100000000000e+04	6.37734159467097e-02
1.59200000000000e+04	1.83048042091539e-01	1.59200000000000e+04	4.03290723085240e-02	1.59200000000000e+04	6.38695600754150e-02
1.59300000000000e+04	1.83297844227357e-01	1.59300000000000e+04	4.03731958163906e-02	1.59300000000000e+04	6.39408261373080e-02
1.59400000000000e+04	1.83540397379575e-01	1.59400000000000e+04	4.03871596292830e-02	1.59400000000000e+04	6.40260479538666e-02
1.59500000000000e+04	1.83616357315290e-01	1.59500000000000e+04	4.04067810322803e-02	1.59500000000000e+04	6.41089962611063e-02
1.59600000000000e+04	1.83631655848939e-01	1.59600000000000e+04	4.03509336989552e-02	1.59600000000000e+04	6.41505951937874e-02
1.59700000000000e+04	1.83694946441757e-01	1.59700000000000e+04	4.03427358620911e-02	1.59700000000000e+04	6.42543359670450e-02
1.59800000000000e+04	1.83754479056355e-01	1.59800000000000e+04	4.03587644940619e-02	1.59800000000000e+04	6.44268427141816e-02
1.59900000000000e+04	1.83789403033280e-01	1.59900000000000e+04	4.03993294139598e-02	1.59900000000000e+04	6.44907489253534e-02
1.60000000000000e+04	1.83798162383975e-01	1.60000000000000e+04	4.05696783602874e-02	1.60000000000000e+04	6.45553269303534e-02
1.60100000000000e+04	1.83809145120137e-01	1.60100000000000e+04	4.06480231669272e-02	1.60100000000000e+04	6.46577256779823e-02
1.60200000000000e+04	1.83813535025132e-01	1.60200000000000e+04	4.06451824511503e-02	1.60200000000000e+04	6.46825304506751e-02
1.60300000000000e+04	1.83817494928224e-01	1.60300000000000e+04	4.07680919556821e-02	1.60300000000000e+04	6.47315044906298e-02
1.60400000000000e+04	1.83867293754013e-01	1.60400000000000e+04	4.08196385083395e-02	1.60400000000000e+04	6.47596216378851e-02
1.60500000000000e+04	1.84003929998385e-01	1.60500000000000e+04	4.09046817547956e-02	1.60500000000000e+04	6.47930189998668e-02
1.60600000000000e+04	1.84203702252387e-01	1.60600000000000e+04	4.08605363466122e-02	1.60600000000000e+04	6.48484315337441e-02
1.60700000000000e+04	1.84323282851333e-01	1.60700000000000e+04	4.08240609153257e-02	1.60700000000000e+04	6.49077236068387e-02
1.60800000000000e+04	1.84318678773689e-01	1.60800000000000e+04	4.07121769179044e-02	1.60800000000000e+04	6.49708735633728e-02
1.60900000000000e+04	1.84337649797864e-01	1.60900000000000e+04	4.07086117228875e-02	1.60900000000000e+04	6.50237235928722e-02
1.61000000000000e+04	1.84419254216154e-01	1.61000000000000e+04	4.06740158167168e-02	1.61000000000000e+04	6.50881072820108e-02
1.61100000000000e+04	1.84464722790845e-01	1.61100000000000e+04	4.06923126597324e-02	1.61100000000000e+04	6.51271630894672e-02
1.61200000000000e+04	1.84486628153830e-01	1.61200000000000e+04	4.08639371287516e-02	1.61200000000000e+04	6.51961751810564e-02
1.61300000000000e+04	1.84491633793879e-01	1.61300000000000e+04	4.10812015214542e-02	1.61300000000000e+04	6.52778355447759e-02
1.61400000000000e+04	1.84500977292776e-01	1.61400000000000e+04	4.12952763780495e-02	1.61400000000000e+04	6.53986662519947e-02
1.61500000000000e+04	1.84598197420560e-01	1.61500000000000e+04	4.15205855545953e-02	1.61500000000000e+04	6.54549555136684e-02
1.61600000000000e+04	1.84812073924787e-01	1.61600000000000e+04	4.15853209486612e-02	1.61600000000000e+04	6.54979044378107e-02
1.61700000000000e+04	1.84918097185944e-01	1.61700000000000e+04	4.15293741448654e-02	1.61700000000000e+04	6.55437660188699e-02
1.61800000000000e+04	1.84927643590740e-01	1.61800000000000e+04	4.14954924261751e-02	1.61800000000000e+04	6.55878632544428e-02
1.61900000000000e+04	1.84945881440713e-01	1.61900000000000e+04	4.14589936137332e-02	1.61900000000000e+04	6.56750568632878e-02
1.62000000000000e+04	1.84985845531101e-01	1.62000000000000e+04	4.14663466908206e-02	1.62000000000000e+04	6.57304834543002e-02
1.62100000000000e+04	1.85029513939385e-01	1.62100000000000e+04	4.15296884839745e-02	1.62100000000000e+04	6.57962515154608e-02
1.62200000000000e+04	1.85078913608718e-01	1.62200000000000e+04	4.16037977677456e-02	1.62200000000000e+04	6.58837478552415e-02
1.62300000000000e+04	1.85091578807219e-01	1.62300000000000e+04	4.17340974448278e-02	1.62300000000000e+04	6.60005067062860e-02
1.62400000000000e+04	1.85103020123823e-01	1.62400000000000e+04	4.18495943624842e-02	1.62400000000000e+04	6.60569741588022e-02
1.62500000000000e+04	1.85117330635749e-01	1.62500000000000e+04	4.18604497740880e-02	1.62500000000000e+04	6.61608299344872e-02
1.62600000000000e+04	1.85168162377271e-01	1.62600000000000e+04	4.19320620844061e-02	1.62600000000000e+04	6.61911994707986e-02
1.62700000000000e+04	1.85290456270847e-01	1.62700000000000e+04	4.19189956999416e-02	1.62700000000000e+04	6.62431641278857e-02
1.62800000000000e+04	1.85391559563357e-01	1.62800000000000e+04	4.19554484573934e-02	1.62800000000000e+04	6.63193121179524e-02
1.62900000000000e+04	1.85428001306289e-01	1.62900000000000e+04	4.19987911658214e-02	1.62900000000000e+04	6.63753895238074e-02
1.63000000000000e+04	1.85473801948954e-01	1.63000000000000e+04	4.21090621910444e-02	1.63000000000000e+04	6.64393675547385e-02
1.63100000000000e+04	1.85561192494580e-01	1.63100000000000e+04	4.22699618556547e-02	1.63100000000000e+04	6.64718935125258e-02
1.63200000000000e+04	1.85686761193626e-01	1.63200000000000e+04	4.22651797548351e-02	1.63200000000000e+04	6.65512988638854e-02
1.63300000000000e+04	1.85837794511200e-01	1.63300000000000e+04	4.22825832564435e-02	1.63300000000000e+04	6.65826966242426e-02
1.63400000000000e+04	1.85949831003682e-01	1.63400000000000e+04	4.22970583173145e-02	1.63400000000000e+04	6.66685904904290e-02
1.63500000000000e+04	1.85962647592520e-01	1.63500000000000e+04	4.23065977403529e-02	1.63500000000000e+04	6.67908062539744e-02
1.63600000000000e+04	1.86002177473033e-01	1.63600000000000e+04	4.22988905111728e-02	1.63600000000000e+04	6.68669424859404e-02
1.63700000000000e+04	1.86129374515149e-01	1.63700000000000e+04	4.22690468906456e-02	1.63700000000000e+04	6.69233133464614e-02
1.63800000000000e+04	1.86295548176267e-01	1.63800000000000e+04	4.23448501213711e-02	1.63800000000000e+04	6.69637892876475e-02
1.63900000000000e+04	1.86319593811676e-01	1.63900000000000e+04	4.23561954522148e-02	1.63900000000000e+04	6.70094171683808e-02
1.64000000000000e+04	1.86326574741147e-01	1.64000000000000e+04	4.23456594169605e-02	1.64000000000000e+04	6.70661666041106e-02
1.64100000000000e+04	1.86318445988856e-01	1.64100000000000e+04	4.23601250143267e-02	1.64100000000000e+04	6.71459350758433e-02
1.64200000000000e+04	1.86345772821848e-01	1.64200000000000e+04	4.24071260771566e-02	1.64200000000000e+04	6.72273087347408e-02
1.64300000000000e+04	1.86414163745674e-01	1.64300000000000e+04	4.24447097542263e-02	1.64300000000000e+04	6.73038670461294e-02
1.64400000000000e+04	1.86564371646624e-01	1.64400000000000e+04	4.25340012897113e-02	1.64400000000000e+04	6.73634874213370e-02
1.64500000000000e+04	1.86794586364102e-01	1.64500000000000e+04	4.26123546326755e-02	1.64500000000000e+04	6.74627684978731e-02
1.64600000000000e+04	1.87094991207592e-01	1.64600000000000e+04	4.27203851799299e-02	1.64600000000000e+04	6.75500255687091e-02
1.64700000000000e+04	1.87399256376465e-01	1.64700000000000e+04	4.27276552838027e-02	1.64700000000000e+04	6.76266128404227e-02
1.64800000000000e+04	1.87529920390850e-01	1.64800000000000e+04	4.27129988726856e-02	1.64800000000000e+04	6.76836165737762e-02
1.64900000000000e+04	1.87536987126263e-01	1.64900000000000e+04	4.26881022735421e-02	1.64900000000000e+04	6.78011530342264e-02
1.65000000000000e+04	1.87545676396799e-01	1.65000000000000e+04	4.27763314343193e-02	1.65000000000000e+04	6.78407927034753e-02
1.65100000000000e+04	1.87598731783537e-01	1.65100000000000e+04	4.28290587541803e-02	1.65100000000000e+04	6.79296980362232e-02
1.65200000000000e+04	1.87683411913032e-01	1.65200000000000e+04	4.29300330294283e-02	1.65200000000000e+04	6.79935823216496e-02
1.65300000000000e+04	1.87757241294949e-01	1.65300000000000e+04	4.30427537193278e-02	1.65300000000000e+04	6.80610933989247e-02
1.65400000000000e+04	1.87810892409234e-01	1.65400000000000e+04	4.31498580186983e-02	1.65400000000000e+04	6.81154551846140e-02
1.65500000000000e+04	1.87846850204477e-01	1.65500000000000e+04	4.31711298679469e-02	1.65500000000000e+04	6.81698525022798e-02
1.65600000000000e+04	1.87857836301301e-01	1.65600000000000e+04	4.30733162202033e-02	1.65600000000000e+04	6.82365459679677e-02
1.65700000000000e+04	1.87893348215136e-01	1.65700000000000e+04	4.30427167338882e-02	1.65700000000000e+04	6.82843597900171e-02
1.65800000000000e+04	1.87962144690433e-01	1.65800000000000e+04	4.30503751059860e-02	1.65800000000000e+04	6.83668200226049e-02
1.65900000000000e+04	1.88078828009420e-01	1.65900000000000e+04	4.30483668053040e-02	1.65900000000000e+04	6.84498062157209e-02
1.66000000000000e+04	1.88189304744155e-01	1.66000000000000e+04	4.31110234444113e-02	1.66000000000000e+04	6.85295794895905e-02
1.66100000000000e+04	1.88217530364554e-01	1.66100000000000e+04	4.32970960672888e-02	1.66100000000000e+04	6.86052749283860e-02
1.66200000000000e+04	1.88324666979831e-01	1.66200000000000e+04	4.33148853933766e-02	1.66200000000000e+04	6.87102318188992e-02
1.66300000000000e+04	1.88476956386234e-01	1.66300000000000e+04	4.32635660340671e-02	1.66300000000000e+04	6.87347857698706e-02
1.66400000000000e+04	1.88590792552734e-01	1.66400000000000e+04	4.33351015120410e-02	1.66400000000000e+04	6.87838946331116e-02
1.66500000000000e+04	1.88679442658447e-01	1.66500000000000e+04	4.35201524094811e-02	1.66500000000000e+04	6.88180121104107e-02
1.66600000000000e+04	1.88811958459638e-01	1.66600000000000e+04	4.36487551039270e-02	1.66600000000000e+04	6.89121369404363e-02
1.66700000000000e+04	1.88942697969213e-01	1.66700000000000e+04	4.36310194404747e-02	1.66700000000000e+04	6.89830853494326e-02
1.66800000000000e+04	1.88969125853843e-01	1.66800000000000e+04	4.36330873920156e-02	1.66800000000000e+04	6.90649786850166e-02
1.66900000000000e+04	1.88999521965092e-01	1.66900000000000e+04	4.36810656312033e-02	1.66900000000000e+04	6.91374736237142e-02
1.67000000000000e+04	1.89082394713708e-01	1.67000000000000e+04	4.36996255755557e-02	1.67000000000000e+04	6.92012570069288e-02
1.67100000000000e+04	1.89148665107298e-01	1.67100000000000e+04	4.38103146714493e-02	1.67100000000000e+04	6.92478001075610e-02
1.67200000000000e+04	1.89135714493731e-01	1.67200000000000e+04	4.38485083904389e-02	1.67200000000000e+04	6.93024773391920e-02
1.67300000000000e+04	1.89133471135239e-01	1.67300000000000e+04	4.39054603000782e-02	1.67300000000000e+04	6.93436288695878e-02
1.67400000000000e+04	1.89129425756392e-01	1.67400000000000e+04	4.39631300793261e-02	1.67400000000000e+04	6.93768846952353e-02
1.67500000000000e+04	1.89165763878272e-01	1.67500000000000e+04	4.40018493796724e-02	1.67500000000000e+04	6.94231260728189e-02
1.67600000000000e+04	1.89273680879650e-01	1.67600000000000e+04	4.40473971212001e-02	1.67600000000000e+04	6.94664001596038e-02
1.67700000000000e+04	1.89455668752280e-01	1.67700000000000e+04	4.40750185600306e-02	1.67700000000000e+04	6.95179367556348e-02
1.67800000000000e+04	1.89688600036849e-01	1.67800000000000e+04	4.40241386116499e-02	1.67800000000000e+04	6.95549181075597e-02
1.67900000000000e+04	1.89911601460372e-01	1.67900000000000e+04	4.38956462870339e-02	1.67900000000000e+04	6.96577161062563e-02
1.68000000000000e+04	1.89998067866658e-01	1.68000000000000e+04	4.38652341980873e-02	1.68000000000000e+04	6.97020088104304e-02
1.68100000000000e+04	1.90023411694975e-01	1.68100000000000e+04	4.38824397815398e-02	1.68100000000000e+04	6.98325141877287e-02
1.68200000000000e+04	1.90024846711046e-01	1.68200000000000e+04	4.39594625216537e-02	1.68200000000000e+04	6.98981666458494e-02
1.68300000000000e+04	1.90011675872078e-01	1.68300000000000e+04	4.42190348373913e-02	1.68300000000000e+04	6.99561985160175e-02
1.68400000000000e+04	1.90008719683019e-01	1.68400000000000e+04	4.44092606326770e-02	1.68400000000000e+04	7.00070825873804e-02
1.68500000000000e+04	1.90007167751394e-01	1.68500000000000e+04	4.44664822164058e-02	1.68500000000000e+04	7.01148095877001e-02
1.68600000000000e+04	1.90008070659176e-01	1.68600000000000e+04	4.45709181056951e-02	1.68600000000000e+04	7.01595004222320e-02
1.68700000000000e+04	1.90033003811657e-01	1.68700000000000e+04	4.44615997357614e-02	1.68700000000000e+04	7.02202373682570e-02
1.68800000000000e+04	1.90085737791730e-01	1.68800000000000e+04	4.42491976706827e-02	1.68800000000000e+04	7.02804907066844e-02
1.68900000000000e+04	1.90146935288454e-01	1.68900000000000e+04	4.41062337861428e-02	1.68900000000000e+04	7.03152285257228e-02
1.69000000000000e+04	1.90165871413099e-01	1.69000000000000e+04	4.41323589978933e-02	1.69000000000000e+04	7.03891546707773e-02
1.69100000000000e+04	1.90191863155771e-01	1.69100000000000e+04	4.41740063205686e-02	1.69100000000000e+04	7.04550276175059e-02
1.69200000000000e+04	1.90271425605600e-01	1.69200000000000e+04	4.43212245660285e-02	1.69200000000000e+04	7.05506863129380e-02
1.69300000000000e+04	1.90404387678689e-01	1.69300000000000e+04	4.45050168792286e-02	1.69300000000000e+04	7.06430300455647e-02
1.69400000000000e+04	1.90583767811842e-01	1.69400000000000e+04	4.46307671523276e-02	1.69400000000000e+04	7.07120282004320e-02
1.69500000000000e+04	1.90753251262306e-01	1.69500000000000e+04	4.46344381649481e-02	1.69500000000000e+04	7.07504769446433e-02
1.69600000000000e+04	1.90887440856077e-01	1.69600000000000e+04	4.46619545974924e-02	1.69600000000000e+04	7.07941942179798e-02
1.69700000000000e+04	1.90945676592921e-01	1.69700000000000e+04	4.46484422324035e-02	1.69700000000000e+04	7.08630122695389e-02
1.69800000000000e+04	1.90953562372605e-01	1.69800000000000e+04	4.46012908941302e-02	1.69800000000000e+04	7.09367929828392e-02
1.69900000000000e+04	1.90977056361115e-01	1.69900000000000e+04	4.46366686942761e-02	1.69900000000000e+04	7.10353350846309e-02
1.70000000000000e+04	1.91031916635553e-01	1.70000000000000e+04	4.47161527522524e-02	1.70000000000000e+04	7.11264119631562e-02
1.70100000000000e+04	1.91129235066173e-01	1.70100000000000e+04	4.47252611188856e-02	1.70100000000000e+04	7.11920494797338e-02
1.70200000000000e+04	1.91188529235573e-01	1.70200000000000e+04	4.46188618171221e-02	1.70200000000000e+04	7.12267844308904e-02
1.70300000000000e+04	1.91192425089794e-01	1.70300000000000e+04	4.46100570941804e-02	1.70300000000000e+04	7.12473956910499e-02
1.70400000000000e+04	1.91198550070445e-01	1.70400000000000e+04	4.45667094522453e-02	1.70400000000000e+04	7.12501737795205e-02
1.70500000000000e+04	1.91235976020314e-01	1.70500000000000e+04	4.46303751106442e-02	1.70500000000000e+04	7.12972854579409e-02
1.70600000000000e+04	1.91328222117859e-01	1.70600000000000e+04	4.48132878514665e-02	1.70600000000000e+04	7.13333019885053e-02
1.70700000000000e+04	1.91475608771109e-01	1.70700000000000e+04	4.49174181744620e-02	1.70700000000000e+04	7.14164495464590e-02
1.70800000000000e+04	1.91641603236343e-01	1.70800000000000e+04	4.51298839051874e-02	1.70800000000000e+04	7.14634127364492e-02
1.70900000000000e+04	1.91720530348366e-01	1.70900000000000e+04	4.51655093173392e-02	1.70900000000000e+04	7.14918480813882e-02
1.71000000000000e+04	1.91745505465723e-01	1.71000000000000e+04	4.51822181231019e-02	1.71000000000000e+04	7.15871475226447e-02
1.71100000000000e+04	1.91779033284325e-01	1.71100000000000e+04	4.52179421497580e-02	1.71100000000000e+04	7.16766926219042e-02
1.71200000000000e+04	1.91799403713831e-01	1.71200000000000e+04	4.52776257865648e-02	1.71200000000000e+04	7.17306660409263e-02
1.71300000000000e+04	1.91820507250755e-01	1.71300000000000e+04	4.52748054804220e-02	1.71300000000000e+04	7.17577355923805e-02
1.71400000000000e+04	1.91837862803123e-01	1.71400000000000e+04	4.52465781191639e-02	1.71400000000000e+04	7.18320576818230e-02
1.71500000000000e+04	1.91866651901733e-01	1.71500000000000e+04	4.52844154012044e-02	1.71500000000000e+04	7.18650017871984e-02
1.71600000000000e+04	1.91911371700662e-01	1.71600000000000e+04	4.52874744897390e-02	1.71600000000000e+04	7.19155230328517e-02
1.71700000000000e+04	1.91986566444616e-01	1.71700000000000e+04	4.52459727850888e-02	1.71700000000000e+04	7.20190782010900e-02
1.71800000000000e+04	1.92081584520331e-01	1.71800000000000e+04	4.52956453449343e-02	1.71800000000000e+04	7.20677375868353e-02
1.71900000000000e+04	1.92197101896186e-01	1.71900000000000e+04	4.53367535427181e-02	1.71900000000000e+04	7.21749921704153e-02
1.72000000000000e+04	1.92290690777274e-01	1.72000000000000e+04	4.53530998340655e-02	1.72000000000000e+04	7.22632931717267e-02
1.72100000000000e+04	1.92340960236841e-01	1.72100000000000e+04	4.54316255705464e-02	1.72100000000000e+04	7.23717422301025e-02
1.72200000000000e+04	1.92398124293600e-01	1.72200000000000e+04	4.54517807636565e-02	1.72200000000000e+04	7.24326715362256e-02
1.72300000000000e+04	1.92479021273912e-01	1.72300000000000e+04	4.54868910922185e-02	1.72300000000000e+04	7.24430136046041e-02
1.72400000000000e+04	1.92587208378570e-01	1.72400000000000e+04	4.54854079107211e-02	1.72400000000000e+04	7.24991428942846e-02
1.72500000000000e+04	1.92608567993497e-01	1.72500000000000e+04	4.54230712876338e-02	1.72500000000000e+04	7.25677082689115e-02
1.72600000000000e+04	1.92613386016912e-01	1.72600000000000e+04	4.54234082247181e-02	1.72600000000000e+04	7.26847529169238e-02
1.72700000000000e+04	1.92640340112628e-01	1.72700000000000e+04	4.54370271593750e-02	1.72700000000000e+04	7.27988376469401e-02
1.72800000000000e+04	1.92711804148401e-01	1.72800000000000e+04	4.55255809700216e-02	1.72800000000000e+04	7.29033456094242e-02
1.72900000000000e+04	1.92833549349432e-01	1.72900000000000e+04	4.55975307303825e-02	1.72900000000000e+04	7.29321151197240e-02
1.73000000000000e+04	1.93001492064646e-01	1.73000000000000e+04	4.56571033421634e-02	1.73000000000000e+04	7.29383128930729e-02
1.73100000000000e+04	1.93237768984294e-01	1.73100000000000e+04	4.56779186436002e-02	1.73100000000000e+04	7.29450310364506e-02
1.73200000000000e+04	1.93533763059492e-01	1.73200000000000e+04	4.56473882426173e-02	1.73200000000000e+04	7.30182201946777e-02
1.73300000000000e+04	1.93798638376274e-01	1.73300000000000e+04	4.56565204658474e-02	1.73300000000000e+04	7.31127340208868e-02
1.73400000000000e+04	1.93779398099548e-01	1.73400000000000e+04	4.57767177738999e-02	1.73400000000000e+04	7.32247633175143e-02
1.73500000000000e+04	1.93767064779665e-01	1.73500000000000e+04	4.60053706851579e-02	1.73500000000000e+04	7.32882312652951e-02
1.73600000000000e+04	1.93783582103768e-01	1.73600000000000e+04	4.61266817257954e-02	1.73600000000000e+04	7.33567219658992e-02
1.73700000000000e+04	1.93825547534853e-01	1.73700000000000e+04	4.62584148772361e-02	1.73700000000000e+04	7.33798559608718e-02
1.73800000000000e+04	1.93918887318022e-01	1.73800000000000e+04	4.62545669584174e-02	1.73800000000000e+04	7.34325920451859e-02
1.73900000000000e+04	1.94069325260244e-01	1.73900000000000e+04	4.61477128116227e-02	1.73900000000000e+04	7.34935920541166e-02
1.74000000000000e+04	1.94254623043461e-01	1.74000000000000e+04	4.59748013140147e-02	1.74000000000000e+04	7.35568212028061e-02
1.74100000000000e+04	1.94450742989590e-01	1.74100000000000e+04	4.59191312122410e-02	1.74100000000000e+04	7.36383455472572e-02
1.74200000000000e+04	1.94522131296932e-01	1.74200000000000e+04	4.59054011118227e-02	1.74200000000000e+04	7.36902848607661e-02
1.74300000000000e+04	1.94480921697601e-01	1.74300000000000e+04	4.59037908313295e-02	1.74300000000000e+04	7.37457095892171e-02
1.74400000000000e+04	1.94412280452801e-01	1.74400000000000e+04	4.60605858497895e-02	1.74400000000000e+04	7.37775087530104e-02
1.74500000000000e+04	1.94423375374588e-01	1.74500000000000e+04	4.62638201405551e-02	1.74500000000000e+04	7.38886291932250e-02
1.74600000000000e+04	1.94465545691800e-01	1.74600000000000e+04	4.64077617596196e-02	1.74600000000000e+04	7.39330209422555e-02
1.74700000000000e+04	1.94526184610561e-01	1.74700000000000e+04	4.64292465802775e-02	1.74700000000000e+04	7.39782279133411e-02
1.74800000000000e+04	1.94622531422185e-01	1.74800000000000e+04	4.64703373791772e-02	1.74800000000000e+04	7.40524961775152e-02
1.74900000000000e+04	1.94699887048743e-01	1.74900000000000e+04	4.65193672500041e-02	1.74900000000000e+04	7.42075828010509e-02
1.75000000000000e+04	1.94713682127582e-01	1.75000000000000e+04	4.65310440742143e-02	1.75000000000000e+04	7.42745837898852e-02
1.75100000000000e+04	1.94722397315320e-01	1.75100000000000e+04	4.65081785485374e-02	1.75100000000000e+04	7.43963270055885e-02
1.75200000000000e+04	1.94724702131937e-01	1.75200000000000e+04	4.64482114421042e-02	1.75200000000000e+04	7.45834957823938e-02
1.75300000000000e+04	1.94721144002059e-01	1.75300000000000e+04	4.64554157999657e-02	1.75300000000000e+04	7.46276140103098e-02
1.75400000000000e+04	1.94728253993387e-01	1.75400000000000e+04	4.65860581920293e-02	1.75400000000000e+04	7.46992532139878e-02
1.75500000000000e+04	1.94768972758725e-01	1.75500000000000e+04	4.66849410168399e-02	1.75500000000000e+04	7.47758399334242e-02
1.75600000000000e+04	1.94857593919869e-01	1.75600000000000e+04	4.68324283290101e-02	1.75600000000000e+04	7.48582149877400e-02
1.75700000000000e+04	1.94977377900503e-01	1.75700000000000e+04	4.69543825808986e-02	1.75700000000000e+04	7.49377719712578e-02
1.75800000000000e+04	1.95049506354006e-01	1.75800000000000e+04	4.70060272488567e-02	1.75800000000000e+04	7.50042900039906e-02
1.75900000000000e+04	1.95057071627003e-01	1.75900000000000e+04	4.73066142393750e-02	1.75900000000000e+04	7.50580840268596e-02
1.76000000000000e+04	1.95101159180084e-01	1.76000000000000e+04	4.73695703204844e-02	1.76000000000000e+04	7.50990155765220e-02
1.76100000000000e+04	1.95195837934019e-01	1.76100000000000e+04	4.73509223544739e-02	1.76100000000000e+04	7.51737376845796e-02
1.76200000000000e+04	1.95288145134289e-01	1.76200000000000e+04	4.72324335375948e-02	1.76200000000000e+04	7.52434425636716e-02
1.76300000000000e+04	1.95344039858633e-01	1.76300000000000e+04	4.71147752281333e-02	1.76300000000000e+04	7.52617591712158e-02
1.76400000000000e+04	1.95409660909924e-01	1.76400000000000e+04	4.70994530596099e-02	1.76400000000000e+04	7.53125026345610e-02
1.76500000000000e+04	1.95463806849985e-01	1.76500000000000e+04	4.70610441736935e-02	1.76500000000000e+04	7.53659883985658e-02
1.76600000000000e+04	1.95451546093082e-01	1.76600000000000e+04	4.71487810759397e-02	1.76600000000000e+04	7.54313166394657e-02
1.76700000000000e+04	1.95445615696893e-01	1.76700000000000e+04	4.72708601205258e-02	1.76700000000000e+04	7.55401742514903e-02
1.76800000000000e+04	1.95462099972668e-01	1.76800000000000e+04	4.74364764735740e-02	1.76800000000000e+04	7.56025952069464e-02
1.76900000000000e+04	1.95515019249063e-01	1.76900000000000e+04	4.74552011408882e-02	1.76900000000000e+04	7.56813376747196e-02
1.77000000000000e+04	1.95687281377133e-01	1.77000000000000e+04	4.74609113293074e-02	1.77000000000000e+04	7.57352454263955e-02
1.77100000000000e+04	1.95938808089455e-01	1.77100000000000e+04	4.73651223461811e-02	1.77100000000000e+04	7.58115855789721e-02
1.77200000000000e+04	1.96122215275186e-01	1.77200000000000e+04	4.72524544403993e-02	1.77200000000000e+04	7.58649335895197e-02
1.77300000000000e+04	1.96199640951884e-01	1.77300000000000e+04	4.72002848497560e-02	1.77300000000000e+04	7.59321543110942e-02
1.77400000000000e+04	1.96224944285826e-01	1.77400000000000e+04	4.72194433564009e-02	1.77400000000000e+04	7.60265713117336e-02
1.77500000000000e+04	1.96259066561169e-01	1.77500000000000e+04	4.73541112711590e-02	1.77500000000000e+04	7.60460929577135e-02
1.77600000000000e+04	1.96309266141123e-01	1.77600000000000e+04	4.75101006952426e-02	1.77600000000000e+04	7.60986982035432e-02
1.77700000000000e+04	1.96380579022678e-01	1.77700000000000e+04	4.75611872484646e-02	1.77700000000000e+04	7.62051842056637e-02
1.77800000000000e+04	1.96469616995694e-01	1.77800000000000e+04	4.75335833790421e-02	1.77800000000000e+04	7.62369898403959e-02
1.77900000000000e+04	1.96592548831188e-01	1.77900000000000e+04	4.75329651455980e-02	1.77900000000000e+04	7.62921362045688e-02
1.78000000000000e+04	1.96751589731693e-01	1.78000000000000e+04	4.75056085999379e-02	1.78000000000000e+04	7.63254849669542e-02
1.78100000000000e+04	1.96791381806773e-01	1.78100000000000e+04	4.75283060544900e-02	1.78100000000000e+04	7.63852228522618e-02
1.78200000000000e+04	1.96744484764621e-01	1.78200000000000e+04	4.75117680619258e-02	1.78200000000000e+04	7.64617239060264e-02
1.78300000000000e+04	1.96699482620140e-01	1.78300000000000e+04	4.75642699595891e-02	1.78300000000000e+04	7.65728754530978e-02
1.78400000000000e+04	1.96691938987421e-01	1.78400000000000e+04	4.75572109422363e-02	1.78400000000000e+04	7.66723743676287e-02
1.78500000000000e+04	1.96699120976226e-01	1.78500000000000e+04	4.75492394248845e-02	1.78500000000000e+04	7.67659170860303e-02
1.78600000000000e+04	1.96727694921954e-01	1.78600000000000e+04	4.74889447867149e-02	1.78600000000000e+04	7.68307276841786e-02
1.78700000000000e+04	1.96826916018362e-01	1.78700000000000e+04	4.75009763827333e-02	1.78700000000000e+04	7.68500494666726e-02
1.78800000000000e+04	1.97022504705945e-01	1.78800000000000e+04	4.75218983584990e-02	1.78800000000000e+04	7.69084210307030e-02
1.78900000000000e+04	1.97327128101334e-01	1.78900000000000e+04	4.75799808499045e-02	1.78900000000000e+04	7.69434092115783e-02
1.79000000000000e+04	1.97701299612561e-01	1.79000000000000e+04	4.76365128166492e-02	1.79000000000000e+04	7.70085411641751e-02
1.79100000000000e+04	1.97862646326771e-01	1.79100000000000e+04	4.78116127998657e-02	1.79100000000000e+04	7.70783163230257e-02
1.79200000000000e+04	1.97828388357503e-01	1.79200000000000e+04	4.79092125759208e-02	1.79200000000000e+04	7.71334647035535e-02
1.79300000000000e+04	1.97779290934528e-01	1.79300000000000e+04	4.79316119463180e-02	1.79300000000000e+04	7.71840052877461e-02
1.79400000000000e+04	1.97772285437364e-01	1.79400000000000e+04	4.79347241647505e-02	1.79400000000000e+04	7.72302173892790e-02
1.79500000000000e+04	1.97828800194698e-01	1.79500000000000e+04	4.78822125177494e-02	1.79500000000000e+04	7.72846638235528e-02
1.79600000000000e+04	1.97912326708988e-01	1.79600000000000e+04	4.78658511511788e-02	1.79600000000000e+04	7.73144376772367e-02
1.79700000000000e+04	1.97966669737453e-01	1.79700000000000e+04	4.77391002899832e-02	1.79700000000000e+04	7.73550324809425e-02
1.79800000000000e+04	1.98001960624000e-01	1.79800000000000e+04	4.77169138353655e-02	1.79800000000000e+04	7.73757310031504e-02
1.79900000000000e+04	1.98074908444407e-01	1.79900000000000e+04	4.77704116994674e-02	1.79900000000000e+04	7.74435352174445e-02
1.80000000000000e+04	1.98178709185504e-01	1.80000000000000e+04	4.79241983140015e-02	1.80000000000000e+04	7.75419591167069e-02
1.80100000000000e+04	1.98305089484212e-01	1.80100000000000e+04	4.80419488917005e-02	1.80100000000000e+04	7.76415402891207e-02
1.80200000000000e+04	1.98438468161661e-01	1.80200000000000e+04	4.81617405110601e-02	1.80200000000000e+04	7.77017107996431e-02
1.80300000000000e+04	1.98482605717514e-01	1.80300000000000e+04	4.82018356516777e-02	1.80300000000000e+04	7.77804751103075e-02
1.80400000000000e+04	1.98490664811933e-01	1.80400000000000e+04	4.82326503292964e-02	1.80400000000000e+04	7.78047644693564e-02
1.80500000000000e+04	1.98523085452416e-01	1.80500000000000e+04	4.82142455183253e-02	1.80500000000000e+04	7.78678402365393e-02
1.80600000000000e+04	1.98590650113130e-01	1.80600000000000e+04	4.82596360322586e-02	1.80600000000000e+04	7.79235322415837e-02
1.80700000000000e+04	1.98670361706989e-01	1.80700000000000e+04	4.82921231254134e-02	1.80700000000000e+04	7.79826230411902e-02
1.80800000000000e+04	1.98703414800636e-01	1.80800000000000e+04	4.83193557619779e-02	1.80800000000000e+04	7.80317889188704e-02
1.80900000000000e+04	1.98718985035302e-01	1.80900000000000e+04	4.82944401315883e-02	1.80900000000000e+04	7.81361302166345e-02
1.81000000000000e+04	1.98721255468573e-01	1.81000000000000e+04	4.81456796260953e-02	1.81000000000000e+04	7.81871551775176e-02
1.81100000000000e+04	1.98750323205800e-01	1.81100000000000e+04	4.81293703850736e-02	1.81100000000000e+04	7.81962642558571e-02
1.81200000000000e+04	1.98856825518152e-01	1.81200000000000e+04	4.80927148224525e-02	1.81200000000000e+04	7.82509121238772e-02
1.81300000000000e+04	1.99050676488125e-01	1.81300000000000e+04	4.81268927738778e-02	1.81300000000000e+04	7.83172335820842e-02
1.81400000000000e+04	1.99260062095903e-01	1.81400000000000e+04	4.82755708591525e-02	1.81400000000000e+04	7.84427576752249e-02
1.81500000000000e+04	1.99261346643622e-01	1.81500000000000e+04	4.84743477187504e-02	1.81500000000000e+04	7.85330067274104e-02
1.81600000000000e+04	1.99256376536698e-01	1.81600000000000e+04	4.85080221838523e-02	1.81600000000000e+04	7.86381629850105e-02
1.81700000000000e+04	1.99309767455288e-01	1.81700000000000e+04	4.85618470139412e-02	1.81700000000000e+04	7.87118294372204e-02
1.81800000000000e+04	1.99403229337965e-01	1.81800000000000e+04	4.85904294583024e-02	1.81800000000000e+04	7.87813956133533e-02
1.81900000000000e+04	1.99431403124184e-01	1.81900000000000e+04	4.85608140668788e-02	1.81900000000000e+04	7.88262175921124e-02
1.82000000000000e+04	1.99437706079620e-01	1.82000000000000e+04	4.85507680682800e-02	1.82000000000000e+04	7.89237602840392e-02
1.82100000000000e+04	1.99453202971760e-01	1.82100000000000e+04	4.85876157702653e-02	1.82100000000000e+04	7.90288778378895e-02
1.82200000000000e+04	1.99516303115857e-01	1.82200000000000e+04	4.85525087127110e-02	1.82200000000000e+04	7.90721258654512e-02
1.82300000000000e+04	1.99667855908390e-01	1.82300000000000e+04	4.85664587749031e-02	1.82300000000000e+04	7.91327664099236e-02
1.82400000000000e+04	1.99907900908909e-01	1.82400000000000e+04	4.85728806298219e-02	1.82400000000000e+04	7.92023576788456e-02
1.82500000000000e+04	2.00157795577616e-01	1.82500000000000e+04	4.85813708325368e-02	1.82500000000000e+04	7.92246423624338e-02
1.82600000000000e+04	2.00261848197376e-01	1.82600000000000e+04	4.85577422222799e-02	1.82600000000000e+04	7.92713190001376e-02
1.82700000000000e+04	2.00280452906553e-01	1.82700000000000e+04	4.86292259117594e-02	1.82700000000000e+04	7.93894361108870e-02
1.82800000000000e+04	2.00294402870720e-01	1.82800000000000e+04	4.87621526046942e-02	1.82800000000000e+04	7.94736543969540e-02
1.82900000000000e+04	2.00328772401739e-01	1.82900000000000e+04	4.88337298751022e-02	1.82900000000000e+04	7.95440403678190e-02
1.83000000000000e+04	2.00358131868622e-01	1.83000000000000e+04	4.87947431100248e-02	1.83000000000000e+04	7.96303247885290e-02
1.83100000000000e+04	2.00360852721409e-01	1.83100000000000e+04	4.87905521673592e-02	1.83100000000000e+04	7.97171775271813e-02
1.83200000000000e+04	2.00388947345853e-01	1.83200000000000e+04	4.88148248800191e-02	1.83200000000000e+04	7.97815539885006e-02
1.83300000000000e+04	2.00485127621644e-01	1.83300000000000e+04	4.87530913666147e-02	1.83300000000000e+04	7.98596986699402e-02
1.83400000000000e+04	2.00661678561429e-01	1.83400000000000e+04	4.86923558341863e-02	1.83400000000000e+04	7.99107152745375e-02
1.83500000000000e+04	2.00746403382842e-01	1.83500000000000e+04	4.86508267847844e-02	1.83500000000000e+04	7.99644222800169e-02
1.83600000000000e+04	2.00758989007307e-01	1.83600000000000e+04	4.86549099936823e-02	1.83600000000000e+04	8.00361670137967e-02
1.83700000000000e+04	2.00794748777676e-01	1.83700000000000e+04	4.87718300690826e-02	1.83700000000000e+04	8.00899346606733e-02
1.83800000000000e+04	2.00846865435574e-01	1.83800000000000e+04	4.90509621717137e-02	1.83800000000000e+04	8.01578377211509e-02
1.83900000000000e+04	2.00950592309934e-01	1.83900000000000e+04	4.91024529541439e-02	1.83900000000000e+04	8.02806445735473e-02
1.84000000000000e+04	2.01113958659784e-01	1.84000000000000e+04	4.91382522539664e-02	1.84000000000000e+04	8.04332375791687e-02
1.84100000000000e+04	2.01314572543427e-01	1.84100000000000e+04	4.91429000527233e-02	1.84100000000000e+04	8.05240619136353e-02
1.84200000000000e+04	2.01455066577262e-01	1.84200000000000e+04	4.90501536518941e-02	1.84200000000000e+04	8.05774696967197e-02
1.84300000000000e+04	2.01479252381624e-01	1.84300000000000e+04	4.89806417656071e-02	1.84300000000000e+04	8.06366795559585e-02
1.84400000000000e+04	2.01481498577292e-01	1.84400000000000e+04	4.89497150229897e-02	1.84400000000000e+04	8.06705496891816e-02
1.84500000000000e+04	2.01487464313761e-01	1.84500000000000e+04	4.89704730705212e-02	1.84500000000000e+04	8.07407808410537e-02
1.84600000000000e+04	2.01508498478757e-01	1.84600000000000e+04	4.90295217243922e-02	1.84600000000000e+04	8.08124162809114e-02
1.84700000000000e+04	2.01600937138511e-01	1.84700000000000e+04	4.91278927222775e-02	1.84700000000000e+04	8.08952980033240e-02
1.84800000000000e+04	2.01717773154184e-01	1.84800000000000e+04	4.93155533399771e-02	1.84800000000000e+04	8.09360922289337e-02
1.84900000000000e+04	2.01895452161478e-01	1.84900000000000e+04	4.94558882979011e-02	1.84900000000000e+04	8.09868650636905e-02
1.85000000000000e+04	2.01996407897209e-01	1.85000000000000e+04	4.94742772563767e-02	1.85000000000000e+04	8.10366862482016e-02
1.85100000000000e+04	2.02036394545608e-01	1.85100000000000e+04	4.95840891381797e-02	1.85100000000000e+04	8.11180214494725e-02
1.85200000000000e+04	2.02145559487549e-01	1.85200000000000e+04	4.95259898735754e-02	1.85200000000000e+04	8.11768872307156e-02
1.85300000000000e+04	2.02319415846370e-01	1.85300000000000e+04	4.94789029793142e-02	1.85300000000000e+04	8.12287240385959e-02
1.85400000000000e+04	2.02393491395437e-01	1.85400000000000e+04	4.94231235333171e-02	1.85400000000000e+04	8.12792789983936e-02
1.85500000000000e+04	2.02395542999488e-01	1.85500000000000e+04	4.94227539185804e-02	1.85500000000000e+04	8.13067990561159e-02
1.85600000000000e+04	2.02403260945474e-01	1.85600000000000e+04	4.94354485587611e-02	1.85600000000000e+04	8.13530712560493e-02
1.85700000000000e+04	2.02408938494216e-01	1.85700000000000e+04	4.95995244611625e-02	1.85700000000000e+04	8.13935553191918e-02
1.85800000000000e+04	2.02440029888013e-01	1.85800000000000e+04	4.97552598757888e-02	1.85800000000000e+04	8.14831262431030e-02
1.85900000000000e+04	2.02536579217556e-01	1.85900000000000e+04	5.01174678501575e-02	1.85900000000000e+04	8.15919116819971e-02
1.86000000000000e+04	2.02712758847444e-01	1.86000000000000e+04	5.03294344531775e-02	1.86000000000000e+04	8.16810784804051e-02
1.86100000000000e+04	2.02846095858424e-01	1.86100000000000e+04	5.03190084674073e-02	1.86100000000000e+04	8.18131644508774e-02
1.86200000000000e+04	2.02876870892751e-01	1.86200000000000e+04	5.01614958154441e-02	1.86200000000000e+04	8.18698037400414e-02
1.86300000000000e+04	2.02973802080296e-01	1.86300000000000e+04	4.99886262213731e-02	1.86300000000000e+04	8.19860352168711e-02
1.86400000000000e+04	2.03126614822823e-01	1.86400000000000e+04	4.96552666529663e-02	1.86400000000000e+04	8.20876077727610e-02
1.86500000000000e+04	2.03169749509083e-01	1.86500000000000e+04	4.95234703246899e-02	1.86500000000000e+04	8.21268309163966e-02
1.86600000000000e+04	2.03201649052488e-01	1.86600000000000e+04	4.95522480963549e-02	1.86600000000000e+04	8.21953018696796e-02
1.86700000000000e+04	2.03272640897128e-01	1.86700000000000e+04	4.97189184355140e-02	1.86700000000000e+04	8.22253948460912e-02
1.86800000000000e+04	2.03388008247445e-01	1.86800000000000e+04	5.01448365886100e-02	1.86800000000000e+04	8.23535216550580e-02
1.86900000000000e+04	2.03529897892788e-01	1.86900000000000e+04	5.04079772190493e-02	1.86900000000000e+04	8.24899984118909e-02
1.87000000000000e+04	2.03652037073302e-01	1.87000000000000e+04	5.04613632575024e-02	1.87000000000000e+04	8.26070404690414e-02
1.87100000000000e+04	2.03783091299926e-01	1.87100000000000e+04	5.05217553071100e-02	1.87100000000000e+04	8.27264486914969e-02
1.87200000000000e+04	2.03895116672528e-01	1.87200000000000e+04	5.03965095063492e-02	1.87200000000000e+04	8.27625875904053e-02
1.87300000000000e+04	2.03920036300058e-01	1.87300000000000e+04	5.03431113915872e-02	1.87300000000000e+04	8.28317802802520e-02
1.87400000000000e+04	2.03942181573047e-01	1.87400000000000e+04	5.02596983719484e-02	1.87400000000000e+04	8.28779106601313e-02
1.87500000000000e+04	2.03961785603412e-01	1.87500000000000e+04	5.02180439879463e-02	1.87500000000000e+04	8.29162869368086e-02
1.87600000000000e+04	2.03992687526189e-01	1.87600000000000e+04	5.01729253517736e-02	1.87600000000000e+04	8.29839932766365e-02
1.87700000000000e+04	2.04049571178946e-01	1.87700000000000e+04	5.02150723926475e-02	1.87700000000000e+04	8.30183580283104e-02
1.87800000000000e+04	2.04115684381042e-01	1.87800000000000e+04	5.03844740802202e-02	1.87800000000000e+04	8.31018221117605e-02
1.87900000000000e+04	2.04162549039919e-01	1.87900000000000e+04	5.04517647951928e-02	1.87900000000000e+04	8.32200119090030e-02
1.88000000000000e+04	2.04195727580463e-01	1.88000000000000e+04	5.04611346496177e-02	1.88000000000000e+04	8.32533048679457e-02
1.88100000000000e+04	2.04241975344971e-01	1.88100000000000e+04	5.04807312655540e-02	1.88100000000000e+04	8.33161381419405e-02
1.88200000000000e+04	2.04306574856434e-01	1.88200000000000e+04	5.05518858699581e-02	1.88200000000000e+04	8.33474283383492e-02
1.88300000000000e+04	2.04363998802764e-01	1.88300000000000e+04	5.06279142025532e-02	1.88300000000000e+04	8.33869978138834e-02
1.88400000000000e+04	2.04424579681955e-01	1.88400000000000e+04	5.06627810941183e-02	1.88400000000000e+04	8.34527676640032e-02
1.88500000000000e+04	2.04452289972068e-01	1.88500000000000e+04	5.07095558624072e-02	1.88500000000000e+04	8.35950390600160e-02
1.88600000000000e+04	2.04496759182804e-01	1.88600000000000e+04	5.07018526980399e-02	1.88600000000000e+04	8.36840149779492e-02
1.88700000000000e+04	2.04611871768654e-01	1.88700000000000e+04	5.06458229636131e-02	1.88700000000000e+04	8.38037458121668e-02
1.88800000000000e+04	2.04792500705761e-01	1.88800000000000e+04	5.06487323733811e-02	1.88800000000000e+04	8.38381064019700e-02
1.88900000000000e+04	2.04927621287747e-01	1.88900000000000e+04	5.06599496072832e-02	1.88900000000000e+04	8.38743824859633e-02
1.89000000000000e+04	2.04977084479838e-01	1.89000000000000e+04	5.07297462746748e-02	1.89000000000000e+04	8.39169233474412e-02
1.89100000000000e+04	2.05056442484505e-01	1.89100000000000e+04	5.08672974552087e-02	1.89100000000000e+04	8.39669486306002e-02
1.89200000000000e+04	2.05154518706547e-01	1.89200000000000e+04	5.09190534230230e-02	1.89200000000000e+04	8.40592599014853e-02
1.89300000000000e+04	2.05231447094154e-01	1.89300000000000e+04	5.09111199248087e-02	1.89300000000000e+04	8.41257565351270e-02
1.89400000000000e+04	2.05309094729044e-01	1.89400000000000e+04	5.09079136370725e-02	1.89400000000000e+04	8.41634009699688e-02
1.89500000000000e+04	2.05309744664704e-01	1.89500000000000e+04	5.08759218091501e-02	1.89500000000000e+04	8.42683951777619e-02
1.89600000000000e+04	2.05315973722126e-01	1.89600000000000e+04	5.09052211113259e-02	1.89600000000000e+04	8.43479591376857e-02
1.89700000000000e+04	2.05356584676721e-01	1.89700000000000e+04	5.09218437123830e-02	1.89700000000000e+04	8.43902539724456e-02
1.89800000000000e+04	2.05390029067803e-01	1.89800000000000e+04	5.10493648303616e-02	1.89800000000000e+04	8.44714262982673e-02
1.89900000000000e+04	2.05438413726201e-01	1.89900000000000e+04	5.11045569640055e-02	1.89900000000000e+04	8.45043810154526e-02
1.90000000000000e+04	2.05467852039332e-01	1.90000000000000e+04	5.11711379909718e-02	1.90000000000000e+04	8.45810061182324e-02
1.90100000000000e+04	2.05511016558764e-01	1.90100000000000e+04	5.11274699471129e-02	1.90100000000000e+04	8.47126220835891e-02
1.90200000000000e+04	2.05542059996510e-01	1.90200000000000e+04	5.10188459328334e-02	1.90200000000000e+04	8.47799651500962e-02
1.90300000000000e+04	2.05598381483703e-01	1.90300000000000e+04	5.09662494791538e-02	1.90300000000000e+04	8.48292639423680e-02
1.90400000000000e+04	2.05692443872243e-01	1.90400000000000e+04	5.08730591079228e-02	1.90400000000000e+04	8.49459299505969e-02
1.90500000000000e+04	2.05727942797792e-01	1.90500000000000e+04	5.08627016764486e-02	1.90500000000000e+04	8.49934310192044e-02
1.90600000000000e+04	2.05724298041070e-01	1.90600000000000e+04	5.08870795856198e-02	1.90600000000000e+04	8.50562214570823e-02
1.90700000000000e+04	2.05757702745862e-01	1.90700000000000e+04	5.10253883748287e-02	1.90700000000000e+04	8.51110997572662e-02
1.90800000000000e+04	2.05861962983232e-01	1.90800000000000e+04	5.12119092077600e-02	1.90800000000000e+04	8.51861327962618e-02
1.90900000000000e+04	2.06025700896299e-01	1.90900000000000e+04	5.13621882121477e-02	1.90900000000000e+04	8.52741444218246e-02
1.91000000000000e+04	2.06115714599081e-01	1.91000000000000e+04	5.15131907935070e-02	1.91000000000000e+04	8.53246308106733e-02
1.91100000000000e+04	2.06111711993349e-01	1.91100000000000e+04	5.15170384578405e-02	1.91100000000000e+04	8.53841544464791e-02
1.91200000000000e+04	2.06134540335240e-01	1.91200000000000e+04	5.15236472218438e-02	1.91200000000000e+04	8.54435316945947e-02
1.91300000000000e+04	2.06165914767782e-01	1.91300000000000e+04	5.14535999733795e-02	1.91300000000000e+04	8.54663264645902e-02
1.91400000000000e+04	2.06218742299562e-01	1.91400000000000e+04	5.14581214926843e-02	1.91400000000000e+04	8.55031625645539e-02
1.91500000000000e+04	2.06309317597823e-01	1.91500000000000e+04	5.14911741378354e-02	1.91500000000000e+04	8.55666684329807e-02
1.91600000000000e+04	2.06417696727952e-01	1.91600000000000e+04	5.14648003652742e-02	1.91600000000000e+04	8.56341661897888e-02
1.91700000000000e+04	2.06533828796718e-01	1.91700000000000e+04	5.13382855499173e-02	1.91700000000000e+04	8.56652336362930e-02
1.91800000000000e+04	2.06648202909555e-01	1.91800000000000e+04	5.13547139184253e-02	1.91800000000000e+04	8.57415536991389e-02
1.91900000000000e+04	2.06789238070173e-01	1.91900000000000e+04	5.13812411255914e-02	1.91900000000000e+04	8.58124141078417e-02
1.92000000000000e+04	2.06822671233754e-01	1.92000000000000e+04	5.13707775982977e-02	1.92000000000000e+04	8.58735348380479e-02
1.92100000000000e+04	2.06837949621738e-01	1.92100000000000e+04	5.13934629176115e-02	1.92100000000000e+04	8.59764277240717e-02
1.92200000000000e+04	2.06883744721687e-01	1.92200000000000e+04	5.14967892040205e-02	1.92200000000000e+04	8.60347276429464e-02
1.92300000000000e+04	2.06968515450185e-01	1.92300000000000e+04	5.16398278242647e-02	1.92300000000000e+04	8.61187775550875e-02
1.92400000000000e+04	2.07071264990935e-01	1.92400000000000e+04	5.16709154725324e-02	1.92400000000000e+04	8.62177991020034e-02
1.92500000000000e+04	2.07179019980017e-01	1.92500000000000e+04	5.17546158507729e-02	1.92500000000000e+04	8.63009113850990e-02
1.92600000000000e+04	2.07293360891046e-01	1.92600000000000e+04	5.19159918918673e-02	1.92600000000000e+04	8.64210466860839e-02
1.92700000000000e+04	2.07420188514587e-01	1.92700000000000e+04	5.20153231635444e-02	1.92700000000000e+04	8.65329747553725e-02
1.92800000000000e+04	2.07546830314973e-01	1.92800000000000e+04	5.20455224734523e-02	1.92800000000000e+04	8.66055177847384e-02
1.92900000000000e+04	2.07577404649393e-01	1.92900000000000e+04	5.21280645840973e-02	1.92900000000000e+04	8.66827662728186e-02
1.93000000000000e+04	2.07572920395298e-01	1.93000000000000e+04	5.20726368625190e-02	1.93000000000000e+04	8.67675812278445e-02
1.93100000000000e+04	2.07577385332684e-01	1.93100000000000e+04	5.19969341292318e-02	1.93100000000000e+04	8.68078000145943e-02
1.93200000000000e+04	2.07601025809417e-01	1.93200000000000e+04	5.19530136975344e-02	1.93200000000000e+04	8.68568618201095e-02
1.93300000000000e+04	2.07635701330553e-01	1.93300000000000e+04	5.18687916968060e-02	1.93300000000000e+04	8.69214470083266e-02
1.93400000000000e+04	2.07716282340059e-01	1.93400000000000e+04	5.18170710454821e-02	1.93400000000000e+04	8.69725929925584e-02
1.93500000000000e+04	2.07851758834118e-01	1.93500000000000e+04	5.18276632002823e-02	1.93500000000000e+04	8.71117277087525e-02
1.93600000000000e+04	2.07999780418128e-01	1.93600000000000e+04	5.18772246363594e-02	1.93600000000000e+04	8.71848661429200e-02
1.93700000000000e+04	2.08020528614950e-01	1.93700000000000e+04	5.20581610238992e-02	1.93700000000000e+04	8.72113340519172e-02
1.93800000000000e+04	2.08021110106485e-01	1.93800000000000e+04	5.21573927811313e-02	1.93800000000000e+04	8.72371679453173e-02
1.93900000000000e+04	2.08028903040338e-01	1.93900000000000e+04	5.21885228164061e-02	1.93900000000000e+04	8.72874381911211e-02
1.94000000000000e+04	2.08041305399822e-01	1.94000000000000e+04	5.21962244487473e-02	1.94000000000000e+04	8.73237157231069e-02
1.94100000000000e+04	2.08049349656265e-01	1.94100000000000e+04	5.22317434174404e-02	1.94100000000000e+04	8.73894853303174e-02
1.94200000000000e+04	2.08038528465117e-01	1.94200000000000e+04	5.23723357952694e-02	1.94200000000000e+04	8.74615383929889e-02
1.94300000000000e+04	2.08059907433251e-01	1.94300000000000e+04	5.24269452302539e-02	1.94300000000000e+04	8.74832844869337e-02
1.94400000000000e+04	2.08127302091435e-01	1.94400000000000e+04	5.24722713076766e-02	1.94400000000000e+04	8.75603499772185e-02
1.94500000000000e+04	2.08246734325105e-01	1.94500000000000e+04	5.24420287026600e-02	1.94500000000000e+04	8.76126920374702e-02
1.94600000000000e+04	2.08387643504131e-01	1.94600000000000e+04	5.24369854158475e-02	1.94600000000000e+04	8.76683256541356e-02
1.94700000000000e+04	2.08433661749499e-01	1.94700000000000e+04	5.24236273683546e-02	1.94700000000000e+04	8.77408456505130e-02
1.94800000000000e+04	2.08445752154373e-01	1.94800000000000e+04	5.24955988612023e-02	1.94800000000000e+04	8.78559462296001e-02
1.94900000000000e+04	2.08476983996097e-01	1.94900000000000e+04	5.26806807673444e-02	1.94900000000000e+04	8.79298595152332e-02
1.95000000000000e+04	2.08506179579950e-01	1.95000000000000e+04	5.27775254917283e-02	1.95000000000000e+04	8.79923213771193e-02
1.95100000000000e+04	2.08515968100786e-01	1.95100000000000e+04	5.27319262138485e-02	1.95100000000000e+04	8.80365126168998e-02
1.95200000000000e+04	2.08533966996012e-01	1.95200000000000e+04	5.27335318360101e-02	1.95200000000000e+04	8.81201448558731e-02
1.95300000000000e+04	2.08556969422314e-01	1.95300000000000e+04	5.26560728362061e-02	1.95300000000000e+04	8.81711658152125e-02
1.95400000000000e+04	2.08615632467356e-01	1.95400000000000e+04	5.26015095544864e-02	1.95400000000000e+04	8.82270041596594e-02
1.95500000000000e+04	2.08709050246381e-01	1.95500000000000e+04	5.25654933267481e-02	1.95500000000000e+04	8.82726650576965e-02
1.95600000000000e+04	2.08826269170367e-01	1.95600000000000e+04	5.26357615213243e-02	1.95600000000000e+04	8.83502713662687e-02
1.95700000000000e+04	2.08908454925254e-01	1.95700000000000e+04	5.27004149642018e-02	1.95700000000000e+04	8.84874261004797e-02
1.95800000000000e+04	2.08983006697353e-01	1.95800000000000e+04	5.29150049961045e-02	1.95800000000000e+04	8.86525107406807e-02
1.95900000000000e+04	2.09078706804857e-01	1.95900000000000e+04	5.30414517626956e-02	1.95900000000000e+04	8.87416076694434e-02
1.96000000000000e+04	2.09170877900769e-01	1.96000000000000e+04	5.31406483052290e-02	1.96000000000000e+04	8.87999341768076e-02
1.96100000000000e+04	2.09229252061386e-01	1.96100000000000e+04	5.31653679155113e-02	1.96100000000000e+04	8.88430180808547e-02
1.96200000000000e+04	2.09247822039709e-01	1.96200000000000e+04	5.31015837007144e-02	1.96200000000000e+04	8.88519029024034e-02
1.96300000000000e+04	2.09237399233283e-01	1.96300000000000e+04	5.30241469868554e-02	1.96300000000000e+04	8.89000244373621e-02
1.96400000000000e+04	2.09242916780359e-01	1.96400000000000e+04	5.30438065398810e-02	1.96400000000000e+04	8.89860805605176e-02
1.96500000000000e+04	2.09292879562955e-01	1.96500000000000e+04	5.30638901020310e-02	1.96500000000000e+04	8.90777728324942e-02
1.96600000000000e+04	2.09332523997016e-01	1.96600000000000e+04	5.31400260335154e-02	1.96600000000000e+04	8.91869134377137e-02
1.96700000000000e+04	2.09374843277097e-01	1.96700000000000e+04	5.32336754606687e-02	1.96700000000000e+04	8.92520164957971e-02
1.96800000000000e+04	2.09449503673001e-01	1.96800000000000e+04	5.32309342959592e-02	1.96800000000000e+04	8.93053958343761e-02
1.96900000000000e+04	2.09547074266842e-01	1.96900000000000e+04	5.33466653101314e-02	1.96900000000000e+04	8.94348135590732e-02
1.97000000000000e+04	2.09599550057844e-01	1.97000000000000e+04	5.33944658242582e-02	1.97000000000000e+04	8.94740980794027e-02
1.97100000000000e+04	2.09583903461444e-01	1.97100000000000e+04	5.34513491076515e-02	1.97100000000000e+04	8.95492109038382e-02
1.97200000000000e+04	2.09566268364488e-01	1.97200000000000e+04	5.34350468580440e-02	1.97200000000000e+04	8.95998472223914e-02
1.97300000000000e+04	2.09581470120327e-01	1.97300000000000e+04	5.34346855654745e-02	1.97300000000000e+04	8.96185322482981e-02
1.97400000000000e+04	2.09644457682009e-01	1.97400000000000e+04	5.34562952029024e-02	1.97400000000000e+04	8.96749852089783e-02
1.97500000000000e+04	2.09758661198553e-01	1.97500000000000e+04	5.34569935695758e-02	1.97500000000000e+04	8.97716595076950e-02
1.97600000000000e+04	2.09864303898304e-01	1.97600000000000e+04	5.34904415979074e-02	1.97600000000000e+04	8.98937072725279e-02
1.97700000000000e+04	2.09895792526626e-01	1.97700000000000e+04	5.34531007458873e-02	1.97700000000000e+04	8.99430106555759e-02
1.97800000000000e+04	2.09891508521563e-01	1.97800000000000e+04	5.34810701617059e-02	1.97800000000000e+04	9.00326225630045e-02
1.97900000000000e+04	2.09879688660548e-01	1.97900000000000e+04	5.35883587258920e-02	1.97900000000000e+04	9.01362225393325e-02
1.98000000000000e+04	2.09903465534887e-01	1.98000000000000e+04	5.36747056508387e-02	1.98000000000000e+04	9.02299666306274e-02
1.98100000000000e+04	2.09902721507735e-01	1.98100000000000e+04	5.37501459436015e-02	1.98100000000000e+04	9.02921709396835e-02
1.98200000000000e+04	2.09890517123489e-01	1.98200000000000e+04	5.37461470000771e-02	1.98200000000000e+04	9.03922402790983e-02
1.98300000000000e+04	2.09908009149368e-01	1.98300000000000e+04	5.37132571820832e-02	1.98300000000000e+04	9.04430498051120e-02
1.98400000000000e+04	2.10000517833079e-01	1.98400000000000e+04	5.36882943416439e-02	1.98400000000000e+04	9.04903204963939e-02
1.98500000000000e+04	2.10188025301029e-01	1.98500000000000e+04	5.35913471524889e-02	1.98500000000000e+04	9.05373429046337e-02
1.98600000000000e+04	2.10444261660714e-01	1.98600000000000e+04	5.36026505638800e-02	1.98600000000000e+04	9.05904863331252e-02
1.98700000000000e+04	2.10736023790412e-01	1.98700000000000e+04	5.36353704168064e-02	1.98700000000000e+04	9.06264315149761e-02
1.98800000000000e+04	2.11017404429537e-01	1.98800000000000e+04	5.36362009079130e-02	1.98800000000000e+04	9.06867534305127e-02
1.98900000000000e+04	2.11247643255662e-01	1.98900000000000e+04	5.35899716218959e-02	1.98900000000000e+04	9.07554009130899e-02
1.99000000000000e+04	2.11249626159395e-01	1.99000000000000e+04	5.36462939932662e-02	1.99000000000000e+04	9.07971546137041e-02
1.99100000000000e+04	2.11273609131184e-01	1.99100000000000e+04	5.37583622231827e-02	1.99100000000000e+04	9.08222785602393e-02
1.99200000000000e+04	2.11276569521058e-01	1.99200000000000e+04	5.37602476952994e-02	1.99200000000000e+04	9.08903667949096e-02
1.99300000000000e+04	2.11275719310765e-01	1.99300000000000e+04	5.37084771700044e-02	1.99300000000000e+04	9.09748323754975e-02
1.99400000000000e+04	2.11279538966200e-01	1.99400000000000e+04	5.36842190970768e-02	1.99400000000000e+04	9.10927905244319e-02
1.99500000000000e+04	2.11306723509392e-01	1.99500000000000e+04	5.36615770285950e-02	1.99500000000000e+04	9.11611150475554e-02
1.99600000000000e+04	2.11383498846802e-01	1.99600000000000e+04	5.36979256631646e-02	1.99600000000000e+04	9.12116001405910e-02
1.99700000000000e+04	2.11458056672830e-01	1.99700000000000e+04	5.37309502674378e-02	1.99700000000000e+04	9.13042731332320e-02
1.99800000000000e+04	2.11497547062892e-01	1.99800000000000e+04	5.37903468836825e-02	1.99800000000000e+04	9.13872173179789e-02
[truncated: 8,002 more rows]
