# Supplementary material for: Failure mechanism of soft– hard- interbedded rock slopes in cold regions: Numerical simulation and theoretical analysis
Source: PLoS One. 2025 Mar 11;20(3):e0317299. doi: 10.1371/journal.pone.0317299 (PMC11896076; doi:10.1371/journal.pone.0317299)
Supplement: S1 File — Model is the DXF format file used in this model ; UDEC software code is a command stream used under different working conditions. (ZIP) [file pone.0317299.s001.zip › Supporting Information-original data/Monitoring data/Freezing and thawing conditions/Y-displacement(freeze-thaw).csv]

x 1 Y-displacement gridpoint 7071968	y 1 Y-displacement gridpoint 7071968	x 2 Y-displacement gridpoint 4546463	y 2 Y-displacement gridpoint 4546463	x 3 Y-displacement gridpoint 2266264	y 3 Y-displacement gridpoint 2266264
0.00000000000000e+00	0.00000000000000e+00	0.00000000000000e+00	0.00000000000000e+00	0.00000000000000e+00	0.00000000000000e+00
1.00000000000000e+01	-1.35576378421685e-04	1.00000000000000e+01	-5.49054693277705e-04	1.00000000000000e+01	-4.47314423455770e-04
2.00000000000000e+01	-9.13789571720763e-04	2.00000000000000e+01	-1.97178665208880e-03	2.00000000000000e+01	-1.31392437177694e-03
3.00000000000000e+01	-9.64931316336024e-04	3.00000000000000e+01	-2.05644358262105e-03	3.00000000000000e+01	-1.96962307099692e-03
4.00000000000000e+01	-1.16479317642245e-03	4.00000000000000e+01	-2.32931948969829e-03	4.00000000000000e+01	-2.64124807202990e-03
5.00000000000000e+01	-1.49903462958822e-03	5.00000000000000e+01	-2.73907213713450e-03	5.00000000000000e+01	-3.84300229856919e-03
6.00000000000000e+01	-1.93622045099677e-03	6.00000000000000e+01	-3.13567981914920e-03	6.00000000000000e+01	-4.81193502884172e-03
7.00000000000000e+01	-2.44999682546448e-03	7.00000000000000e+01	-3.78089521404220e-03	7.00000000000000e+01	-5.52756305766424e-03
8.00000000000000e+01	-3.01562316568257e-03	8.00000000000000e+01	-4.74154858021185e-03	8.00000000000000e+01	-6.64907554778300e-03
9.00000000000000e+01	-3.66838509462278e-03	9.00000000000000e+01	-5.71190391563433e-03	9.00000000000000e+01	-7.60389777617538e-03
1.00000000000000e+02	-4.41141588364377e-03	1.00000000000000e+02	-6.82726170003642e-03	1.00000000000000e+02	-8.12070269994508e-03
1.10000000000000e+02	-5.25923617838679e-03	1.10000000000000e+02	-8.14850256873155e-03	1.10000000000000e+02	-8.75852520878265e-03
1.20000000000000e+02	-6.17156236037128e-03	1.20000000000000e+02	-9.71750091640471e-03	1.20000000000000e+02	-9.45788730536326e-03
1.30000000000000e+02	-7.17778635047248e-03	1.30000000000000e+02	-1.13631510042191e-02	1.30000000000000e+02	-9.90563977508921e-03
1.40000000000000e+02	-8.16657438112724e-03	1.40000000000000e+02	-1.27296663194807e-02	1.40000000000000e+02	-1.03419689227801e-02
1.50000000000000e+02	-8.57638770078687e-03	1.50000000000000e+02	-1.41191728414941e-02	1.50000000000000e+02	-1.10618470802353e-02
1.60000000000000e+02	-8.71881557769101e-03	1.60000000000000e+02	-1.57545851132234e-02	1.60000000000000e+02	-1.15566230894297e-02
1.70000000000000e+02	-9.09783837674488e-03	1.70000000000000e+02	-1.77016332290216e-02	1.70000000000000e+02	-1.21229327185354e-02
1.80000000000000e+02	-9.77750315728341e-03	1.80000000000000e+02	-1.95917358609067e-02	1.80000000000000e+02	-1.30145167912579e-02
1.90000000000000e+02	-1.07706696793176e-02	1.90000000000000e+02	-2.12109800586877e-02	1.90000000000000e+02	-1.35257849860152e-02
2.00000000000000e+02	-1.19893760724324e-02	2.00000000000000e+02	-2.30331379978960e-02	2.00000000000000e+02	-1.41907301936632e-02
2.10000000000000e+02	-1.32765438713125e-02	2.10000000000000e+02	-2.51601654691935e-02	2.10000000000000e+02	-1.49375996644294e-02
2.20000000000000e+02	-1.40918906392578e-02	2.20000000000000e+02	-2.73719020445123e-02	2.20000000000000e+02	-1.55449773393850e-02
2.30000000000000e+02	-1.42250497645303e-02	2.30000000000000e+02	-2.94299247309609e-02	2.30000000000000e+02	-1.60533479091555e-02
2.40000000000000e+02	-1.45224610524266e-02	2.40000000000000e+02	-3.15789860473021e-02	2.40000000000000e+02	-1.66910289038395e-02
2.50000000000000e+02	-1.51014168104697e-02	2.50000000000000e+02	-3.39563709533030e-02	2.50000000000000e+02	-1.72335796904151e-02
2.60000000000000e+02	-1.59130785625859e-02	2.60000000000000e+02	-3.66025874064220e-02	2.60000000000000e+02	-1.75806670295808e-02
2.70000000000000e+02	-1.67020521776486e-02	2.70000000000000e+02	-3.94155113356755e-02	2.70000000000000e+02	-1.81644627049412e-02
2.80000000000000e+02	-1.74471326226720e-02	2.80000000000000e+02	-4.23061572688882e-02	2.80000000000000e+02	-1.87887763869815e-02
2.90000000000000e+02	-1.77967404222194e-02	2.90000000000000e+02	-4.54134298956929e-02	2.90000000000000e+02	-1.94182187821919e-02
3.00000000000000e+02	-1.81149475662808e-02	3.00000000000000e+02	-4.87652479987334e-02	3.00000000000000e+02	-2.01778652568338e-02
3.10000000000000e+02	-1.86346786565009e-02	3.10000000000000e+02	-5.21363830980595e-02	3.10000000000000e+02	-2.08644952881878e-02
3.20000000000000e+02	-1.92859051599623e-02	3.20000000000000e+02	-5.54224542677209e-02	3.20000000000000e+02	-2.13154928535611e-02
3.30000000000000e+02	-1.97937470756614e-02	3.30000000000000e+02	-5.88429069237138e-02	3.30000000000000e+02	-2.20627020411696e-02
3.40000000000000e+02	-1.98988806510333e-02	3.40000000000000e+02	-6.19183975370462e-02	3.40000000000000e+02	-2.26800572098573e-02
3.50000000000000e+02	-2.01398756364007e-02	3.50000000000000e+02	-6.47058265563098e-02	3.50000000000000e+02	-2.32587678488714e-02
3.60000000000000e+02	-2.06631271365653e-02	3.60000000000000e+02	-6.71311985161155e-02	3.60000000000000e+02	-2.41080224596622e-02
3.70000000000000e+02	-2.14660676722545e-02	3.70000000000000e+02	-6.89807533074765e-02	3.70000000000000e+02	-2.49652829753148e-02
3.80000000000000e+02	-2.24361570590496e-02	3.80000000000000e+02	-7.04880773179005e-02	3.80000000000000e+02	-2.57252699394912e-02
3.90000000000000e+02	-2.31184707099903e-02	3.90000000000000e+02	-7.15947824143583e-02	3.90000000000000e+02	-2.66616307117042e-02
4.00000000000000e+02	-2.32696433509989e-02	4.00000000000000e+02	-7.25241621427091e-02	4.00000000000000e+02	-2.74305813734049e-02
4.10000000000000e+02	-2.34631002608914e-02	4.10000000000000e+02	-7.38273884941282e-02	4.10000000000000e+02	-2.81697114041078e-02
4.20000000000000e+02	-2.39538969586896e-02	4.20000000000000e+02	-7.52499320769486e-02	4.20000000000000e+02	-2.88878651474973e-02
4.30000000000000e+02	-2.47588739629842e-02	4.30000000000000e+02	-7.64515737579301e-02	4.30000000000000e+02	-2.92775460675923e-02
4.40000000000000e+02	-2.56843543677159e-02	4.40000000000000e+02	-7.74087489685465e-02	4.40000000000000e+02	-2.97488983510874e-02
4.50000000000000e+02	-2.61297239739085e-02	4.50000000000000e+02	-7.82017445292493e-02	4.50000000000000e+02	-3.03476404655933e-02
4.60000000000000e+02	-2.61833454846720e-02	4.60000000000000e+02	-7.88486373078461e-02	4.60000000000000e+02	-3.11612799798510e-02
4.70000000000000e+02	-2.64113994468460e-02	4.70000000000000e+02	-7.94163505267944e-02	4.70000000000000e+02	-3.18944769185645e-02
4.80000000000000e+02	-2.69215098185705e-02	4.80000000000000e+02	-8.04054017199582e-02	4.80000000000000e+02	-3.24688883751818e-02
4.90000000000000e+02	-2.77120549864223e-02	4.90000000000000e+02	-8.16424703916515e-02	4.90000000000000e+02	-3.28752925926221e-02
5.00000000000000e+02	-2.87051173804138e-02	5.00000000000000e+02	-8.25868359329543e-02	5.00000000000000e+02	-3.35818477186817e-02
5.10000000000000e+02	-2.94165084664719e-02	5.10000000000000e+02	-8.37334175588922e-02	5.10000000000000e+02	-3.40987936568017e-02
5.20000000000000e+02	-2.95183622259358e-02	5.20000000000000e+02	-8.53550171438638e-02	5.20000000000000e+02	-3.47095512365646e-02
5.30000000000000e+02	-2.96244283223325e-02	5.30000000000000e+02	-8.68764477653012e-02	5.30000000000000e+02	-3.52304591495701e-02
5.40000000000000e+02	-2.99670636831797e-02	5.40000000000000e+02	-8.76704891740776e-02	5.40000000000000e+02	-3.59344381916936e-02
5.50000000000000e+02	-3.06078857306443e-02	5.50000000000000e+02	-8.83801954617026e-02	5.50000000000000e+02	-3.66258670632412e-02
5.60000000000000e+02	-3.15181155144244e-02	5.60000000000000e+02	-8.88939954299415e-02	5.60000000000000e+02	-3.70292058853261e-02
5.70000000000000e+02	-3.25765243908940e-02	5.70000000000000e+02	-8.93560607140378e-02	5.70000000000000e+02	-3.73029600112125e-02
5.80000000000000e+02	-3.34729660400023e-02	5.80000000000000e+02	-8.98116471632973e-02	5.80000000000000e+02	-3.76916986118943e-02
5.90000000000000e+02	-3.38848458334900e-02	5.90000000000000e+02	-9.05818689842763e-02	5.90000000000000e+02	-3.81698673461706e-02
6.00000000000000e+02	-3.39858978712116e-02	6.00000000000000e+02	-9.16213258139637e-02	6.00000000000000e+02	-3.85068762624599e-02
6.10000000000000e+02	-3.42346920794916e-02	6.10000000000000e+02	-9.24240913554367e-02	6.10000000000000e+02	-3.88954665510318e-02
6.20000000000000e+02	-3.46459864341384e-02	6.20000000000000e+02	-9.32352306944477e-02	6.20000000000000e+02	-3.94542475866070e-02
6.30000000000000e+02	-3.50747477109839e-02	6.30000000000000e+02	-9.42892833994277e-02	6.30000000000000e+02	-3.99973209710275e-02
6.40000000000000e+02	-3.55515525138807e-02	6.40000000000000e+02	-9.54478187903361e-02	6.40000000000000e+02	-4.04903769805591e-02
6.50000000000000e+02	-3.61716709545870e-02	6.50000000000000e+02	-9.66217853298816e-02	6.50000000000000e+02	-4.09151388544944e-02
6.60000000000000e+02	-3.68908859457767e-02	6.60000000000000e+02	-9.77035577212154e-02	6.60000000000000e+02	-4.15682772020361e-02
6.70000000000000e+02	-3.74187091594778e-02	6.70000000000000e+02	-9.90713297863753e-02	6.70000000000000e+02	-4.21471911590305e-02
6.80000000000000e+02	-3.78886860382973e-02	6.80000000000000e+02	-1.00465250731671e-01	6.80000000000000e+02	-4.27183896765198e-02
6.90000000000000e+02	-3.84970831138969e-02	6.90000000000000e+02	-1.01672502337242e-01	6.90000000000000e+02	-4.33742085562216e-02
7.00000000000000e+02	-3.92565368818633e-02	7.00000000000000e+02	-1.02737267736320e-01	7.00000000000000e+02	-4.39539574086970e-02
7.10000000000000e+02	-4.00004464540318e-02	7.10000000000000e+02	-1.03489599866865e-01	7.10000000000000e+02	-4.46904289406028e-02
7.20000000000000e+02	-4.05977344782331e-02	7.20000000000000e+02	-1.04203562020071e-01	7.20000000000000e+02	-4.52277733353683e-02
7.30000000000000e+02	-4.09224813804062e-02	7.30000000000000e+02	-1.05296410733082e-01	7.30000000000000e+02	-4.55062927014136e-02
7.40000000000000e+02	-4.10208192191368e-02	7.40000000000000e+02	-1.06735967313025e-01	7.40000000000000e+02	-4.60008960772621e-02
7.50000000000000e+02	-4.12624538674790e-02	7.50000000000000e+02	-1.07964847143241e-01	7.50000000000000e+02	-4.64794908540008e-02
7.60000000000000e+02	-4.16559240161119e-02	7.60000000000000e+02	-1.09257386768203e-01	7.60000000000000e+02	-4.69016219553820e-02
7.70000000000000e+02	-4.22374958009901e-02	7.70000000000000e+02	-1.10660816899672e-01	7.70000000000000e+02	-4.73910071139455e-02
7.80000000000000e+02	-4.29631592973387e-02	7.80000000000000e+02	-1.12085379370331e-01	7.80000000000000e+02	-4.78421820801900e-02
7.90000000000000e+02	-4.37937816631847e-02	7.90000000000000e+02	-1.13536297373407e-01	7.90000000000000e+02	-4.83893677783454e-02
8.00000000000000e+02	-4.46686593370957e-02	8.00000000000000e+02	-1.15041272104444e-01	8.00000000000000e+02	-4.88473312945908e-02
8.10000000000000e+02	-4.54470216634288e-02	8.10000000000000e+02	-1.16351619363155e-01	8.10000000000000e+02	-4.91157256321061e-02
8.20000000000000e+02	-4.61803126797185e-02	8.20000000000000e+02	-1.17716146802604e-01	8.20000000000000e+02	-4.93998767681632e-02
8.30000000000000e+02	-4.69410233806690e-02	8.30000000000000e+02	-1.19274253791991e-01	8.30000000000000e+02	-4.97288858186893e-02
8.40000000000000e+02	-4.77829016120052e-02	8.40000000000000e+02	-1.20887900598032e-01	8.40000000000000e+02	-5.02029508485999e-02
8.50000000000000e+02	-4.84087806541043e-02	8.50000000000000e+02	-1.21982938123690e-01	8.50000000000000e+02	-5.06475003373173e-02
8.60000000000000e+02	-4.84175663332228e-02	8.60000000000000e+02	-1.23215910111041e-01	8.60000000000000e+02	-5.11432150753184e-02
8.70000000000000e+02	-4.85023094395051e-02	8.70000000000000e+02	-1.24025465723238e-01	8.70000000000000e+02	-5.17437195993616e-02
8.80000000000000e+02	-4.87187416799252e-02	8.80000000000000e+02	-1.24785590908286e-01	8.80000000000000e+02	-5.22151539954064e-02
8.90000000000000e+02	-4.90595338047986e-02	8.90000000000000e+02	-1.25608682593476e-01	8.90000000000000e+02	-5.26750369319836e-02
9.00000000000000e+02	-4.95544435797955e-02	9.00000000000000e+02	-1.26527364516521e-01	9.00000000000000e+02	-5.28805556642119e-02
9.10000000000000e+02	-5.02374502308554e-02	9.10000000000000e+02	-1.26819769778565e-01	9.10000000000000e+02	-5.31632782807578e-02
9.20000000000000e+02	-5.11338099787451e-02	9.20000000000000e+02	-1.27257034701349e-01	9.20000000000000e+02	-5.35779566256759e-02
9.30000000000000e+02	-5.21955827856490e-02	9.30000000000000e+02	-1.28589994285118e-01	9.30000000000000e+02	-5.38179214501660e-02
9.40000000000000e+02	-5.32364614893952e-02	9.40000000000000e+02	-1.29671741025871e-01	9.40000000000000e+02	-5.41028097775735e-02
9.50000000000000e+02	-5.42072734886423e-02	9.50000000000000e+02	-1.30321954175736e-01	9.50000000000000e+02	-5.43803306326907e-02
9.60000000000000e+02	-5.49632341437492e-02	9.60000000000000e+02	-1.31038476285184e-01	9.60000000000000e+02	-5.47907137194535e-02
9.70000000000000e+02	-5.51905497400904e-02	9.70000000000000e+02	-1.32052425982030e-01	9.70000000000000e+02	-5.52466101908848e-02
9.80000000000000e+02	-5.52140541871904e-02	9.80000000000000e+02	-1.32955005419983e-01	9.80000000000000e+02	-5.56651726170746e-02
9.90000000000000e+02	-5.52880266514856e-02	9.90000000000000e+02	-1.33937232663049e-01	9.90000000000000e+02	-5.61622564709639e-02
1.00000000000000e+03	-5.54463776355372e-02	1.00000000000000e+03	-1.35124228756237e-01	1.00000000000000e+03	-5.64631314382551e-02
1.01000000000000e+03	-5.57526882852390e-02	1.01000000000000e+03	-1.36885191560686e-01	1.01000000000000e+03	-5.66600487419185e-02
1.02000000000000e+03	-5.62677178962947e-02	1.02000000000000e+03	-1.39062693536325e-01	1.02000000000000e+03	-5.70062108110991e-02
1.03000000000000e+03	-5.69746769252169e-02	1.03000000000000e+03	-1.41094292862290e-01	1.03000000000000e+03	-5.74243612507824e-02
1.04000000000000e+03	-5.76894494496502e-02	1.04000000000000e+03	-1.43052804097871e-01	1.04000000000000e+03	-5.77680777151853e-02
1.05000000000000e+03	-5.81898132580901e-02	1.05000000000000e+03	-1.45143171621762e-01	1.05000000000000e+03	-5.82845550468727e-02
1.06000000000000e+03	-5.86871485655304e-02	1.06000000000000e+03	-1.46324852801611e-01	1.06000000000000e+03	-5.88708583183475e-02
1.07000000000000e+03	-5.92830521618285e-02	1.07000000000000e+03	-1.47395315609283e-01	1.07000000000000e+03	-5.92638553972688e-02
1.08000000000000e+03	-6.00228214867339e-02	1.08000000000000e+03	-1.48080704893143e-01	1.08000000000000e+03	-5.98513570994518e-02
1.09000000000000e+03	-6.08921496080071e-02	1.09000000000000e+03	-1.49106880474914e-01	1.09000000000000e+03	-6.04108654497972e-02
1.10000000000000e+03	-6.18927701009136e-02	1.10000000000000e+03	-1.50511728954068e-01	1.10000000000000e+03	-6.06951880550556e-02
1.11000000000000e+03	-6.29786089955997e-02	1.11000000000000e+03	-1.51401161375679e-01	1.11000000000000e+03	-6.11716330510047e-02
1.12000000000000e+03	-6.40601116873558e-02	1.12000000000000e+03	-1.52237343205108e-01	1.12000000000000e+03	-6.16254152558129e-02
1.13000000000000e+03	-6.51071335062630e-02	1.13000000000000e+03	-1.53420504013805e-01	1.13000000000000e+03	-6.18658735327618e-02
1.14000000000000e+03	-6.60678041856574e-02	1.14000000000000e+03	-1.53968192304142e-01	1.14000000000000e+03	-6.21711860865830e-02
1.15000000000000e+03	-6.66336718524020e-02	1.15000000000000e+03	-1.54278272027628e-01	1.15000000000000e+03	-6.27785729835246e-02
1.16000000000000e+03	-6.70309670532910e-02	1.16000000000000e+03	-1.55038476453325e-01	1.16000000000000e+03	-6.31900326807317e-02
1.17000000000000e+03	-6.73838559633327e-02	1.17000000000000e+03	-1.56063135465691e-01	1.17000000000000e+03	-6.35821137092776e-02
1.18000000000000e+03	-6.78476820611164e-02	1.18000000000000e+03	-1.56694559650283e-01	1.18000000000000e+03	-6.38413024190115e-02
1.19000000000000e+03	-6.84675587835910e-02	1.19000000000000e+03	-1.57549541049562e-01	1.19000000000000e+03	-6.41943886994308e-02
1.20000000000000e+03	-6.91884174836640e-02	1.20000000000000e+03	-1.58649128504059e-01	1.20000000000000e+03	-6.45862190320200e-02
1.21000000000000e+03	-6.99437309543396e-02	1.21000000000000e+03	-1.59701133271355e-01	1.21000000000000e+03	-6.47512205078564e-02
1.22000000000000e+03	-7.03663926778253e-02	1.22000000000000e+03	-1.60984116675570e-01	1.22000000000000e+03	-6.50371027825456e-02
1.23000000000000e+03	-7.06121688902423e-02	1.23000000000000e+03	-1.62180746962384e-01	1.23000000000000e+03	-6.53557142369648e-02
1.24000000000000e+03	-7.09349583700482e-02	1.24000000000000e+03	-1.63436221499902e-01	1.24000000000000e+03	-6.56608752368853e-02
1.25000000000000e+03	-7.14076811221547e-02	1.25000000000000e+03	-1.65091200422384e-01	1.25000000000000e+03	-6.61503476232127e-02
1.26000000000000e+03	-7.20595965684251e-02	1.26000000000000e+03	-1.65925567069499e-01	1.26000000000000e+03	-6.65901244335440e-02
1.27000000000000e+03	-7.28991427655975e-02	1.27000000000000e+03	-1.66704801016685e-01	1.27000000000000e+03	-6.69530395965438e-02
1.28000000000000e+03	-7.39241156605506e-02	1.28000000000000e+03	-1.67139971148420e-01	1.28000000000000e+03	-6.73264891695809e-02
1.29000000000000e+03	-7.50700257731331e-02	1.29000000000000e+03	-1.67804896135310e-01	1.29000000000000e+03	-6.77181609244109e-02
1.30000000000000e+03	-7.60250709697055e-02	1.30000000000000e+03	-1.68396504821276e-01	1.30000000000000e+03	-6.81617515012240e-02
1.31000000000000e+03	-7.63120486939674e-02	1.31000000000000e+03	-1.68626716205377e-01	1.31000000000000e+03	-6.84843684512471e-02
1.32000000000000e+03	-7.64558642349324e-02	1.32000000000000e+03	-1.69441063138931e-01	1.32000000000000e+03	-6.87437644552195e-02
1.33000000000000e+03	-7.68023872498015e-02	1.33000000000000e+03	-1.70548183570835e-01	1.33000000000000e+03	-6.90565333482416e-02
1.34000000000000e+03	-7.73935639765453e-02	1.34000000000000e+03	-1.71437699930515e-01	1.34000000000000e+03	-6.93415802397250e-02
1.35000000000000e+03	-7.82220437224771e-02	1.35000000000000e+03	-1.72354771955153e-01	1.35000000000000e+03	-6.96727492621464e-02
1.36000000000000e+03	-7.91835339112967e-02	1.36000000000000e+03	-1.72905763076646e-01	1.36000000000000e+03	-7.02521489626156e-02
1.37000000000000e+03	-8.00082669539922e-02	1.37000000000000e+03	-1.73609260201030e-01	1.37000000000000e+03	-7.06962885269783e-02
1.38000000000000e+03	-8.04461769555170e-02	1.38000000000000e+03	-1.73966766759718e-01	1.38000000000000e+03	-7.11582729148060e-02
1.39000000000000e+03	-8.09077794586745e-02	1.39000000000000e+03	-1.74358998659855e-01	1.39000000000000e+03	-7.16276020622233e-02
1.40000000000000e+03	-8.15267851745787e-02	1.40000000000000e+03	-1.75011809779559e-01	1.40000000000000e+03	-7.21398985028492e-02
1.41000000000000e+03	-8.21372543226895e-02	1.41000000000000e+03	-1.76002276860628e-01	1.41000000000000e+03	-7.25825890997159e-02
1.42000000000000e+03	-8.26100565812134e-02	1.42000000000000e+03	-1.77285911240401e-01	1.42000000000000e+03	-7.30119857958078e-02
1.43000000000000e+03	-8.27580649845181e-02	1.43000000000000e+03	-1.78421452226709e-01	1.43000000000000e+03	-7.32569556052827e-02
1.44000000000000e+03	-8.30007746162512e-02	1.44000000000000e+03	-1.79618861496593e-01	1.44000000000000e+03	-7.34102636088836e-02
1.45000000000000e+03	-8.34886202352655e-02	1.45000000000000e+03	-1.81037292611488e-01	1.45000000000000e+03	-7.37066495380150e-02
1.46000000000000e+03	-8.43149126329053e-02	1.46000000000000e+03	-1.81920887116809e-01	1.46000000000000e+03	-7.39106547896659e-02
1.47000000000000e+03	-8.54256276845871e-02	1.47000000000000e+03	-1.82378383135790e-01	1.47000000000000e+03	-7.41454157087647e-02
1.48000000000000e+03	-8.65787980265901e-02	1.48000000000000e+03	-1.82915682353959e-01	1.48000000000000e+03	-7.43732971767260e-02
1.49000000000000e+03	-8.74810258747549e-02	1.49000000000000e+03	-1.83637537629417e-01	1.49000000000000e+03	-7.45041354102614e-02
1.50000000000000e+03	-8.76353005028926e-02	1.50000000000000e+03	-1.84056052996771e-01	1.50000000000000e+03	-7.49245136480434e-02
1.51000000000000e+03	-8.77354830297940e-02	1.51000000000000e+03	-1.84530383352754e-01	1.51000000000000e+03	-7.52729812719086e-02
1.52000000000000e+03	-8.79987560175040e-02	1.52000000000000e+03	-1.85271311964223e-01	1.52000000000000e+03	-7.56670276801168e-02
1.53000000000000e+03	-8.84189875599052e-02	1.53000000000000e+03	-1.86426535506470e-01	1.53000000000000e+03	-7.61446850700125e-02
1.54000000000000e+03	-8.89676765623906e-02	1.54000000000000e+03	-1.86924051681346e-01	1.54000000000000e+03	-7.65153107530149e-02
1.55000000000000e+03	-8.97468239875260e-02	1.55000000000000e+03	-1.87299749013370e-01	1.55000000000000e+03	-7.69842088873466e-02
1.56000000000000e+03	-9.06506883394905e-02	1.56000000000000e+03	-1.87980673181681e-01	1.56000000000000e+03	-7.74848753684660e-02
1.57000000000000e+03	-9.15821219780313e-02	1.57000000000000e+03	-1.89061896721046e-01	1.57000000000000e+03	-7.78418754888097e-02
1.58000000000000e+03	-9.24468610002720e-02	1.58000000000000e+03	-1.90020880939963e-01	1.58000000000000e+03	-7.82631539303729e-02
1.59000000000000e+03	-9.32037488806942e-02	1.59000000000000e+03	-1.90655695032946e-01	1.59000000000000e+03	-7.87349046471380e-02
1.60000000000000e+03	-9.38636556663437e-02	1.60000000000000e+03	-1.91883550549005e-01	1.60000000000000e+03	-7.88306224036605e-02
1.61000000000000e+03	-9.43724522330372e-02	1.61000000000000e+03	-1.93504482287723e-01	1.61000000000000e+03	-7.90469156449508e-02
1.62000000000000e+03	-9.48696547211607e-02	1.62000000000000e+03	-1.94958753005686e-01	1.62000000000000e+03	-7.93064742151145e-02
1.63000000000000e+03	-9.54130126804307e-02	1.63000000000000e+03	-1.95696056010516e-01	1.63000000000000e+03	-7.94495601576386e-02
1.64000000000000e+03	-9.61677911576594e-02	1.64000000000000e+03	-1.95929912552212e-01	1.64000000000000e+03	-7.97189662238058e-02
1.65000000000000e+03	-9.71000799429217e-02	1.65000000000000e+03	-1.96501181000901e-01	1.65000000000000e+03	-7.99389929593946e-02
1.66000000000000e+03	-9.78997881911390e-02	1.66000000000000e+03	-1.97123566826109e-01	1.66000000000000e+03	-8.03240933614939e-02
1.67000000000000e+03	-9.81485664368058e-02	1.67000000000000e+03	-1.98082893043111e-01	1.67000000000000e+03	-8.07472837811382e-02
1.68000000000000e+03	-9.82956742433799e-02	1.68000000000000e+03	-1.98792542197184e-01	1.68000000000000e+03	-8.11119627511784e-02
1.69000000000000e+03	-9.87001120163227e-02	1.69000000000000e+03	-1.99835979479060e-01	1.69000000000000e+03	-8.16128609285590e-02
1.70000000000000e+03	-9.93864483499182e-02	1.70000000000000e+03	-2.01209594004443e-01	1.70000000000000e+03	-8.21237220193029e-02
1.71000000000000e+03	-1.00322161259566e-01	1.71000000000000e+03	-2.02309929660200e-01	1.71000000000000e+03	-8.24676617511886e-02
1.72000000000000e+03	-1.01458993052023e-01	1.72000000000000e+03	-2.03090919104618e-01	1.72000000000000e+03	-8.28183449624734e-02
1.73000000000000e+03	-1.02687997335851e-01	1.73000000000000e+03	-2.03993500903069e-01	1.73000000000000e+03	-8.31183972613000e-02
1.74000000000000e+03	-1.03729494670193e-01	1.74000000000000e+03	-2.04505848358226e-01	1.74000000000000e+03	-8.33216727369922e-02
1.75000000000000e+03	-1.04521010818098e-01	1.75000000000000e+03	-2.05055507551100e-01	1.75000000000000e+03	-8.36249763777007e-02
1.76000000000000e+03	-1.05368961857695e-01	1.76000000000000e+03	-2.05609905456888e-01	1.76000000000000e+03	-8.39861685906043e-02
1.77000000000000e+03	-1.06161047004528e-01	1.77000000000000e+03	-2.06356460141560e-01	1.77000000000000e+03	-8.43627482120220e-02
1.78000000000000e+03	-1.06831650121560e-01	1.78000000000000e+03	-2.07435388703388e-01	1.78000000000000e+03	-8.46873345648575e-02
1.79000000000000e+03	-1.07568803305860e-01	1.79000000000000e+03	-2.08587083367298e-01	1.79000000000000e+03	-8.50577193052536e-02
1.80000000000000e+03	-1.08460359093911e-01	1.80000000000000e+03	-2.09642652822617e-01	1.80000000000000e+03	-8.55621931127877e-02
1.81000000000000e+03	-1.09253683070869e-01	1.81000000000000e+03	-2.10825452792070e-01	1.81000000000000e+03	-8.60800383912909e-02
1.82000000000000e+03	-1.09609145336420e-01	1.82000000000000e+03	-2.11729159994632e-01	1.82000000000000e+03	-8.63097155617254e-02
1.83000000000000e+03	-1.09993796567494e-01	1.83000000000000e+03	-2.12362777098640e-01	1.83000000000000e+03	-8.66218758378148e-02
1.84000000000000e+03	-1.10551488228471e-01	1.84000000000000e+03	-2.13068796155606e-01	1.84000000000000e+03	-8.69063670176188e-02
1.85000000000000e+03	-1.11298335240901e-01	1.85000000000000e+03	-2.14195322469607e-01	1.85000000000000e+03	-8.72004922051797e-02
1.86000000000000e+03	-1.12225430606911e-01	1.86000000000000e+03	-2.15502671574934e-01	1.86000000000000e+03	-8.74580014637404e-02
1.87000000000000e+03	-1.13291331019289e-01	1.87000000000000e+03	-2.16541068862090e-01	1.87000000000000e+03	-8.78312794758177e-02
1.88000000000000e+03	-1.14099008106808e-01	1.88000000000000e+03	-2.17779022862845e-01	1.88000000000000e+03	-8.82432056528394e-02
1.89000000000000e+03	-1.14535116638394e-01	1.89000000000000e+03	-2.19186114902295e-01	1.89000000000000e+03	-8.85978078783644e-02
1.90000000000000e+03	-1.14936377890755e-01	1.90000000000000e+03	-2.20558989826733e-01	1.90000000000000e+03	-8.89827803720070e-02
1.91000000000000e+03	-1.15430397030468e-01	1.91000000000000e+03	-2.21062108742545e-01	1.91000000000000e+03	-8.93771948401957e-02
1.92000000000000e+03	-1.16065297642166e-01	1.92000000000000e+03	-2.21668736571472e-01	1.92000000000000e+03	-8.95680798993533e-02
1.93000000000000e+03	-1.16831663581905e-01	1.93000000000000e+03	-2.22041064865549e-01	1.93000000000000e+03	-8.99577085403805e-02
1.94000000000000e+03	-1.17700867271375e-01	1.94000000000000e+03	-2.22208063941572e-01	1.94000000000000e+03	-9.04874115563914e-02
1.95000000000000e+03	-1.18631655167127e-01	1.95000000000000e+03	-2.22870544964666e-01	1.95000000000000e+03	-9.07796051717017e-02
1.96000000000000e+03	-1.19605338928257e-01	1.96000000000000e+03	-2.23982000514710e-01	1.96000000000000e+03	-9.12547056661937e-02
1.97000000000000e+03	-1.20707680432070e-01	1.97000000000000e+03	-2.24929788528930e-01	1.97000000000000e+03	-9.16756971987049e-02
1.98000000000000e+03	-1.21977400266984e-01	1.98000000000000e+03	-2.25552204174228e-01	1.98000000000000e+03	-9.19246988159719e-02
1.99000000000000e+03	-1.23260161932926e-01	1.99000000000000e+03	-2.26466857171775e-01	1.99000000000000e+03	-9.21549728511047e-02
2.00000000000000e+03	-1.24040158591431e-01	2.00000000000000e+03	-2.28111285391849e-01	2.00000000000000e+03	-9.25408286868961e-02
2.01000000000000e+03	-1.24455748953985e-01	2.01000000000000e+03	-2.29946106930496e-01	2.01000000000000e+03	-9.29324090741521e-02
2.02000000000000e+03	-1.24977979980538e-01	2.02000000000000e+03	-2.31044564923008e-01	2.02000000000000e+03	-9.31964068112754e-02
2.03000000000000e+03	-1.25735392134807e-01	2.03000000000000e+03	-2.31932941797434e-01	2.03000000000000e+03	-9.36284514563004e-02
2.04000000000000e+03	-1.26723509860508e-01	2.04000000000000e+03	-2.32884924722869e-01	2.04000000000000e+03	-9.40874462115835e-02
2.05000000000000e+03	-1.27834882478627e-01	2.05000000000000e+03	-2.34106480250586e-01	2.05000000000000e+03	-9.43430661852208e-02
2.06000000000000e+03	-1.28473121439496e-01	2.06000000000000e+03	-2.35077483867276e-01	2.06000000000000e+03	-9.46686866459566e-02
2.07000000000000e+03	-1.28529337381526e-01	2.07000000000000e+03	-2.36004847723070e-01	2.07000000000000e+03	-9.50267489027657e-02
2.08000000000000e+03	-1.28697516401849e-01	2.08000000000000e+03	-2.37197627260979e-01	2.08000000000000e+03	-9.51608499551029e-02
2.09000000000000e+03	-1.29111209619970e-01	2.09000000000000e+03	-2.38086976855862e-01	2.09000000000000e+03	-9.54549860429327e-02
2.10000000000000e+03	-1.29789090866005e-01	2.10000000000000e+03	-2.38642076993248e-01	2.10000000000000e+03	-9.57635698744609e-02
2.11000000000000e+03	-1.30641236726200e-01	2.11000000000000e+03	-2.39114237179230e-01	2.11000000000000e+03	-9.58994092605106e-02
2.12000000000000e+03	-1.31495146003231e-01	2.12000000000000e+03	-2.39593133217711e-01	2.12000000000000e+03	-9.61161705334272e-02
2.13000000000000e+03	-1.32114965159794e-01	2.13000000000000e+03	-2.40183747461442e-01	2.13000000000000e+03	-9.64751213132500e-02
2.14000000000000e+03	-1.32674969809505e-01	2.14000000000000e+03	-2.41011608839072e-01	2.14000000000000e+03	-9.68608085323250e-02
2.15000000000000e+03	-1.33405679032487e-01	2.15000000000000e+03	-2.41978152554440e-01	2.15000000000000e+03	-9.71110364505056e-02
2.16000000000000e+03	-1.34271639932827e-01	2.16000000000000e+03	-2.42951686809278e-01	2.16000000000000e+03	-9.75326046349463e-02
2.17000000000000e+03	-1.35052701226353e-01	2.17000000000000e+03	-2.44029932009220e-01	2.17000000000000e+03	-9.77816055017784e-02
2.18000000000000e+03	-1.35535800738035e-01	2.18000000000000e+03	-2.45073009020414e-01	2.18000000000000e+03	-9.79973246492406e-02
2.19000000000000e+03	-1.35887902616049e-01	2.19000000000000e+03	-2.45838691306247e-01	2.19000000000000e+03	-9.82463189366459e-02
2.20000000000000e+03	-1.36612256964656e-01	2.20000000000000e+03	-2.46551864169620e-01	2.20000000000000e+03	-9.83152512587560e-02
2.21000000000000e+03	-1.37754714616006e-01	2.21000000000000e+03	-2.47374379014429e-01	2.21000000000000e+03	-9.84341533492339e-02
2.22000000000000e+03	-1.39247455040875e-01	2.22000000000000e+03	-2.48408570413374e-01	2.22000000000000e+03	-9.87672714833475e-02
2.23000000000000e+03	-1.40831486382396e-01	2.23000000000000e+03	-2.49350151918733e-01	2.23000000000000e+03	-9.91188239648859e-02
2.24000000000000e+03	-1.41786326310585e-01	2.24000000000000e+03	-2.50182769451915e-01	2.24000000000000e+03	-9.94535093139518e-02
2.25000000000000e+03	-1.42348646983430e-01	2.25000000000000e+03	-2.51030685841821e-01	2.25000000000000e+03	-9.98193335222420e-02
2.26000000000000e+03	-1.42853501336025e-01	2.26000000000000e+03	-2.52219800581464e-01	2.26000000000000e+03	-1.00106826029707e-01
2.27000000000000e+03	-1.43405634859387e-01	2.27000000000000e+03	-2.53435593301990e-01	2.27000000000000e+03	-1.00475423223316e-01
2.28000000000000e+03	-1.43929778018070e-01	2.28000000000000e+03	-2.54370005566872e-01	2.28000000000000e+03	-1.00712779036229e-01
2.29000000000000e+03	-1.44144025144635e-01	2.29000000000000e+03	-2.55322233345945e-01	2.29000000000000e+03	-1.00929790176633e-01
2.30000000000000e+03	-1.44221468060628e-01	2.30000000000000e+03	-2.56672468637419e-01	2.30000000000000e+03	-1.01201347036698e-01
2.31000000000000e+03	-1.44505766963313e-01	2.31000000000000e+03	-2.57069913568975e-01	2.31000000000000e+03	-1.01473616380915e-01
2.32000000000000e+03	-1.45103558517396e-01	2.32000000000000e+03	-2.57194772733855e-01	2.32000000000000e+03	-1.01734250231986e-01
2.33000000000000e+03	-1.46036214324460e-01	2.33000000000000e+03	-2.57841407211734e-01	2.33000000000000e+03	-1.02071301696070e-01
2.34000000000000e+03	-1.47224169579643e-01	2.34000000000000e+03	-2.59010184792774e-01	2.34000000000000e+03	-1.02527019383153e-01
2.35000000000000e+03	-1.48538237949338e-01	2.35000000000000e+03	-2.59953362151452e-01	2.35000000000000e+03	-1.02952467008178e-01
2.36000000000000e+03	-1.49803910454634e-01	2.36000000000000e+03	-2.60862866513168e-01	2.36000000000000e+03	-1.03289457585393e-01
2.37000000000000e+03	-1.50749092302494e-01	2.37000000000000e+03	-2.61758905337718e-01	2.37000000000000e+03	-1.03470225733252e-01
2.38000000000000e+03	-1.51299848094722e-01	2.38000000000000e+03	-2.62778743344142e-01	2.38000000000000e+03	-1.03620218529368e-01
2.39000000000000e+03	-1.51762871278114e-01	2.39000000000000e+03	-2.63909444731852e-01	2.39000000000000e+03	-1.03930400642832e-01
2.40000000000000e+03	-1.52299031820841e-01	2.40000000000000e+03	-2.64891722917323e-01	2.40000000000000e+03	-1.04156991583315e-01
2.41000000000000e+03	-1.52796122527537e-01	2.41000000000000e+03	-2.65932678007608e-01	2.41000000000000e+03	-1.04309078357711e-01
2.42000000000000e+03	-1.53211019559699e-01	2.42000000000000e+03	-2.66738202125722e-01	2.42000000000000e+03	-1.04687057792012e-01
2.43000000000000e+03	-1.53588176575638e-01	2.43000000000000e+03	-2.67754665435118e-01	2.43000000000000e+03	-1.05085074408403e-01
2.44000000000000e+03	-1.54001871362598e-01	2.44000000000000e+03	-2.68470088895206e-01	2.44000000000000e+03	-1.05353779381396e-01
2.45000000000000e+03	-1.54667588487800e-01	2.45000000000000e+03	-2.69066253267752e-01	2.45000000000000e+03	-1.05694225161250e-01
2.46000000000000e+03	-1.55630190177362e-01	2.46000000000000e+03	-2.69688285454129e-01	2.46000000000000e+03	-1.05820912961898e-01
2.47000000000000e+03	-1.56833867959021e-01	2.47000000000000e+03	-2.70463957371902e-01	2.47000000000000e+03	-1.06020332084317e-01
2.48000000000000e+03	-1.58190649538694e-01	2.48000000000000e+03	-2.71622394885560e-01	2.48000000000000e+03	-1.06364544057211e-01
2.49000000000000e+03	-1.59173851099950e-01	2.49000000000000e+03	-2.73058741023803e-01	2.49000000000000e+03	-1.06776315445831e-01
2.50000000000000e+03	-1.59464654183050e-01	2.50000000000000e+03	-2.73812132676260e-01	2.50000000000000e+03	-1.07005152481225e-01
2.51000000000000e+03	-1.59808823190247e-01	2.51000000000000e+03	-2.74236595680606e-01	2.51000000000000e+03	-1.07268227466619e-01
2.52000000000000e+03	-1.60370717872425e-01	2.52000000000000e+03	-2.75031597930394e-01	2.52000000000000e+03	-1.07649661887466e-01
2.53000000000000e+03	-1.61083489232285e-01	2.53000000000000e+03	-2.75954818554343e-01	2.53000000000000e+03	-1.07904745879164e-01
2.54000000000000e+03	-1.61850341060843e-01	2.54000000000000e+03	-2.76465544783935e-01	2.54000000000000e+03	-1.08025947301590e-01
2.55000000000000e+03	-1.62452818822620e-01	2.55000000000000e+03	-2.77098086054705e-01	2.55000000000000e+03	-1.08250976355788e-01
2.56000000000000e+03	-1.62935683518293e-01	2.56000000000000e+03	-2.78159412354786e-01	2.56000000000000e+03	-1.08486618222739e-01
2.57000000000000e+03	-1.63596803584323e-01	2.57000000000000e+03	-2.79103020063960e-01	2.57000000000000e+03	-1.08781665243371e-01
2.58000000000000e+03	-1.64613877161114e-01	2.58000000000000e+03	-2.79751226638961e-01	2.58000000000000e+03	-1.09043196368127e-01
2.59000000000000e+03	-1.66017740531183e-01	2.59000000000000e+03	-2.80637650891586e-01	2.59000000000000e+03	-1.09335489603106e-01
2.60000000000000e+03	-1.67635720627528e-01	2.60000000000000e+03	-2.81912137626378e-01	2.60000000000000e+03	-1.09597335347450e-01
2.61000000000000e+03	-1.68810846282260e-01	2.61000000000000e+03	-2.82475463332030e-01	2.61000000000000e+03	-1.09981450421132e-01
2.62000000000000e+03	-1.69169653604754e-01	2.62000000000000e+03	-2.82820078855493e-01	2.62000000000000e+03	-1.10458075430847e-01
2.63000000000000e+03	-1.69431268855738e-01	2.63000000000000e+03	-2.83831070698805e-01	2.63000000000000e+03	-1.10816569164027e-01
2.64000000000000e+03	-1.69974291351362e-01	2.64000000000000e+03	-2.85203588574216e-01	2.64000000000000e+03	-1.11041777812814e-01
2.65000000000000e+03	-1.70673275234383e-01	2.65000000000000e+03	-2.86351194432909e-01	2.65000000000000e+03	-1.11420768880235e-01
2.66000000000000e+03	-1.71353003731691e-01	2.66000000000000e+03	-2.87180240651169e-01	2.66000000000000e+03	-1.11746173862968e-01
2.67000000000000e+03	-1.71913446065443e-01	2.67000000000000e+03	-2.88319587945148e-01	2.67000000000000e+03	-1.11951964923276e-01
2.68000000000000e+03	-1.72485732143511e-01	2.68000000000000e+03	-2.89388171706436e-01	2.68000000000000e+03	-1.12254549455989e-01
2.69000000000000e+03	-1.73155104757906e-01	2.69000000000000e+03	-2.90141484007569e-01	2.69000000000000e+03	-1.12569962889716e-01
2.70000000000000e+03	-1.74059720066554e-01	2.70000000000000e+03	-2.90751425884281e-01	2.70000000000000e+03	-1.12758392313459e-01
2.71000000000000e+03	-1.75282850614279e-01	2.71000000000000e+03	-2.91448515841776e-01	2.71000000000000e+03	-1.13106966279039e-01
2.72000000000000e+03	-1.76783342178868e-01	2.72000000000000e+03	-2.92680184666618e-01	2.72000000000000e+03	-1.13162378909242e-01
2.73000000000000e+03	-1.78397002481453e-01	2.73000000000000e+03	-2.93668681471509e-01	2.73000000000000e+03	-1.13347261103874e-01
2.74000000000000e+03	-1.79238021829657e-01	2.74000000000000e+03	-2.94845085359264e-01	2.74000000000000e+03	-1.13562416644506e-01
2.75000000000000e+03	-1.79318812966399e-01	2.75000000000000e+03	-2.96373600536933e-01	2.75000000000000e+03	-1.13747351038786e-01
2.76000000000000e+03	-1.79399709130390e-01	2.76000000000000e+03	-2.97586635364090e-01	2.76000000000000e+03	-1.14122176393053e-01
2.77000000000000e+03	-1.79621357944112e-01	2.77000000000000e+03	-2.98382500043534e-01	2.77000000000000e+03	-1.14507693323163e-01
2.78000000000000e+03	-1.80045817833716e-01	2.78000000000000e+03	-2.98899444419045e-01	2.78000000000000e+03	-1.14867354120879e-01
2.79000000000000e+03	-1.80674410422524e-01	2.79000000000000e+03	-2.99720378414019e-01	2.79000000000000e+03	-1.15236476454851e-01
2.80000000000000e+03	-1.81481099120338e-01	2.80000000000000e+03	-3.00193445486756e-01	2.80000000000000e+03	-1.15510618367633e-01
2.81000000000000e+03	-1.82415615485287e-01	2.81000000000000e+03	-3.00482306998589e-01	2.81000000000000e+03	-1.15572529950131e-01
2.82000000000000e+03	-1.83457550395608e-01	2.82000000000000e+03	-3.00959175205105e-01	2.82000000000000e+03	-1.15684154756234e-01
2.83000000000000e+03	-1.84642809111142e-01	2.83000000000000e+03	-3.01893786147816e-01	2.83000000000000e+03	-1.15929370992995e-01
2.84000000000000e+03	-1.85975314024812e-01	2.84000000000000e+03	-3.03181515829996e-01	2.84000000000000e+03	-1.16169129983082e-01
2.85000000000000e+03	-1.87407555876529e-01	2.85000000000000e+03	-3.04272669209357e-01	2.85000000000000e+03	-1.16335799383243e-01
2.86000000000000e+03	-1.88461003101206e-01	2.86000000000000e+03	-3.05344773113934e-01	2.86000000000000e+03	-1.16688357228465e-01
2.87000000000000e+03	-1.88848120606419e-01	2.87000000000000e+03	-3.06578058093019e-01	2.87000000000000e+03	-1.17036623738433e-01
2.88000000000000e+03	-1.89175235274454e-01	2.88000000000000e+03	-3.08210592447805e-01	2.88000000000000e+03	-1.17340262394109e-01
2.89000000000000e+03	-1.89744520176396e-01	2.89000000000000e+03	-3.09845662596517e-01	2.89000000000000e+03	-1.17705563849128e-01
2.90000000000000e+03	-1.90532050390160e-01	2.90000000000000e+03	-3.10922026031834e-01	2.90000000000000e+03	-1.18065364220872e-01
2.91000000000000e+03	-1.91271667967980e-01	2.91000000000000e+03	-3.11840794060908e-01	2.91000000000000e+03	-1.18381123838547e-01
2.92000000000000e+03	-1.91810587050034e-01	2.92000000000000e+03	-3.13112176245733e-01	2.92000000000000e+03	-1.18613481918340e-01
2.93000000000000e+03	-1.92265668067063e-01	2.93000000000000e+03	-3.14289416439087e-01	2.93000000000000e+03	-1.18878194458837e-01
2.94000000000000e+03	-1.92917996590691e-01	2.94000000000000e+03	-3.14896820240270e-01	2.94000000000000e+03	-1.19283898367585e-01
2.95000000000000e+03	-1.93813446495106e-01	2.95000000000000e+03	-3.15701855089907e-01	2.95000000000000e+03	-1.19601095842969e-01
2.96000000000000e+03	-1.94986170450487e-01	2.96000000000000e+03	-3.16890329911936e-01	2.96000000000000e+03	-1.19931064673109e-01
2.97000000000000e+03	-1.96353192565585e-01	2.97000000000000e+03	-3.17909582158646e-01	2.97000000000000e+03	-1.20230652398416e-01
2.98000000000000e+03	-1.97579298846506e-01	2.98000000000000e+03	-3.18377137240126e-01	2.98000000000000e+03	-1.20515371618243e-01
2.99000000000000e+03	-1.98059128041267e-01	2.99000000000000e+03	-3.18674374026251e-01	2.99000000000000e+03	-1.20883159290630e-01
3.00000000000000e+03	-1.98537446675693e-01	3.00000000000000e+03	-3.19376200056980e-01	3.00000000000000e+03	-1.21172481007642e-01
3.01000000000000e+03	-1.99282739383499e-01	3.01000000000000e+03	-3.20760333705579e-01	3.01000000000000e+03	-1.21531988588250e-01
3.02000000000000e+03	-2.00324827896197e-01	3.02000000000000e+03	-3.22130451144469e-01	3.02000000000000e+03	-1.21734281690607e-01
3.03000000000000e+03	-2.01544533222795e-01	3.03000000000000e+03	-3.23346947344747e-01	3.03000000000000e+03	-1.21832719539397e-01
3.04000000000000e+03	-2.02636798779704e-01	3.04000000000000e+03	-3.24728730722661e-01	3.04000000000000e+03	-1.21990546425035e-01
3.05000000000000e+03	-2.02934461514335e-01	3.05000000000000e+03	-3.25964506942131e-01	3.05000000000000e+03	-1.22266325635366e-01
3.06000000000000e+03	-2.03179836737391e-01	3.06000000000000e+03	-3.27496404814276e-01	3.06000000000000e+03	-1.22367029187298e-01
3.07000000000000e+03	-2.03748297778979e-01	3.07000000000000e+03	-3.28660858279989e-01	3.07000000000000e+03	-1.22527334659414e-01
3.08000000000000e+03	-2.04663507812362e-01	3.08000000000000e+03	-3.29545333898376e-01	3.08000000000000e+03	-1.22762580546176e-01
3.09000000000000e+03	-2.05724518078818e-01	3.09000000000000e+03	-3.30358951502037e-01	3.09000000000000e+03	-1.23014361339199e-01
3.10000000000000e+03	-2.06452377862040e-01	3.10000000000000e+03	-3.31202094072547e-01	3.10000000000000e+03	-1.23178850741871e-01
3.11000000000000e+03	-2.06719258443289e-01	3.11000000000000e+03	-3.32056046354468e-01	3.11000000000000e+03	-1.23394255145234e-01
3.12000000000000e+03	-2.06976782487084e-01	3.12000000000000e+03	-3.32699109737280e-01	3.12000000000000e+03	-1.23739657242407e-01
3.13000000000000e+03	-2.07511924690875e-01	3.13000000000000e+03	-3.33598360176259e-01	3.13000000000000e+03	-1.24012303283081e-01
3.14000000000000e+03	-2.08302308776107e-01	3.14000000000000e+03	-3.35008097582587e-01	3.14000000000000e+03	-1.24337786285100e-01
3.15000000000000e+03	-2.09238514062379e-01	3.15000000000000e+03	-3.35656728801739e-01	3.15000000000000e+03	-1.24631680801024e-01
3.16000000000000e+03	-2.10127391013373e-01	3.16000000000000e+03	-3.36222344701760e-01	3.16000000000000e+03	-1.24894761671179e-01
3.17000000000000e+03	-2.10889587497868e-01	3.17000000000000e+03	-3.37348892739081e-01	3.17000000000000e+03	-1.25199438057200e-01
3.18000000000000e+03	-2.11693862678724e-01	3.18000000000000e+03	-3.37856943846050e-01	3.18000000000000e+03	-1.25390527366804e-01
3.19000000000000e+03	-2.12676657405557e-01	3.19000000000000e+03	-3.38207564298212e-01	3.19000000000000e+03	-1.25603264747109e-01
3.20000000000000e+03	-2.13921321856041e-01	3.20000000000000e+03	-3.38998558633549e-01	3.20000000000000e+03	-1.25841352403643e-01
3.21000000000000e+03	-2.15378057728810e-01	3.21000000000000e+03	-3.40138220711546e-01	3.21000000000000e+03	-1.26114117570151e-01
3.22000000000000e+03	-2.16929091085548e-01	3.22000000000000e+03	-3.40961741669444e-01	3.22000000000000e+03	-1.26379829104648e-01
3.23000000000000e+03	-2.18336380940972e-01	3.23000000000000e+03	-3.41518719600345e-01	3.23000000000000e+03	-1.26695401878620e-01
3.24000000000000e+03	-2.19117685859977e-01	3.24000000000000e+03	-3.42320688959304e-01	3.24000000000000e+03	-1.26892107776475e-01
3.25000000000000e+03	-2.19323258516740e-01	3.25000000000000e+03	-3.43395309994169e-01	3.25000000000000e+03	-1.27110787968837e-01
3.26000000000000e+03	-2.19432263622088e-01	3.26000000000000e+03	-3.44543213117017e-01	3.26000000000000e+03	-1.27445374934951e-01
3.27000000000000e+03	-2.19684625023752e-01	3.27000000000000e+03	-3.45480792367931e-01	3.27000000000000e+03	-1.27737149413682e-01
3.28000000000000e+03	-2.20139666391060e-01	3.28000000000000e+03	-3.46237111843808e-01	3.28000000000000e+03	-1.27948314942128e-01
3.29000000000000e+03	-2.20816460716899e-01	3.29000000000000e+03	-3.47024216963230e-01	3.29000000000000e+03	-1.28360578854502e-01
3.30000000000000e+03	-2.21722891244260e-01	3.30000000000000e+03	-3.47779591984279e-01	3.30000000000000e+03	-1.28586926674082e-01
3.31000000000000e+03	-2.22824053159960e-01	3.31000000000000e+03	-3.49076838481836e-01	3.31000000000000e+03	-1.28795695547006e-01
3.32000000000000e+03	-2.23849985726549e-01	3.32000000000000e+03	-3.50046100515089e-01	3.32000000000000e+03	-1.29111906018047e-01
3.33000000000000e+03	-2.24370672926461e-01	3.33000000000000e+03	-3.50784467377829e-01	3.33000000000000e+03	-1.29365913480362e-01
3.34000000000000e+03	-2.24579464163735e-01	3.34000000000000e+03	-3.51813120381462e-01	3.34000000000000e+03	-1.29635561333638e-01
3.35000000000000e+03	-2.24920766286724e-01	3.35000000000000e+03	-3.52889742701255e-01	3.35000000000000e+03	-1.29954872468609e-01
3.36000000000000e+03	-2.25445467734401e-01	3.36000000000000e+03	-3.54252099428142e-01	3.36000000000000e+03	-1.30336899100627e-01
3.37000000000000e+03	-2.26195718135965e-01	3.37000000000000e+03	-3.55606545274331e-01	3.37000000000000e+03	-1.30783525927567e-01
3.38000000000000e+03	-2.27153525020237e-01	3.38000000000000e+03	-3.56828316430853e-01	3.38000000000000e+03	-1.31153508280620e-01
3.39000000000000e+03	-2.28270475379089e-01	3.39000000000000e+03	-3.58122216475018e-01	3.39000000000000e+03	-1.31561760087587e-01
3.40000000000000e+03	-2.29524954297498e-01	3.40000000000000e+03	-3.59005063474530e-01	3.40000000000000e+03	-1.31946645457564e-01
3.41000000000000e+03	-2.30912895965859e-01	3.41000000000000e+03	-3.59761976456751e-01	3.41000000000000e+03	-1.32054845994447e-01
3.42000000000000e+03	-2.32379324050370e-01	3.42000000000000e+03	-3.60318839828084e-01	3.42000000000000e+03	-1.32165409113053e-01
3.43000000000000e+03	-2.33713936394552e-01	3.43000000000000e+03	-3.60741064215509e-01	3.43000000000000e+03	-1.32428290547885e-01
3.44000000000000e+03	-2.34319350619254e-01	3.44000000000000e+03	-3.61332324658743e-01	3.44000000000000e+03	-1.32577567347255e-01
3.45000000000000e+03	-2.34416762938465e-01	3.45000000000000e+03	-3.62056201459515e-01	3.45000000000000e+03	-1.32793761368619e-01
3.46000000000000e+03	-2.34648611900117e-01	3.46000000000000e+03	-3.62899737979033e-01	3.46000000000000e+03	-1.33084123387058e-01
3.47000000000000e+03	-2.35182587145890e-01	3.47000000000000e+03	-3.63780235193205e-01	3.47000000000000e+03	-1.33311304348590e-01
3.48000000000000e+03	-2.36022800321585e-01	3.48000000000000e+03	-3.64476262006039e-01	3.48000000000000e+03	-1.33615186577160e-01
3.49000000000000e+03	-2.37074402313467e-01	3.49000000000000e+03	-3.65539885952040e-01	3.49000000000000e+03	-1.34052782568349e-01
3.50000000000000e+03	-2.38130471772448e-01	3.50000000000000e+03	-3.66849986454117e-01	3.50000000000000e+03	-1.34446607622389e-01
3.51000000000000e+03	-2.39019112686644e-01	3.51000000000000e+03	-3.67939932907240e-01	3.51000000000000e+03	-1.34798667795091e-01
3.52000000000000e+03	-2.39814189924828e-01	3.52000000000000e+03	-3.69138924178020e-01	3.52000000000000e+03	-1.35130658128740e-01
3.53000000000000e+03	-2.40619802930802e-01	3.53000000000000e+03	-3.69878733803642e-01	3.53000000000000e+03	-1.35486076402967e-01
3.54000000000000e+03	-2.41314370236404e-01	3.54000000000000e+03	-3.70445882029268e-01	3.54000000000000e+03	-1.35795728960569e-01
3.55000000000000e+03	-2.42025291532842e-01	3.55000000000000e+03	-3.71118569786477e-01	3.55000000000000e+03	-1.36031274324348e-01
3.56000000000000e+03	-2.42854844123690e-01	3.56000000000000e+03	-3.71695480544811e-01	3.56000000000000e+03	-1.36258705006108e-01
3.57000000000000e+03	-2.43796522196999e-01	3.57000000000000e+03	-3.72432328581220e-01	3.57000000000000e+03	-1.36560061305617e-01
3.58000000000000e+03	-2.44807917204441e-01	3.58000000000000e+03	-3.73738680027800e-01	3.58000000000000e+03	-1.36847383960698e-01
3.59000000000000e+03	-2.45868044809408e-01	3.59000000000000e+03	-3.75141425709859e-01	3.59000000000000e+03	-1.37068452170066e-01
3.60000000000000e+03	-2.46999584878913e-01	3.60000000000000e+03	-3.76354017700139e-01	3.60000000000000e+03	-1.37328697480132e-01
3.61000000000000e+03	-2.48199578726670e-01	3.61000000000000e+03	-3.77524807350504e-01	3.61000000000000e+03	-1.37594061054592e-01
3.62000000000000e+03	-2.49408802235481e-01	3.62000000000000e+03	-3.78618152045188e-01	3.62000000000000e+03	-1.37676749415255e-01
3.63000000000000e+03	-2.50340693378645e-01	3.63000000000000e+03	-3.79556464415887e-01	3.63000000000000e+03	-1.37851298963958e-01
3.64000000000000e+03	-2.51102243860490e-01	3.64000000000000e+03	-3.80527075285473e-01	3.64000000000000e+03	-1.38099727318537e-01
3.65000000000000e+03	-2.51734903864842e-01	3.65000000000000e+03	-3.81264153243536e-01	3.65000000000000e+03	-1.38311722110547e-01
3.66000000000000e+03	-2.52372542904879e-01	3.66000000000000e+03	-3.82188867159650e-01	3.66000000000000e+03	-1.38575760152914e-01
3.67000000000000e+03	-2.53136046149813e-01	3.67000000000000e+03	-3.83630123073998e-01	3.67000000000000e+03	-1.38898738030326e-01
3.68000000000000e+03	-2.53908189928275e-01	3.68000000000000e+03	-3.85083114869470e-01	3.68000000000000e+03	-1.39030149453172e-01
3.69000000000000e+03	-2.54242084832796e-01	3.69000000000000e+03	-3.86289481550212e-01	3.69000000000000e+03	-1.39299795901286e-01
3.70000000000000e+03	-2.54298954364057e-01	3.70000000000000e+03	-3.87487005664155e-01	3.70000000000000e+03	-1.39527418032097e-01
3.71000000000000e+03	-2.54452698380411e-01	3.71000000000000e+03	-3.88273608626546e-01	3.71000000000000e+03	-1.39669683332340e-01
3.72000000000000e+03	-2.54869009531442e-01	3.72000000000000e+03	-3.88729054472947e-01	3.72000000000000e+03	-1.39863147872173e-01
3.73000000000000e+03	-2.55531924258768e-01	3.73000000000000e+03	-3.89424777465015e-01	3.73000000000000e+03	-1.40253929944829e-01
3.74000000000000e+03	-2.56369844031575e-01	3.74000000000000e+03	-3.90875084548767e-01	3.74000000000000e+03	-1.40576541050722e-01
3.75000000000000e+03	-2.57310452738014e-01	3.75000000000000e+03	-3.91522772609208e-01	3.75000000000000e+03	-1.40854792319835e-01
3.76000000000000e+03	-2.58322040371584e-01	3.76000000000000e+03	-3.92024312011334e-01	3.76000000000000e+03	-1.41238070806652e-01
3.77000000000000e+03	-2.59420924654287e-01	3.77000000000000e+03	-3.93034658823186e-01	3.77000000000000e+03	-1.41513045964834e-01
3.78000000000000e+03	-2.60635433009926e-01	3.78000000000000e+03	-3.93565938560808e-01	3.78000000000000e+03	-1.41798066925428e-01
3.79000000000000e+03	-2.61963573511439e-01	3.79000000000000e+03	-3.94084047604781e-01	3.79000000000000e+03	-1.42112522372842e-01
3.80000000000000e+03	-2.63242102093303e-01	3.80000000000000e+03	-3.95066318509022e-01	3.80000000000000e+03	-1.42442460173215e-01
3.81000000000000e+03	-2.63977225940094e-01	3.81000000000000e+03	-3.96361943753081e-01	3.81000000000000e+03	-1.42852396549514e-01
3.82000000000000e+03	-2.64287776265937e-01	3.82000000000000e+03	-3.97112192468524e-01	3.82000000000000e+03	-1.43271748194373e-01
3.83000000000000e+03	-2.64450328358285e-01	3.83000000000000e+03	-3.97648113377855e-01	3.83000000000000e+03	-1.43558841590985e-01
3.84000000000000e+03	-2.64557927277740e-01	3.84000000000000e+03	-3.98830198280613e-01	3.84000000000000e+03	-1.43761820644034e-01
3.85000000000000e+03	-2.64897398889412e-01	3.85000000000000e+03	-4.00231231991794e-01	3.85000000000000e+03	-1.43989206786862e-01
3.86000000000000e+03	-2.65542528225343e-01	3.86000000000000e+03	-4.00839535278268e-01	3.86000000000000e+03	-1.44097865893301e-01
3.87000000000000e+03	-2.66539868085589e-01	3.87000000000000e+03	-4.01481519927781e-01	3.87000000000000e+03	-1.44205823698870e-01
3.88000000000000e+03	-2.67838427296594e-01	3.88000000000000e+03	-4.02583069231072e-01	3.88000000000000e+03	-1.44377370536410e-01
3.89000000000000e+03	-2.69289147312528e-01	3.89000000000000e+03	-4.03789415067784e-01	3.89000000000000e+03	-1.44508630461179e-01
3.90000000000000e+03	-2.70435598013356e-01	3.90000000000000e+03	-4.04482919165756e-01	3.90000000000000e+03	-1.44629206450896e-01
3.91000000000000e+03	-2.71132261778829e-01	3.91000000000000e+03	-4.05490727044924e-01	3.91000000000000e+03	-1.44808548360205e-01
3.92000000000000e+03	-2.71961455361393e-01	3.92000000000000e+03	-4.07034448476121e-01	3.92000000000000e+03	-1.45023521026569e-01
3.93000000000000e+03	-2.72944450433602e-01	3.93000000000000e+03	-4.08363508182185e-01	3.93000000000000e+03	-1.45189124299881e-01
3.94000000000000e+03	-2.73704245687303e-01	3.94000000000000e+03	-4.09444687841618e-01	3.94000000000000e+03	-1.45449245123879e-01
3.95000000000000e+03	-2.73801353717412e-01	3.95000000000000e+03	-4.10127851148748e-01	3.95000000000000e+03	-1.45863481660929e-01
3.96000000000000e+03	-2.73892874589023e-01	3.96000000000000e+03	-4.10808931494595e-01	3.96000000000000e+03	-1.46084842231752e-01
3.97000000000000e+03	-2.74253133567689e-01	3.97000000000000e+03	-4.11707014188532e-01	3.97000000000000e+03	-1.46312160592784e-01
3.98000000000000e+03	-2.75016564678029e-01	3.98000000000000e+03	-4.12799762594767e-01	3.98000000000000e+03	-1.46650544627626e-01
3.99000000000000e+03	-2.76177949392805e-01	3.99000000000000e+03	-4.13588017457134e-01	3.99000000000000e+03	-1.46763957201251e-01
4.00000000000000e+03	-2.77611737007119e-01	4.00000000000000e+03	-4.14130617466492e-01	4.00000000000000e+03	-1.46994802571590e-01
4.01000000000000e+03	-2.79015646323034e-01	4.01000000000000e+03	-4.15104528335056e-01	4.01000000000000e+03	-1.47114213635117e-01
4.02000000000000e+03	-2.79850385842091e-01	4.02000000000000e+03	-4.16263858546122e-01	4.02000000000000e+03	-1.47245336099766e-01
4.03000000000000e+03	-2.80562213958598e-01	4.03000000000000e+03	-4.17331576064192e-01	4.03000000000000e+03	-1.47484476634987e-01
4.04000000000000e+03	-2.81473996055559e-01	4.04000000000000e+03	-4.18429559482909e-01	4.04000000000000e+03	-1.47729383226864e-01
4.05000000000000e+03	-2.82694172734301e-01	4.05000000000000e+03	-4.19797880928681e-01	4.05000000000000e+03	-1.48019457822562e-01
4.06000000000000e+03	-2.84148300190781e-01	4.06000000000000e+03	-4.21011312723145e-01	4.06000000000000e+03	-1.48265400990424e-01
4.07000000000000e+03	-2.85358845226301e-01	4.07000000000000e+03	-4.21996726542539e-01	4.07000000000000e+03	-1.48509594285778e-01
4.08000000000000e+03	-2.85605480956941e-01	4.08000000000000e+03	-4.22543522727336e-01	4.08000000000000e+03	-1.48668142277375e-01
4.09000000000000e+03	-2.85698063318144e-01	4.09000000000000e+03	-4.22959592929286e-01	4.09000000000000e+03	-1.48788013441561e-01
4.10000000000000e+03	-2.85864744294391e-01	4.10000000000000e+03	-4.23856008158503e-01	4.10000000000000e+03	-1.48956174170838e-01
4.11000000000000e+03	-2.86191118671327e-01	4.11000000000000e+03	-4.24770156935416e-01	4.11000000000000e+03	-1.49129489904624e-01
4.12000000000000e+03	-2.86734058677877e-01	4.12000000000000e+03	-4.25453023297040e-01	4.12000000000000e+03	-1.49236730397966e-01
4.13000000000000e+03	-2.87495542438853e-01	4.13000000000000e+03	-4.26286479404509e-01	4.13000000000000e+03	-1.49418406278298e-01
4.14000000000000e+03	-2.88476861763924e-01	4.14000000000000e+03	-4.27509080097034e-01	4.14000000000000e+03	-1.49595211356184e-01
4.15000000000000e+03	-2.89667703838301e-01	4.15000000000000e+03	-4.29049976311035e-01	4.15000000000000e+03	-1.49883096248860e-01
4.16000000000000e+03	-2.91055946243150e-01	4.16000000000000e+03	-4.29776507085843e-01	4.16000000000000e+03	-1.50113480042798e-01
4.17000000000000e+03	-2.92614942097111e-01	4.17000000000000e+03	-4.30263209796427e-01	4.17000000000000e+03	-1.50446228390023e-01
4.18000000000000e+03	-2.94347826433750e-01	4.18000000000000e+03	-4.30936885364037e-01	4.18000000000000e+03	-1.50737064741649e-01
4.19000000000000e+03	-2.95892301122486e-01	4.19000000000000e+03	-4.31702032487988e-01	4.19000000000000e+03	-1.50877097454624e-01
4.20000000000000e+03	-2.96295139450803e-01	4.20000000000000e+03	-4.32290696659712e-01	4.20000000000000e+03	-1.51126673275344e-01
4.21000000000000e+03	-2.96350041104412e-01	4.21000000000000e+03	-4.33177291883554e-01	4.21000000000000e+03	-1.51383889283482e-01
4.22000000000000e+03	-2.96536981123120e-01	4.22000000000000e+03	-4.33950750222371e-01	4.22000000000000e+03	-1.51529170596053e-01
4.23000000000000e+03	-2.96874776329009e-01	4.23000000000000e+03	-4.34963854663246e-01	4.23000000000000e+03	-1.51742917524970e-01
4.24000000000000e+03	-2.97355498267867e-01	4.24000000000000e+03	-4.36171867826227e-01	4.24000000000000e+03	-1.51994315723440e-01
4.25000000000000e+03	-2.97979866031114e-01	4.25000000000000e+03	-4.37403867310737e-01	4.25000000000000e+03	-1.52240225253568e-01
4.26000000000000e+03	-2.98698183829619e-01	4.26000000000000e+03	-4.38897245863160e-01	4.26000000000000e+03	-1.52476765956436e-01
4.27000000000000e+03	-2.99231206086105e-01	4.27000000000000e+03	-4.39680696696817e-01	4.27000000000000e+03	-1.52790965368217e-01
4.28000000000000e+03	-2.99696429244012e-01	4.28000000000000e+03	-4.40400695084824e-01	4.28000000000000e+03	-1.52944199958319e-01
4.29000000000000e+03	-3.00297618565046e-01	4.29000000000000e+03	-4.41586662485972e-01	4.29000000000000e+03	-1.53101578237188e-01
4.30000000000000e+03	-3.01087233597614e-01	4.30000000000000e+03	-4.43189547134464e-01	4.30000000000000e+03	-1.53358186389351e-01
4.31000000000000e+03	-3.02056410257136e-01	4.31000000000000e+03	-4.43748672958223e-01	4.31000000000000e+03	-1.53639439962926e-01
4.32000000000000e+03	-3.03159030362255e-01	4.32000000000000e+03	-4.44214074405923e-01	4.32000000000000e+03	-1.53816731091945e-01
4.33000000000000e+03	-3.04189693041380e-01	4.33000000000000e+03	-4.45440654966183e-01	4.33000000000000e+03	-1.54099386714272e-01
4.34000000000000e+03	-3.04613698455314e-01	4.34000000000000e+03	-4.46369340946940e-01	4.34000000000000e+03	-1.54411557338718e-01
4.35000000000000e+03	-3.04708916771898e-01	4.35000000000000e+03	-4.46691942855183e-01	4.35000000000000e+03	-1.54580888896773e-01
4.36000000000000e+03	-3.04905457565885e-01	4.36000000000000e+03	-4.47118809043382e-01	4.36000000000000e+03	-1.54855632640662e-01
4.37000000000000e+03	-3.05356659473848e-01	4.37000000000000e+03	-4.47666614893615e-01	4.37000000000000e+03	-1.55108748012832e-01
4.38000000000000e+03	-3.06110586145038e-01	4.38000000000000e+03	-4.48583548775495e-01	4.38000000000000e+03	-1.55345466820050e-01
4.39000000000000e+03	-3.07147697398492e-01	4.39000000000000e+03	-4.49147660353861e-01	4.39000000000000e+03	-1.55529037714209e-01
4.40000000000000e+03	-3.08362646933288e-01	4.40000000000000e+03	-4.49972543378960e-01	4.40000000000000e+03	-1.55771456868066e-01
4.41000000000000e+03	-3.09665171603894e-01	4.41000000000000e+03	-4.51281660563774e-01	4.41000000000000e+03	-1.56056495752588e-01
4.42000000000000e+03	-3.10905151441102e-01	4.42000000000000e+03	-4.52577011630335e-01	4.42000000000000e+03	-1.56387596377453e-01
4.43000000000000e+03	-3.11816982563724e-01	4.43000000000000e+03	-4.52829602027153e-01	4.43000000000000e+03	-1.56696269732568e-01
4.44000000000000e+03	-3.12295709275700e-01	4.44000000000000e+03	-4.53519714863066e-01	4.44000000000000e+03	-1.57000183551587e-01
4.45000000000000e+03	-3.12748255294354e-01	4.45000000000000e+03	-4.55296736258810e-01	4.45000000000000e+03	-1.57243846492710e-01
4.46000000000000e+03	-3.13377910055310e-01	4.46000000000000e+03	-4.56935942198069e-01	4.46000000000000e+03	-1.57510881089385e-01
4.47000000000000e+03	-3.14220394197780e-01	4.47000000000000e+03	-4.58201126385337e-01	4.47000000000000e+03	-1.57734423537305e-01
4.48000000000000e+03	-3.15139013203658e-01	4.48000000000000e+03	-4.59482059248552e-01	4.48000000000000e+03	-1.57879463008066e-01
4.49000000000000e+03	-3.15921540568112e-01	4.49000000000000e+03	-4.60774783103978e-01	4.49000000000000e+03	-1.58049498884072e-01
4.50000000000000e+03	-3.16417804923489e-01	4.50000000000000e+03	-4.61810511095543e-01	4.50000000000000e+03	-1.58344376111544e-01
4.51000000000000e+03	-3.16875235322301e-01	4.51000000000000e+03	-4.62291144236618e-01	4.51000000000000e+03	-1.58522254517662e-01
4.52000000000000e+03	-3.17441279419824e-01	4.52000000000000e+03	-4.63017318906066e-01	4.52000000000000e+03	-1.58793650944668e-01
4.53000000000000e+03	-3.18167348051520e-01	4.53000000000000e+03	-4.63614258396060e-01	4.53000000000000e+03	-1.59089724317621e-01
4.54000000000000e+03	-3.19096703010525e-01	4.54000000000000e+03	-4.64204215883408e-01	4.54000000000000e+03	-1.59288184226751e-01
4.55000000000000e+03	-3.20221040435518e-01	4.55000000000000e+03	-4.64981683438583e-01	4.55000000000000e+03	-1.59514620547286e-01
4.56000000000000e+03	-3.21493694303544e-01	4.56000000000000e+03	-4.65758898237691e-01	4.56000000000000e+03	-1.59759195460676e-01
4.57000000000000e+03	-3.22892829846493e-01	4.57000000000000e+03	-4.66925805280392e-01	4.57000000000000e+03	-1.59856184252245e-01
4.58000000000000e+03	-3.24387983992523e-01	4.58000000000000e+03	-4.68039991295588e-01	4.58000000000000e+03	-1.60154078280731e-01
4.59000000000000e+03	-3.25720633688142e-01	4.59000000000000e+03	-4.68865999957943e-01	4.59000000000000e+03	-1.60353862495299e-01
4.60000000000000e+03	-3.26379839224953e-01	4.60000000000000e+03	-4.69504299602713e-01	4.60000000000000e+03	-1.60473247343557e-01
4.61000000000000e+03	-3.26717804481556e-01	4.61000000000000e+03	-4.70186150241851e-01	4.61000000000000e+03	-1.60778205901354e-01
4.62000000000000e+03	-3.27150142408192e-01	4.62000000000000e+03	-4.71265445886427e-01	4.62000000000000e+03	-1.61048572461143e-01
4.63000000000000e+03	-3.27696978992456e-01	4.63000000000000e+03	-4.72506577210096e-01	4.63000000000000e+03	-1.61175678163064e-01
4.64000000000000e+03	-3.28384510380724e-01	4.64000000000000e+03	-4.73620961779517e-01	4.64000000000000e+03	-1.61479736481724e-01
4.65000000000000e+03	-3.29212493457507e-01	4.65000000000000e+03	-4.74968571923283e-01	4.65000000000000e+03	-1.61756126696496e-01
4.66000000000000e+03	-3.30051359231506e-01	4.66000000000000e+03	-4.76525799753403e-01	4.66000000000000e+03	-1.61918899653080e-01
4.67000000000000e+03	-3.30875479317900e-01	4.67000000000000e+03	-4.78032123916373e-01	4.67000000000000e+03	-1.62178198946229e-01
4.68000000000000e+03	-3.31727557360511e-01	4.68000000000000e+03	-4.78960398939839e-01	4.68000000000000e+03	-1.62412024145241e-01
4.69000000000000e+03	-3.32337502407310e-01	4.69000000000000e+03	-4.79784130631914e-01	4.69000000000000e+03	-1.62666823683322e-01
4.70000000000000e+03	-3.32701192982328e-01	4.70000000000000e+03	-4.80586462244590e-01	4.70000000000000e+03	-1.63030119634331e-01
4.71000000000000e+03	-3.32992928043956e-01	4.71000000000000e+03	-4.81358915135903e-01	4.71000000000000e+03	-1.63345770434635e-01
4.72000000000000e+03	-3.33568973263044e-01	4.72000000000000e+03	-4.81956761095199e-01	4.72000000000000e+03	-1.63701753969880e-01
4.73000000000000e+03	-3.34477517125722e-01	4.73000000000000e+03	-4.82975831891790e-01	4.73000000000000e+03	-1.64028181593151e-01
4.74000000000000e+03	-3.35599440735175e-01	4.74000000000000e+03	-4.84032559367020e-01	4.74000000000000e+03	-1.64372786448696e-01
4.75000000000000e+03	-3.36505544679915e-01	4.75000000000000e+03	-4.85413968786850e-01	4.75000000000000e+03	-1.64519659965738e-01
4.76000000000000e+03	-3.37031276695114e-01	4.76000000000000e+03	-4.86822483768313e-01	4.76000000000000e+03	-1.64619988488663e-01
4.77000000000000e+03	-3.37570297589124e-01	4.77000000000000e+03	-4.87942631214667e-01	4.77000000000000e+03	-1.64737676117365e-01
4.78000000000000e+03	-3.38394671130876e-01	4.78000000000000e+03	-4.88859500992567e-01	4.78000000000000e+03	-1.64909675623504e-01
4.79000000000000e+03	-3.39531616757216e-01	4.79000000000000e+03	-4.89380005354555e-01	4.79000000000000e+03	-1.65118793908912e-01
4.80000000000000e+03	-3.40832919081632e-01	4.80000000000000e+03	-4.89721195520256e-01	4.80000000000000e+03	-1.65345812648926e-01
4.81000000000000e+03	-3.41635327931200e-01	4.81000000000000e+03	-4.90329600311697e-01	4.81000000000000e+03	-1.65756590234723e-01
4.82000000000000e+03	-3.41831557983842e-01	4.82000000000000e+03	-4.91172805351747e-01	4.82000000000000e+03	-1.66141775401387e-01
4.83000000000000e+03	-3.42081468841718e-01	4.83000000000000e+03	-4.92074574136431e-01	4.83000000000000e+03	-1.66339619164876e-01
4.84000000000000e+03	-3.42658302955203e-01	4.84000000000000e+03	-4.93176363257346e-01	4.84000000000000e+03	-1.66658105063100e-01
4.85000000000000e+03	-3.43572498417457e-01	4.85000000000000e+03	-4.94403853872083e-01	4.85000000000000e+03	-1.66984671635052e-01
4.86000000000000e+03	-3.44777551036436e-01	4.86000000000000e+03	-4.95619851160893e-01	4.86000000000000e+03	-1.67190345215397e-01
4.87000000000000e+03	-3.46138336855351e-01	4.87000000000000e+03	-4.96372271058892e-01	4.87000000000000e+03	-1.67428717554476e-01
4.88000000000000e+03	-3.47158187231807e-01	4.88000000000000e+03	-4.96456048534303e-01	4.88000000000000e+03	-1.67707950235225e-01
4.89000000000000e+03	-3.47611586300279e-01	4.89000000000000e+03	-4.96796133268462e-01	4.89000000000000e+03	-1.67977578046046e-01
4.90000000000000e+03	-3.48130480809566e-01	4.90000000000000e+03	-4.97669874426243e-01	4.90000000000000e+03	-1.68242795955674e-01
4.91000000000000e+03	-3.48886210734940e-01	4.91000000000000e+03	-4.98684458183201e-01	4.91000000000000e+03	-1.68432906861170e-01
4.92000000000000e+03	-3.49877831801158e-01	4.92000000000000e+03	-4.99209728244458e-01	4.92000000000000e+03	-1.68581023306662e-01
4.93000000000000e+03	-3.50967431679066e-01	4.93000000000000e+03	-4.99920017544109e-01	4.93000000000000e+03	-1.68687197545791e-01
4.94000000000000e+03	-3.51638380440049e-01	4.94000000000000e+03	-5.01051765918632e-01	4.94000000000000e+03	-1.68853639202300e-01
4.95000000000000e+03	-3.52171222131366e-01	4.95000000000000e+03	-5.02118366837351e-01	4.95000000000000e+03	-1.69090161452249e-01
4.96000000000000e+03	-3.52793650226891e-01	4.96000000000000e+03	-5.02203454218263e-01	4.96000000000000e+03	-1.69286827428710e-01
4.97000000000000e+03	-3.53585950345383e-01	4.97000000000000e+03	-5.02474674690089e-01	4.97000000000000e+03	-1.69556660152503e-01
4.98000000000000e+03	-3.54540603089664e-01	4.98000000000000e+03	-5.03264756282983e-01	4.98000000000000e+03	-1.69822559324927e-01
4.99000000000000e+03	-3.55482421108234e-01	4.99000000000000e+03	-5.04598719271213e-01	4.99000000000000e+03	-1.70013173930392e-01
5.00000000000000e+03	-3.56146413353849e-01	5.00000000000000e+03	-5.05409163329332e-01	5.00000000000000e+03	-1.70142360892991e-01
5.01000000000000e+03	-3.56780349596356e-01	5.01000000000000e+03	-5.06169636981444e-01	5.01000000000000e+03	-1.70312933660669e-01
5.02000000000000e+03	-3.57636161317804e-01	5.02000000000000e+03	-5.07475064715722e-01	5.02000000000000e+03	-1.70596760860816e-01
5.03000000000000e+03	-3.58783965786482e-01	5.03000000000000e+03	-5.08669562304814e-01	5.03000000000000e+03	-1.70818027413039e-01
5.04000000000000e+03	-3.60199303898254e-01	5.04000000000000e+03	-5.09868197888781e-01	5.04000000000000e+03	-1.71134431356784e-01
5.05000000000000e+03	-3.61377370332465e-01	5.05000000000000e+03	-5.11152810630249e-01	5.05000000000000e+03	-1.71461376560770e-01
5.06000000000000e+03	-3.61468519239745e-01	5.06000000000000e+03	-5.12336635544929e-01	5.06000000000000e+03	-1.71638404908158e-01
5.07000000000000e+03	-3.61539230608241e-01	5.07000000000000e+03	-5.13632888231292e-01	5.07000000000000e+03	-1.71948197053079e-01
5.08000000000000e+03	-3.61790610214111e-01	5.08000000000000e+03	-5.14770205117458e-01	5.08000000000000e+03	-1.72217461452613e-01
5.09000000000000e+03	-3.62349568609908e-01	5.09000000000000e+03	-5.15792608712534e-01	5.09000000000000e+03	-1.72326231902787e-01
5.10000000000000e+03	-3.63203397133494e-01	5.10000000000000e+03	-5.16742914767040e-01	5.10000000000000e+03	-1.72499572769455e-01
5.11000000000000e+03	-3.64253430510186e-01	5.11000000000000e+03	-5.17552420261585e-01	5.11000000000000e+03	-1.72714024946038e-01
5.12000000000000e+03	-3.65361415870724e-01	5.12000000000000e+03	-5.18594812540827e-01	5.12000000000000e+03	-1.72897710720446e-01
5.13000000000000e+03	-3.66314922822414e-01	5.13000000000000e+03	-5.19734872359169e-01	5.13000000000000e+03	-1.73050416364195e-01
5.14000000000000e+03	-3.67114397014211e-01	5.14000000000000e+03	-5.20321127573712e-01	5.14000000000000e+03	-1.73316985200383e-01
5.15000000000000e+03	-3.68006503960378e-01	5.15000000000000e+03	-5.20836595813392e-01	5.15000000000000e+03	-1.73523386455076e-01
5.16000000000000e+03	-3.69174168027577e-01	5.16000000000000e+03	-5.21429526712047e-01	5.16000000000000e+03	-1.73741737925108e-01
5.17000000000000e+03	-3.70636214138012e-01	5.17000000000000e+03	-5.21989182427469e-01	5.17000000000000e+03	-1.74153511538680e-01
5.18000000000000e+03	-3.72186513603964e-01	5.18000000000000e+03	-5.22806910322557e-01	5.18000000000000e+03	-1.74529104488830e-01
5.19000000000000e+03	-3.73174083305692e-01	5.19000000000000e+03	-5.23805317071578e-01	5.19000000000000e+03	-1.74864716425101e-01
5.20000000000000e+03	-3.73517094098733e-01	5.20000000000000e+03	-5.24655559717967e-01	5.20000000000000e+03	-1.75209908558423e-01
5.21000000000000e+03	-3.73904528783749e-01	5.21000000000000e+03	-5.25391048536985e-01	5.21000000000000e+03	-1.75480161492081e-01
5.22000000000000e+03	-3.74577928370336e-01	5.22000000000000e+03	-5.26350502088423e-01	5.22000000000000e+03	-1.75731898434649e-01
5.23000000000000e+03	-3.75560118233118e-01	5.23000000000000e+03	-5.27554094424210e-01	5.23000000000000e+03	-1.75856490995220e-01
5.24000000000000e+03	-3.76801000891366e-01	5.24000000000000e+03	-5.28840056731727e-01	5.24000000000000e+03	-1.75923800532962e-01
5.25000000000000e+03	-3.78074477082939e-01	5.25000000000000e+03	-5.30077609164923e-01	5.25000000000000e+03	-1.76112426753343e-01
5.26000000000000e+03	-3.78666822498938e-01	5.26000000000000e+03	-5.31300574436433e-01	5.26000000000000e+03	-1.76244187538451e-01
5.27000000000000e+03	-3.78969065502547e-01	5.27000000000000e+03	-5.32429982884623e-01	5.27000000000000e+03	-1.76378819933650e-01
5.28000000000000e+03	-3.79488960114637e-01	5.28000000000000e+03	-5.33395403829560e-01	5.28000000000000e+03	-1.76642689418267e-01
5.29000000000000e+03	-3.80352358273833e-01	5.29000000000000e+03	-5.33998468476256e-01	5.29000000000000e+03	-1.76894342274578e-01
5.30000000000000e+03	-3.81465012808245e-01	5.30000000000000e+03	-5.34889936269362e-01	5.30000000000000e+03	-1.77153891473434e-01
5.31000000000000e+03	-3.82610096362538e-01	5.31000000000000e+03	-5.35864040449663e-01	5.31000000000000e+03	-1.77475842878340e-01
5.32000000000000e+03	-3.83279501406335e-01	5.32000000000000e+03	-5.36628017921349e-01	5.32000000000000e+03	-1.77825348215574e-01
5.33000000000000e+03	-3.83691839957173e-01	5.33000000000000e+03	-5.37696088691847e-01	5.33000000000000e+03	-1.78171663556013e-01
5.34000000000000e+03	-3.84272966652089e-01	5.34000000000000e+03	-5.38307181769383e-01	5.34000000000000e+03	-1.78414800695960e-01
5.35000000000000e+03	-3.85116154095697e-01	5.35000000000000e+03	-5.38652483049941e-01	5.35000000000000e+03	-1.78590541271678e-01
5.36000000000000e+03	-3.86217004396630e-01	5.36000000000000e+03	-5.39483273622383e-01	5.36000000000000e+03	-1.78821639036513e-01
5.37000000000000e+03	-3.87509380392255e-01	5.37000000000000e+03	-5.40984143959292e-01	5.37000000000000e+03	-1.79021191799841e-01
5.38000000000000e+03	-3.88661157423365e-01	5.38000000000000e+03	-5.42081151068210e-01	5.38000000000000e+03	-1.79194229594435e-01
5.39000000000000e+03	-3.89139886085836e-01	5.39000000000000e+03	-5.42631734217673e-01	5.39000000000000e+03	-1.79407674377434e-01
5.40000000000000e+03	-3.89403167813297e-01	5.40000000000000e+03	-5.43725559884888e-01	5.40000000000000e+03	-1.79642396961232e-01
5.41000000000000e+03	-3.89823808360005e-01	5.41000000000000e+03	-5.44847945316497e-01	5.41000000000000e+03	-1.79820543206081e-01
5.42000000000000e+03	-3.90471543114607e-01	5.42000000000000e+03	-5.45504086180558e-01	5.42000000000000e+03	-1.80003876332720e-01
5.43000000000000e+03	-3.91288404123326e-01	5.43000000000000e+03	-5.46220857584084e-01	5.43000000000000e+03	-1.80249664944068e-01
5.44000000000000e+03	-3.92197454717860e-01	5.44000000000000e+03	-5.47088987212914e-01	5.44000000000000e+03	-1.80366622287970e-01
5.45000000000000e+03	-3.93131722877023e-01	5.45000000000000e+03	-5.48043033738097e-01	5.45000000000000e+03	-1.80484742953100e-01
5.46000000000000e+03	-3.94133224920318e-01	5.46000000000000e+03	-5.49101712560449e-01	5.46000000000000e+03	-1.80713465228903e-01
5.47000000000000e+03	-3.95265904320946e-01	5.47000000000000e+03	-5.49944279990698e-01	5.47000000000000e+03	-1.80912012071783e-01
5.48000000000000e+03	-3.96553050289174e-01	5.48000000000000e+03	-5.50955002812784e-01	5.48000000000000e+03	-1.81112172906963e-01
5.49000000000000e+03	-3.97916579968314e-01	5.49000000000000e+03	-5.52303276343527e-01	5.49000000000000e+03	-1.81336342918432e-01
5.50000000000000e+03	-3.98824275838777e-01	5.50000000000000e+03	-5.53697251441065e-01	5.50000000000000e+03	-1.81684112341028e-01
5.51000000000000e+03	-3.99095137648315e-01	5.51000000000000e+03	-5.55087190648258e-01	5.51000000000000e+03	-1.82002986934705e-01
5.52000000000000e+03	-3.99355526646082e-01	5.52000000000000e+03	-5.56046010846420e-01	5.52000000000000e+03	-1.82263137204935e-01
5.53000000000000e+03	-3.99863073557401e-01	5.53000000000000e+03	-5.56876301513999e-01	5.53000000000000e+03	-1.82431654720039e-01
5.54000000000000e+03	-4.00707480293879e-01	5.54000000000000e+03	-5.57922009651370e-01	5.54000000000000e+03	-1.82488260580663e-01
5.55000000000000e+03	-4.01809292399695e-01	5.55000000000000e+03	-5.59204581744183e-01	5.55000000000000e+03	-1.82657074426160e-01
5.56000000000000e+03	-4.03023184609116e-01	5.56000000000000e+03	-5.59608667196448e-01	5.56000000000000e+03	-1.82840024284106e-01
5.57000000000000e+03	-4.04251485189959e-01	5.57000000000000e+03	-5.60157723290172e-01	5.57000000000000e+03	-1.83032707745777e-01
5.58000000000000e+03	-4.05473795966738e-01	5.58000000000000e+03	-5.60786032918210e-01	5.58000000000000e+03	-1.83281304626900e-01
5.59000000000000e+03	-4.06650926745483e-01	5.59000000000000e+03	-5.61155523929948e-01	5.59000000000000e+03	-1.83576039303416e-01
5.60000000000000e+03	-4.07815568789678e-01	5.60000000000000e+03	-5.61699102672256e-01	5.60000000000000e+03	-1.83913712829310e-01
5.61000000000000e+03	-4.09030114532086e-01	5.61000000000000e+03	-5.62896429106671e-01	5.61000000000000e+03	-1.84215046064362e-01
5.62000000000000e+03	-4.09626618314892e-01	5.62000000000000e+03	-5.64294933280187e-01	5.62000000000000e+03	-1.84435273565438e-01
5.63000000000000e+03	-4.09680573108219e-01	5.63000000000000e+03	-5.65501235921354e-01	5.63000000000000e+03	-1.84631773785556e-01
5.64000000000000e+03	-4.09806162336983e-01	5.64000000000000e+03	-5.66319197001543e-01	5.64000000000000e+03	-1.84819371664859e-01
5.65000000000000e+03	-4.10174428567598e-01	5.65000000000000e+03	-5.67345422558157e-01	5.65000000000000e+03	-1.84942407423654e-01
5.66000000000000e+03	-4.10881002451379e-01	5.66000000000000e+03	-5.68141911051550e-01	5.66000000000000e+03	-1.85171782734300e-01
5.67000000000000e+03	-4.11949683787462e-01	5.67000000000000e+03	-5.68259962304540e-01	5.67000000000000e+03	-1.85358275302980e-01
5.68000000000000e+03	-4.13347435533657e-01	5.68000000000000e+03	-5.68658076721641e-01	5.68000000000000e+03	-1.85615654059041e-01
5.69000000000000e+03	-4.14918998161536e-01	5.69000000000000e+03	-5.69585483548230e-01	5.69000000000000e+03	-1.85881850800010e-01
5.70000000000000e+03	-4.16133535602491e-01	5.70000000000000e+03	-5.71035103893002e-01	5.70000000000000e+03	-1.86075107395708e-01
5.71000000000000e+03	-4.16580096334321e-01	5.71000000000000e+03	-5.71668555433298e-01	5.71000000000000e+03	-1.86321728220808e-01
5.72000000000000e+03	-4.16936607409318e-01	5.72000000000000e+03	-5.72578124499235e-01	5.72000000000000e+03	-1.86654793517663e-01
5.73000000000000e+03	-4.17515482393407e-01	5.73000000000000e+03	-5.74046477277873e-01	5.73000000000000e+03	-1.86927944063663e-01
5.74000000000000e+03	-4.18221682996553e-01	5.74000000000000e+03	-5.75334056724660e-01	5.74000000000000e+03	-1.87214130798017e-01
5.75000000000000e+03	-4.18992095355431e-01	5.75000000000000e+03	-5.76095297669829e-01	5.75000000000000e+03	-1.87502210364513e-01
5.76000000000000e+03	-4.19577318286199e-01	5.76000000000000e+03	-5.77224788478474e-01	5.76000000000000e+03	-1.87598244262159e-01
5.77000000000000e+03	-4.20184933213001e-01	5.77000000000000e+03	-5.78256413081772e-01	5.77000000000000e+03	-1.87690060947535e-01
5.78000000000000e+03	-4.20893261620350e-01	5.78000000000000e+03	-5.79407232267348e-01	5.78000000000000e+03	-1.87779415493669e-01
5.79000000000000e+03	-4.21685338218227e-01	5.79000000000000e+03	-5.80292775729521e-01	5.79000000000000e+03	-1.88022678664933e-01
5.80000000000000e+03	-4.22449840087011e-01	5.80000000000000e+03	-5.80597136082783e-01	5.80000000000000e+03	-1.88220625742985e-01
5.81000000000000e+03	-4.23223752740727e-01	5.81000000000000e+03	-5.81120951248411e-01	5.81000000000000e+03	-1.88384071342161e-01
5.82000000000000e+03	-4.24141324481243e-01	5.82000000000000e+03	-5.82080958068459e-01	5.82000000000000e+03	-1.88618101189719e-01
5.83000000000000e+03	-4.25294735668821e-01	5.83000000000000e+03	-5.82957464230617e-01	5.83000000000000e+03	-1.88837655039683e-01
5.84000000000000e+03	-4.26680209894350e-01	5.84000000000000e+03	-5.83715431350807e-01	5.84000000000000e+03	-1.88981127278064e-01
5.85000000000000e+03	-4.28183364596159e-01	5.85000000000000e+03	-5.84228458076368e-01	5.85000000000000e+03	-1.89151244946132e-01
5.86000000000000e+03	-4.29414327617338e-01	5.86000000000000e+03	-5.85036585536402e-01	5.86000000000000e+03	-1.89270824965709e-01
5.87000000000000e+03	-4.30244847351913e-01	5.87000000000000e+03	-5.86144794403528e-01	5.87000000000000e+03	-1.89423214719564e-01
5.88000000000000e+03	-4.30923759219382e-01	5.88000000000000e+03	-5.87235033875254e-01	5.88000000000000e+03	-1.89641548675524e-01
5.89000000000000e+03	-4.31602648264986e-01	5.89000000000000e+03	-5.88554226416421e-01	5.89000000000000e+03	-1.89868435138831e-01
5.90000000000000e+03	-4.32327748345680e-01	5.90000000000000e+03	-5.89882520904502e-01	5.90000000000000e+03	-1.90067023256482e-01
5.91000000000000e+03	-4.33154710616958e-01	5.91000000000000e+03	-5.91049851405204e-01	5.91000000000000e+03	-1.90270175294604e-01
5.92000000000000e+03	-4.34089038723953e-01	5.92000000000000e+03	-5.91906206298290e-01	5.92000000000000e+03	-1.90460112283673e-01
5.93000000000000e+03	-4.35099071248263e-01	5.93000000000000e+03	-5.92280191146791e-01	5.93000000000000e+03	-1.90655403042726e-01
5.94000000000000e+03	-4.36206017576032e-01	5.94000000000000e+03	-5.93005820834346e-01	5.94000000000000e+03	-1.90872354629887e-01
5.95000000000000e+03	-4.37444114986976e-01	5.95000000000000e+03	-5.94128864738199e-01	5.95000000000000e+03	-1.91064973289601e-01
5.96000000000000e+03	-4.38623375297550e-01	5.96000000000000e+03	-5.94974885293106e-01	5.96000000000000e+03	-1.91340956717237e-01
5.97000000000000e+03	-4.39062552827048e-01	5.97000000000000e+03	-5.95821722143728e-01	5.97000000000000e+03	-1.91565367933904e-01
5.98000000000000e+03	-4.39174242709203e-01	5.98000000000000e+03	-5.96930026480801e-01	5.98000000000000e+03	-1.91708892540598e-01
5.99000000000000e+03	-4.39471296564585e-01	5.99000000000000e+03	-5.97879958057433e-01	5.99000000000000e+03	-1.91853873082996e-01
6.00000000000000e+03	-4.40040194296343e-01	6.00000000000000e+03	-5.98575978298974e-01	6.00000000000000e+03	-1.92038375305017e-01
6.01000000000000e+03	-4.40821370005347e-01	6.01000000000000e+03	-5.99169963165810e-01	6.01000000000000e+03	-1.92091055248805e-01
6.02000000000000e+03	-4.41736182103612e-01	6.02000000000000e+03	-5.99849219541158e-01	6.02000000000000e+03	-1.92248971323251e-01
6.03000000000000e+03	-4.42657799496605e-01	6.03000000000000e+03	-6.00805785454949e-01	6.03000000000000e+03	-1.92463174168136e-01
6.04000000000000e+03	-4.43448259041367e-01	6.04000000000000e+03	-6.01572713326653e-01	6.04000000000000e+03	-1.92584009283292e-01
6.05000000000000e+03	-4.44189561186063e-01	6.05000000000000e+03	-6.02202609536924e-01	6.05000000000000e+03	-1.92857579599798e-01
6.06000000000000e+03	-4.45051507624193e-01	6.06000000000000e+03	-6.03160329090851e-01	6.06000000000000e+03	-1.93077595812326e-01
6.07000000000000e+03	-4.46113841301374e-01	6.07000000000000e+03	-6.04203917535807e-01	6.07000000000000e+03	-1.93293182423686e-01
6.08000000000000e+03	-4.47346645672344e-01	6.08000000000000e+03	-6.05124795338188e-01	6.08000000000000e+03	-1.93616941810281e-01
6.09000000000000e+03	-4.48548691581940e-01	6.09000000000000e+03	-6.05999510237376e-01	6.09000000000000e+03	-1.93873539916651e-01
6.10000000000000e+03	-4.48977463590132e-01	6.10000000000000e+03	-6.06233631752565e-01	6.10000000000000e+03	-1.94155280521420e-01
6.11000000000000e+03	-4.49073550844670e-01	6.11000000000000e+03	-6.06539665607267e-01	6.11000000000000e+03	-1.94457698386598e-01
6.12000000000000e+03	-4.49391522132347e-01	6.12000000000000e+03	-6.07565058150192e-01	6.12000000000000e+03	-1.94669163324542e-01
6.13000000000000e+03	-4.50026762058764e-01	6.13000000000000e+03	-6.08961272964842e-01	6.13000000000000e+03	-1.94960544142780e-01
6.14000000000000e+03	-4.50957845020051e-01	6.14000000000000e+03	-6.09793112149550e-01	6.14000000000000e+03	-1.95085945102486e-01
6.15000000000000e+03	-4.52078993425313e-01	6.15000000000000e+03	-6.10380830265362e-01	6.15000000000000e+03	-1.95274558112839e-01
6.16000000000000e+03	-4.53200958093655e-01	6.16000000000000e+03	-6.11032579194217e-01	6.16000000000000e+03	-1.95659755728131e-01
6.17000000000000e+03	-4.54136977836914e-01	6.17000000000000e+03	-6.12243033184278e-01	6.17000000000000e+03	-1.95967908515119e-01
6.18000000000000e+03	-4.55062927588633e-01	6.18000000000000e+03	-6.12920190958554e-01	6.18000000000000e+03	-1.96249286752743e-01
6.19000000000000e+03	-4.56184953204810e-01	6.19000000000000e+03	-6.13137171427875e-01	6.19000000000000e+03	-1.96536935172211e-01
6.20000000000000e+03	-4.57484314013728e-01	6.20000000000000e+03	-6.13825124757973e-01	6.20000000000000e+03	-1.96657823593844e-01
6.21000000000000e+03	-4.58629310222589e-01	6.21000000000000e+03	-6.15208409036164e-01	6.21000000000000e+03	-1.96843987365593e-01
6.22000000000000e+03	-4.59278538664229e-01	6.22000000000000e+03	-6.16552213870379e-01	6.22000000000000e+03	-1.97130073898477e-01
6.23000000000000e+03	-4.59894495273729e-01	6.23000000000000e+03	-6.17555422137439e-01	6.23000000000000e+03	-1.97317803763696e-01
6.24000000000000e+03	-4.60755106500830e-01	6.24000000000000e+03	-6.18476898453953e-01	6.24000000000000e+03	-1.97555189140360e-01
6.25000000000000e+03	-4.61842179849147e-01	6.25000000000000e+03	-6.19224439212217e-01	6.25000000000000e+03	-1.97841170270657e-01
6.26000000000000e+03	-4.62569339022684e-01	6.26000000000000e+03	-6.20549791117807e-01	6.26000000000000e+03	-1.98078152635876e-01
6.27000000000000e+03	-4.62591512286225e-01	6.27000000000000e+03	-6.20773517909951e-01	6.27000000000000e+03	-1.98215247285958e-01
6.28000000000000e+03	-4.62725306136446e-01	6.28000000000000e+03	-6.21026138287466e-01	6.28000000000000e+03	-1.98344611769908e-01
6.29000000000000e+03	-4.63186260128102e-01	6.29000000000000e+03	-6.21837423232759e-01	6.29000000000000e+03	-1.98572110613852e-01
6.30000000000000e+03	-4.64103457999416e-01	6.30000000000000e+03	-6.22846280114785e-01	6.30000000000000e+03	-1.98646989950384e-01
6.31000000000000e+03	-4.65427080982088e-01	6.31000000000000e+03	-6.23868154858547e-01	6.31000000000000e+03	-1.98712221307401e-01
6.32000000000000e+03	-4.66970153055679e-01	6.32000000000000e+03	-6.25052319169066e-01	6.32000000000000e+03	-1.98948923115218e-01
6.33000000000000e+03	-4.68227889994026e-01	6.33000000000000e+03	-6.26460572274554e-01	6.33000000000000e+03	-1.99160102414374e-01
6.34000000000000e+03	-4.68830221514983e-01	6.34000000000000e+03	-6.28106312112401e-01	6.34000000000000e+03	-1.99378814392808e-01
6.35000000000000e+03	-4.69225092273742e-01	6.35000000000000e+03	-6.29326691801302e-01	6.35000000000000e+03	-1.99670095032081e-01
6.36000000000000e+03	-4.69759159944253e-01	6.36000000000000e+03	-6.29751817659533e-01	6.36000000000000e+03	-1.99981170409193e-01
6.37000000000000e+03	-4.70468261098103e-01	6.37000000000000e+03	-6.30014089280554e-01	6.37000000000000e+03	-2.00211036115699e-01
6.38000000000000e+03	-4.71266686225459e-01	6.38000000000000e+03	-6.30717561644787e-01	6.38000000000000e+03	-2.00443576605848e-01
6.39000000000000e+03	-4.71903556685935e-01	6.39000000000000e+03	-6.31581674852145e-01	6.39000000000000e+03	-2.00629920306331e-01
6.40000000000000e+03	-4.72218930187423e-01	6.40000000000000e+03	-6.32254836982495e-01	6.40000000000000e+03	-2.00776699868115e-01
6.41000000000000e+03	-4.72445170311659e-01	6.41000000000000e+03	-6.33082353598303e-01	6.41000000000000e+03	-2.00880762185422e-01
6.42000000000000e+03	-4.72901153278747e-01	6.42000000000000e+03	-6.34164148400632e-01	6.42000000000000e+03	-2.01032498250358e-01
6.43000000000000e+03	-4.73636292803526e-01	6.43000000000000e+03	-6.35066119834275e-01	6.43000000000000e+03	-2.01172876755587e-01
6.44000000000000e+03	-4.74625414291722e-01	6.44000000000000e+03	-6.36095371072204e-01	6.44000000000000e+03	-2.01257162499268e-01
6.45000000000000e+03	-4.75782085458145e-01	6.45000000000000e+03	-6.37040961941775e-01	6.45000000000000e+03	-2.01429859679922e-01
6.46000000000000e+03	-4.76939860517651e-01	6.46000000000000e+03	-6.37359989505917e-01	6.46000000000000e+03	-2.01618784747027e-01
6.47000000000000e+03	-4.77682292116218e-01	6.47000000000000e+03	-6.37954737793252e-01	6.47000000000000e+03	-2.01793084001384e-01
6.48000000000000e+03	-4.78040827525951e-01	6.48000000000000e+03	-6.38311370346247e-01	6.48000000000000e+03	-2.02062048766854e-01
6.49000000000000e+03	-4.78518709886867e-01	6.49000000000000e+03	-6.38560896359259e-01	6.49000000000000e+03	-2.02368256294308e-01
6.50000000000000e+03	-4.79200572196806e-01	6.50000000000000e+03	-6.39215705728365e-01	6.50000000000000e+03	-2.02652774536228e-01
6.51000000000000e+03	-4.80019995227744e-01	6.51000000000000e+03	-6.40175626719156e-01	6.51000000000000e+03	-2.02964621111909e-01
6.52000000000000e+03	-4.80901293443781e-01	6.52000000000000e+03	-6.41112888365975e-01	6.52000000000000e+03	-2.03089267779143e-01
6.53000000000000e+03	-4.81816266904577e-01	6.53000000000000e+03	-6.42207991173325e-01	6.53000000000000e+03	-2.03331291653789e-01
6.54000000000000e+03	-4.82758123321540e-01	6.54000000000000e+03	-6.43375383122084e-01	6.54000000000000e+03	-2.03455104646518e-01
6.55000000000000e+03	-4.83731535471437e-01	6.55000000000000e+03	-6.44713982841831e-01	6.55000000000000e+03	-2.03568725882089e-01
6.56000000000000e+03	-4.84736419152531e-01	6.56000000000000e+03	-6.45864867249649e-01	6.56000000000000e+03	-2.03707872322321e-01
6.57000000000000e+03	-4.85769523140856e-01	6.57000000000000e+03	-6.46446479532692e-01	6.57000000000000e+03	-2.03854177459467e-01
6.58000000000000e+03	-4.86823917827103e-01	6.58000000000000e+03	-6.47276535820063e-01	6.58000000000000e+03	-2.04026010082199e-01
6.59000000000000e+03	-4.87949303423625e-01	6.59000000000000e+03	-6.48063943451705e-01	6.59000000000000e+03	-2.04200144279408e-01
6.60000000000000e+03	-4.89191557372054e-01	6.60000000000000e+03	-6.48791491612806e-01	6.60000000000000e+03	-2.04417677753187e-01
6.61000000000000e+03	-4.90164854447495e-01	6.61000000000000e+03	-6.49725819582164e-01	6.61000000000000e+03	-2.04732330562893e-01
6.62000000000000e+03	-4.90799633701101e-01	6.62000000000000e+03	-6.50896369844494e-01	6.62000000000000e+03	-2.04979765017289e-01
6.63000000000000e+03	-4.91092066601530e-01	6.63000000000000e+03	-6.51844196191857e-01	6.63000000000000e+03	-2.05318233010529e-01
6.64000000000000e+03	-4.91372357096454e-01	6.64000000000000e+03	-6.52874438104248e-01	6.64000000000000e+03	-2.05543852397651e-01
6.65000000000000e+03	-4.91713809735466e-01	6.65000000000000e+03	-6.54045848610858e-01	6.65000000000000e+03	-2.05788273461387e-01
6.66000000000000e+03	-4.92219195064744e-01	6.66000000000000e+03	-6.54940775159965e-01	6.66000000000000e+03	-2.05912132827672e-01
6.67000000000000e+03	-4.92927739879003e-01	6.67000000000000e+03	-6.55913606573090e-01	6.67000000000000e+03	-2.05991155842880e-01
6.68000000000000e+03	-4.93889824812034e-01	6.68000000000000e+03	-6.56968541251407e-01	6.68000000000000e+03	-2.06161130328809e-01
6.69000000000000e+03	-4.95151701147750e-01	6.69000000000000e+03	-6.57875515878049e-01	6.69000000000000e+03	-2.06188643815298e-01
6.70000000000000e+03	-4.96689045764866e-01	6.70000000000000e+03	-6.58842647309951e-01	6.70000000000000e+03	-2.06281086094227e-01
6.71000000000000e+03	-4.98269612120692e-01	6.71000000000000e+03	-6.60062931993583e-01	6.71000000000000e+03	-2.06476802433349e-01
6.72000000000000e+03	-4.99155388115977e-01	6.72000000000000e+03	-6.61555772802324e-01	6.72000000000000e+03	-2.06653556945751e-01
6.73000000000000e+03	-4.99748052340176e-01	6.73000000000000e+03	-6.62908598135051e-01	6.73000000000000e+03	-2.06884741792296e-01
6.74000000000000e+03	-5.00301261581350e-01	6.74000000000000e+03	-6.63994487961081e-01	6.74000000000000e+03	-2.07157183223291e-01
6.75000000000000e+03	-5.00992432686612e-01	6.75000000000000e+03	-6.64438593002511e-01	6.75000000000000e+03	-2.07422685097929e-01
6.76000000000000e+03	-5.01863566647230e-01	6.76000000000000e+03	-6.65045567459493e-01	6.76000000000000e+03	-2.07713096107782e-01
6.77000000000000e+03	-5.02869835352299e-01	6.77000000000000e+03	-6.65791483210108e-01	6.77000000000000e+03	-2.08002943010236e-01
6.78000000000000e+03	-5.03783493008948e-01	6.78000000000000e+03	-6.66382799342719e-01	6.78000000000000e+03	-2.08170617274036e-01
6.79000000000000e+03	-5.04742808328699e-01	6.79000000000000e+03	-6.66767950923654e-01	6.79000000000000e+03	-2.08417100264430e-01
6.80000000000000e+03	-5.05823622661185e-01	6.80000000000000e+03	-6.67411055392195e-01	6.80000000000000e+03	-2.08687167326465e-01
6.81000000000000e+03	-5.07055594498490e-01	6.81000000000000e+03	-6.68338622255193e-01	6.81000000000000e+03	-2.08821155345502e-01
6.82000000000000e+03	-5.08404643629636e-01	6.82000000000000e+03	-6.69232257114972e-01	6.82000000000000e+03	-2.09075826034041e-01
6.83000000000000e+03	-5.09590134978389e-01	6.83000000000000e+03	-6.70237919765245e-01	6.83000000000000e+03	-2.09378828520383e-01
6.84000000000000e+03	-5.10069932506331e-01	6.84000000000000e+03	-6.71379603100101e-01	6.84000000000000e+03	-2.09690139477605e-01
6.85000000000000e+03	-5.10239665853617e-01	6.85000000000000e+03	-6.72592907352072e-01	6.85000000000000e+03	-2.09952611799259e-01
6.86000000000000e+03	-5.10532989299141e-01	6.86000000000000e+03	-6.73484487169095e-01	6.86000000000000e+03	-2.10213256511317e-01
6.87000000000000e+03	-5.11083369999919e-01	6.87000000000000e+03	-6.74301401148449e-01	6.87000000000000e+03	-2.10375517218280e-01
6.88000000000000e+03	-5.11895738544662e-01	6.88000000000000e+03	-6.74679290968170e-01	6.88000000000000e+03	-2.10449381059945e-01
6.89000000000000e+03	-5.12987419855182e-01	6.89000000000000e+03	-6.74891142712055e-01	6.89000000000000e+03	-2.10608362871470e-01
6.90000000000000e+03	-5.14288322486584e-01	6.90000000000000e+03	-6.75259341894694e-01	6.90000000000000e+03	-2.10756734195761e-01
6.91000000000000e+03	-5.15694263236022e-01	6.91000000000000e+03	-6.75997855655178e-01	6.91000000000000e+03	-2.10913916328252e-01
6.92000000000000e+03	-5.17083226927798e-01	6.92000000000000e+03	-6.76663625487763e-01	6.92000000000000e+03	-2.11103032415258e-01
6.93000000000000e+03	-5.17975210261780e-01	6.93000000000000e+03	-6.77022613211886e-01	6.93000000000000e+03	-2.11415044707876e-01
6.94000000000000e+03	-5.18407766306387e-01	6.94000000000000e+03	-6.77711441603120e-01	6.94000000000000e+03	-2.11709905440449e-01
6.95000000000000e+03	-5.18868860931571e-01	6.95000000000000e+03	-6.78720831193926e-01	6.95000000000000e+03	-2.11951809713126e-01
6.96000000000000e+03	-5.19432144873249e-01	6.96000000000000e+03	-6.79796997467854e-01	6.96000000000000e+03	-2.12306619198934e-01
6.97000000000000e+03	-5.20143025802637e-01	6.97000000000000e+03	-6.80829809662632e-01	6.97000000000000e+03	-2.12633932875117e-01
6.98000000000000e+03	-5.20999886674248e-01	6.98000000000000e+03	-6.82157469566497e-01	6.98000000000000e+03	-2.12976633838571e-01
6.99000000000000e+03	-5.21983892788926e-01	6.99000000000000e+03	-6.83278107125154e-01	6.99000000000000e+03	-2.13297204137612e-01
7.00000000000000e+03	-5.22901069419323e-01	7.00000000000000e+03	-6.84114672492172e-01	7.00000000000000e+03	-2.13593372615383e-01
7.01000000000000e+03	-5.23135669394066e-01	7.01000000000000e+03	-6.85300514172506e-01	7.01000000000000e+03	-2.13829532505101e-01
7.02000000000000e+03	-5.23293883563085e-01	7.02000000000000e+03	-6.86886119255981e-01	7.02000000000000e+03	-2.13983888246260e-01
7.03000000000000e+03	-5.23757521905125e-01	7.03000000000000e+03	-6.88312471052848e-01	7.03000000000000e+03	-2.14115517702494e-01
7.04000000000000e+03	-5.24528905550690e-01	7.04000000000000e+03	-6.89691634776337e-01	7.04000000000000e+03	-2.14298721607285e-01
7.05000000000000e+03	-5.25594522871761e-01	7.05000000000000e+03	-6.90999718760526e-01	7.05000000000000e+03	-2.14486399373963e-01
7.06000000000000e+03	-5.26886712549137e-01	7.06000000000000e+03	-6.92211980717410e-01	7.06000000000000e+03	-2.14581423051653e-01
7.07000000000000e+03	-5.28325984058294e-01	7.07000000000000e+03	-6.92627527493015e-01	7.07000000000000e+03	-2.14801547776812e-01
7.08000000000000e+03	-5.29638303169715e-01	7.08000000000000e+03	-6.92841261689259e-01	7.08000000000000e+03	-2.14943912507666e-01
7.09000000000000e+03	-5.30113852130446e-01	7.09000000000000e+03	-6.93557731077327e-01	7.09000000000000e+03	-2.15078967320304e-01
7.10000000000000e+03	-5.30211511931075e-01	7.10000000000000e+03	-6.93880262716624e-01	7.10000000000000e+03	-2.15366243124365e-01
7.11000000000000e+03	-5.30477746010175e-01	7.11000000000000e+03	-6.94189862256581e-01	7.11000000000000e+03	-2.15575623129252e-01
7.12000000000000e+03	-5.30969858366898e-01	7.12000000000000e+03	-6.94861235045450e-01	7.12000000000000e+03	-2.15729601028989e-01
7.13000000000000e+03	-5.31718478036634e-01	7.13000000000000e+03	-6.96030015124711e-01	7.13000000000000e+03	-2.15940732329126e-01
7.14000000000000e+03	-5.32675577913686e-01	7.14000000000000e+03	-6.97137947005365e-01	7.14000000000000e+03	-2.16161092360881e-01
7.15000000000000e+03	-5.33750069088001e-01	7.15000000000000e+03	-6.97918739184754e-01	7.15000000000000e+03	-2.16430117307978e-01
7.16000000000000e+03	-5.34759865284416e-01	7.16000000000000e+03	-6.98880123929321e-01	7.16000000000000e+03	-2.16602996926507e-01
7.17000000000000e+03	-5.35852849498163e-01	7.17000000000000e+03	-6.99576295733439e-01	7.17000000000000e+03	-2.16721021160060e-01
7.18000000000000e+03	-5.37111510665237e-01	7.18000000000000e+03	-6.99985990696571e-01	7.18000000000000e+03	-2.16810501728743e-01
7.19000000000000e+03	-5.38509894445311e-01	7.19000000000000e+03	-7.00444424346486e-01	7.19000000000000e+03	-2.16944225504751e-01
7.20000000000000e+03	-5.39720250237797e-01	7.20000000000000e+03	-7.01406195687539e-01	7.20000000000000e+03	-2.17157929972876e-01
7.21000000000000e+03	-5.40590417922293e-01	7.21000000000000e+03	-7.02641294879754e-01	7.21000000000000e+03	-2.17378280939928e-01
7.22000000000000e+03	-5.41498283818660e-01	7.22000000000000e+03	-7.03426463981846e-01	7.22000000000000e+03	-2.17555684622643e-01
7.23000000000000e+03	-5.42417937054089e-01	7.23000000000000e+03	-7.04511781865551e-01	7.23000000000000e+03	-2.17884291683951e-01
7.24000000000000e+03	-5.42758165631529e-01	7.24000000000000e+03	-7.05867733588561e-01	7.24000000000000e+03	-2.18252318312925e-01
7.25000000000000e+03	-5.42844892078010e-01	7.25000000000000e+03	-7.06826335340663e-01	7.25000000000000e+03	-2.18445335984642e-01
7.26000000000000e+03	-5.43129703751112e-01	7.26000000000000e+03	-7.07747515728024e-01	7.26000000000000e+03	-2.18707707366507e-01
7.27000000000000e+03	-5.43759511567360e-01	7.27000000000000e+03	-7.08467864369673e-01	7.27000000000000e+03	-2.18878213212254e-01
7.28000000000000e+03	-5.44765758941272e-01	7.28000000000000e+03	-7.09232398713385e-01	7.28000000000000e+03	-2.19044515556920e-01
7.29000000000000e+03	-5.46094196908254e-01	7.29000000000000e+03	-7.10209671390903e-01	7.29000000000000e+03	-2.19268979750394e-01
7.30000000000000e+03	-5.47608074553689e-01	7.30000000000000e+03	-7.11256547142181e-01	7.30000000000000e+03	-2.19496669698069e-01
7.31000000000000e+03	-5.49144317014138e-01	7.31000000000000e+03	-7.11896283805662e-01	7.31000000000000e+03	-2.19589403893185e-01
7.32000000000000e+03	-5.50353381126341e-01	7.32000000000000e+03	-7.12688615301157e-01	7.32000000000000e+03	-2.19675435449663e-01
7.33000000000000e+03	-5.51152276158712e-01	7.33000000000000e+03	-7.13924561511097e-01	7.33000000000000e+03	-2.19834396895858e-01
7.34000000000000e+03	-5.51652653135594e-01	7.34000000000000e+03	-7.15107456906587e-01	7.34000000000000e+03	-2.19913692511131e-01
7.35000000000000e+03	-5.51746409827269e-01	7.35000000000000e+03	-7.15501410297600e-01	7.35000000000000e+03	-2.20079489205980e-01
7.36000000000000e+03	-5.51900678470896e-01	7.36000000000000e+03	-7.16105582627378e-01	7.36000000000000e+03	-2.20253777980445e-01
7.37000000000000e+03	-5.52329133200288e-01	7.37000000000000e+03	-7.17062723379971e-01	7.37000000000000e+03	-2.20428902414591e-01
7.38000000000000e+03	-5.53090732671056e-01	7.38000000000000e+03	-7.17903850705866e-01	7.38000000000000e+03	-2.20567541627653e-01
7.39000000000000e+03	-5.54214375627334e-01	7.39000000000000e+03	-7.18368735454118e-01	7.39000000000000e+03	-2.20703034233359e-01
7.40000000000000e+03	-5.55614447152271e-01	7.40000000000000e+03	-7.18906414166723e-01	7.40000000000000e+03	-2.20881275685652e-01
7.41000000000000e+03	-5.57175626131853e-01	7.41000000000000e+03	-7.19363404380252e-01	7.41000000000000e+03	-2.21048561175388e-01
7.42000000000000e+03	-5.58439363546830e-01	7.42000000000000e+03	-7.19868526044538e-01	7.42000000000000e+03	-2.21123502600172e-01
7.43000000000000e+03	-5.59273485942395e-01	7.43000000000000e+03	-7.20604058595707e-01	7.43000000000000e+03	-2.21333236415090e-01
7.44000000000000e+03	-5.60144785713382e-01	7.44000000000000e+03	-7.21750422144407e-01	7.44000000000000e+03	-2.21536149207853e-01
7.45000000000000e+03	-5.61265137720836e-01	7.45000000000000e+03	-7.22677361453368e-01	7.45000000000000e+03	-2.21747805168763e-01
7.46000000000000e+03	-5.62659331143252e-01	7.46000000000000e+03	-7.23565222042376e-01	7.46000000000000e+03	-2.21942217976663e-01
7.47000000000000e+03	-5.64240773347899e-01	7.47000000000000e+03	-7.24270959462957e-01	7.47000000000000e+03	-2.22165555688000e-01
7.48000000000000e+03	-5.65564457094199e-01	7.48000000000000e+03	-7.24931262972847e-01	7.48000000000000e+03	-2.22375663515857e-01
7.49000000000000e+03	-5.66167164267791e-01	7.49000000000000e+03	-7.25694989926600e-01	7.49000000000000e+03	-2.22477610213469e-01
7.50000000000000e+03	-5.66702873789967e-01	7.50000000000000e+03	-7.26579888722076e-01	7.50000000000000e+03	-2.22663148635135e-01
7.51000000000000e+03	-5.67467778456498e-01	7.51000000000000e+03	-7.27618431576982e-01	7.51000000000000e+03	-2.22848211601655e-01
7.52000000000000e+03	-5.68402930369416e-01	7.52000000000000e+03	-7.28450125731176e-01	7.52000000000000e+03	-2.23004285743904e-01
7.53000000000000e+03	-5.69357853584725e-01	7.53000000000000e+03	-7.29267490258564e-01	7.53000000000000e+03	-2.23261404901424e-01
7.54000000000000e+03	-5.70180524769245e-01	7.54000000000000e+03	-7.30236631740133e-01	7.54000000000000e+03	-2.23525611181331e-01
7.55000000000000e+03	-5.70993685330369e-01	7.55000000000000e+03	-7.31148837165425e-01	7.55000000000000e+03	-2.23719964406712e-01
7.56000000000000e+03	-5.71887901254743e-01	7.56000000000000e+03	-7.31576271275868e-01	7.56000000000000e+03	-2.23929043151025e-01
7.57000000000000e+03	-5.72918719124963e-01	7.57000000000000e+03	-7.32421263186119e-01	7.57000000000000e+03	-2.24093696044920e-01
7.58000000000000e+03	-5.74088225264825e-01	7.58000000000000e+03	-7.33377994210931e-01	7.58000000000000e+03	-2.24129576400067e-01
7.59000000000000e+03	-5.75370800096999e-01	7.59000000000000e+03	-7.33780524604165e-01	7.59000000000000e+03	-2.24310535538905e-01
7.60000000000000e+03	-5.76570570232760e-01	7.60000000000000e+03	-7.34365184387707e-01	7.60000000000000e+03	-2.24488831478606e-01
7.61000000000000e+03	-5.77208190949555e-01	7.61000000000000e+03	-7.35451139282099e-01	7.61000000000000e+03	-2.24570991615334e-01
7.62000000000000e+03	-5.77399829174981e-01	7.62000000000000e+03	-7.36581092440404e-01	7.62000000000000e+03	-2.24692808780399e-01
7.63000000000000e+03	-5.77621908417341e-01	7.63000000000000e+03	-7.36701822209581e-01	7.63000000000000e+03	-2.24968414257950e-01
7.64000000000000e+03	-5.78036008102163e-01	7.64000000000000e+03	-7.37056682853731e-01	7.64000000000000e+03	-2.25156031321469e-01
7.65000000000000e+03	-5.78699016819593e-01	7.65000000000000e+03	-7.38074618582660e-01	7.65000000000000e+03	-2.25364651092094e-01
7.66000000000000e+03	-5.79557141651890e-01	7.66000000000000e+03	-7.39332889291061e-01	7.66000000000000e+03	-2.25721252609894e-01
7.67000000000000e+03	-5.80418751779327e-01	7.67000000000000e+03	-7.40070029656677e-01	7.67000000000000e+03	-2.25938023595043e-01
7.68000000000000e+03	-5.81044008748762e-01	7.68000000000000e+03	-7.40805195603241e-01	7.68000000000000e+03	-2.26175177763523e-01
7.69000000000000e+03	-5.81759716643478e-01	7.69000000000000e+03	-7.42058045075719e-01	7.69000000000000e+03	-2.26485798526444e-01
7.70000000000000e+03	-5.82773211476929e-01	7.70000000000000e+03	-7.43307502325257e-01	7.70000000000000e+03	-2.26683843154119e-01
7.71000000000000e+03	-5.84042475545302e-01	7.71000000000000e+03	-7.43870346433772e-01	7.71000000000000e+03	-2.26800042133138e-01
7.72000000000000e+03	-5.85278143737394e-01	7.72000000000000e+03	-7.44581976861996e-01	7.72000000000000e+03	-2.26843447243254e-01
7.73000000000000e+03	-5.86115849095682e-01	7.73000000000000e+03	-7.44799586364669e-01	7.73000000000000e+03	-2.27072958042151e-01
7.74000000000000e+03	-5.86846490406160e-01	7.74000000000000e+03	-7.45224549854546e-01	7.74000000000000e+03	-2.27375386660182e-01
7.75000000000000e+03	-5.87834074686924e-01	7.75000000000000e+03	-7.45773946348050e-01	7.75000000000000e+03	-2.27571376872394e-01
7.76000000000000e+03	-5.89178341685819e-01	7.76000000000000e+03	-7.46647781417463e-01	7.76000000000000e+03	-2.27836409205611e-01
7.77000000000000e+03	-5.90693357138060e-01	7.77000000000000e+03	-7.47757517640079e-01	7.77000000000000e+03	-2.28127346139352e-01
7.78000000000000e+03	-5.91766608373889e-01	7.78000000000000e+03	-7.48734846553984e-01	7.78000000000000e+03	-2.28223133127133e-01
7.79000000000000e+03	-5.92081252737545e-01	7.79000000000000e+03	-7.49983725726185e-01	7.79000000000000e+03	-2.28460155770369e-01
7.80000000000000e+03	-5.92538734602807e-01	7.80000000000000e+03	-7.51014976293703e-01	7.80000000000000e+03	-2.28761563141949e-01
7.81000000000000e+03	-5.93374718436327e-01	7.81000000000000e+03	-7.51642690424174e-01	7.81000000000000e+03	-2.28939099385150e-01
7.82000000000000e+03	-5.94465778734022e-01	7.82000000000000e+03	-7.51882779426470e-01	7.82000000000000e+03	-2.29080039227781e-01
7.83000000000000e+03	-5.95610698707607e-01	7.83000000000000e+03	-7.52337195017386e-01	7.83000000000000e+03	-2.29360317253440e-01
7.84000000000000e+03	-5.96401807474360e-01	7.84000000000000e+03	-7.52988313121810e-01	7.84000000000000e+03	-2.29546847405028e-01
7.85000000000000e+03	-5.97120041068777e-01	7.85000000000000e+03	-7.53658070851310e-01	7.85000000000000e+03	-2.29685813761075e-01
7.86000000000000e+03	-5.98023726440296e-01	7.86000000000000e+03	-7.54742217561153e-01	7.86000000000000e+03	-2.29819360771128e-01
7.87000000000000e+03	-5.99145815195697e-01	7.87000000000000e+03	-7.55629886950453e-01	7.87000000000000e+03	-2.29997074214274e-01
7.88000000000000e+03	-6.00303612895855e-01	7.88000000000000e+03	-7.56573366420233e-01	7.88000000000000e+03	-2.30105330317853e-01
7.89000000000000e+03	-6.00809399321453e-01	7.89000000000000e+03	-7.57769526305313e-01	7.89000000000000e+03	-2.30274304657670e-01
7.90000000000000e+03	-6.00937594589743e-01	7.90000000000000e+03	-7.58660424089138e-01	7.90000000000000e+03	-2.30507623769889e-01
7.91000000000000e+03	-6.01192868338660e-01	7.91000000000000e+03	-7.59403236680984e-01	7.91000000000000e+03	-2.30717856751856e-01
7.92000000000000e+03	-6.01663026973154e-01	7.92000000000000e+03	-7.60298554477331e-01	7.92000000000000e+03	-2.30855824220746e-01
7.93000000000000e+03	-6.02338990258591e-01	7.93000000000000e+03	-7.60957326900781e-01	7.93000000000000e+03	-2.31133131478996e-01
7.94000000000000e+03	-6.03191859029762e-01	7.94000000000000e+03	-7.61554220070921e-01	7.94000000000000e+03	-2.31373191170830e-01
7.95000000000000e+03	-6.04208983817936e-01	7.95000000000000e+03	-7.62408186721511e-01	7.95000000000000e+03	-2.31427594739575e-01
7.96000000000000e+03	-6.05361241579584e-01	7.96000000000000e+03	-7.63544133799463e-01	7.96000000000000e+03	-2.31573816517181e-01
7.97000000000000e+03	-6.06560490523104e-01	7.97000000000000e+03	-7.64750424694763e-01	7.97000000000000e+03	-2.31641111865568e-01
7.98000000000000e+03	-6.07794782365084e-01	7.98000000000000e+03	-7.65311150273804e-01	7.98000000000000e+03	-2.31749226758962e-01
7.99000000000000e+03	-6.09038335748017e-01	7.99000000000000e+03	-7.65885071236978e-01	7.99000000000000e+03	-2.31902624793093e-01
8.00000000000000e+03	-6.09986842113405e-01	8.00000000000000e+03	-7.66777836283886e-01	8.00000000000000e+03	-2.32114609258417e-01
8.01000000000000e+03	-6.10576266169449e-01	8.01000000000000e+03	-7.67694845403301e-01	8.01000000000000e+03	-2.32368646046284e-01
8.02000000000000e+03	-6.11240116248435e-01	8.02000000000000e+03	-7.68125101583196e-01	8.02000000000000e+03	-2.32564183570035e-01
8.03000000000000e+03	-6.12081805861642e-01	8.03000000000000e+03	-7.68592799190773e-01	8.03000000000000e+03	-2.32719092220793e-01
8.04000000000000e+03	-6.13132497649213e-01	8.04000000000000e+03	-7.69463910659666e-01	8.04000000000000e+03	-2.32900246456201e-01
8.05000000000000e+03	-6.14361779973777e-01	8.05000000000000e+03	-7.70307863513641e-01	8.05000000000000e+03	-2.32988244237679e-01
8.06000000000000e+03	-6.15705667378509e-01	8.06000000000000e+03	-7.70990547417886e-01	8.06000000000000e+03	-2.33150014560443e-01
8.07000000000000e+03	-6.16813779650911e-01	8.07000000000000e+03	-7.71629514325260e-01	8.07000000000000e+03	-2.33328463080317e-01
8.08000000000000e+03	-6.17477325551513e-01	8.08000000000000e+03	-7.72348364192267e-01	8.08000000000000e+03	-2.33520196602838e-01
8.09000000000000e+03	-6.18203959001422e-01	8.09000000000000e+03	-7.73443163061104e-01	8.09000000000000e+03	-2.33774958681285e-01
8.10000000000000e+03	-6.19235838317010e-01	8.10000000000000e+03	-7.74518385882893e-01	8.10000000000000e+03	-2.33973475530138e-01
8.11000000000000e+03	-6.20577753013459e-01	8.11000000000000e+03	-7.74900963705355e-01	8.11000000000000e+03	-2.34075634837977e-01
8.12000000000000e+03	-6.21830121186617e-01	8.12000000000000e+03	-7.75623378851104e-01	8.12000000000000e+03	-2.34160104760001e-01
8.13000000000000e+03	-6.22211828330281e-01	8.13000000000000e+03	-7.76651168558607e-01	8.13000000000000e+03	-2.34259423335446e-01
8.14000000000000e+03	-6.22296932622679e-01	8.14000000000000e+03	-7.77771253703967e-01	8.14000000000000e+03	-2.34420143026386e-01
8.15000000000000e+03	-6.22630707229946e-01	8.15000000000000e+03	-7.78685996274315e-01	8.15000000000000e+03	-2.34562143475078e-01
8.16000000000000e+03	-6.23305505329279e-01	8.16000000000000e+03	-7.79510053245309e-01	8.16000000000000e+03	-2.34707133881448e-01
8.17000000000000e+03	-6.24231108707957e-01	8.17000000000000e+03	-7.80556396902328e-01	8.17000000000000e+03	-2.34945916560074e-01
8.18000000000000e+03	-6.25300615885705e-01	8.18000000000000e+03	-7.81426259152741e-01	8.18000000000000e+03	-2.35145715347990e-01
8.19000000000000e+03	-6.26158510660865e-01	8.19000000000000e+03	-7.82259511798096e-01	8.19000000000000e+03	-2.35307777992452e-01
8.20000000000000e+03	-6.26662941173465e-01	8.20000000000000e+03	-7.83144279040673e-01	8.20000000000000e+03	-2.35451393882188e-01
8.21000000000000e+03	-6.27173312020834e-01	8.21000000000000e+03	-7.84443948098799e-01	8.21000000000000e+03	-2.35620449139910e-01
8.22000000000000e+03	-6.27735697810453e-01	8.22000000000000e+03	-7.85827475811280e-01	8.22000000000000e+03	-2.35864752357174e-01
8.23000000000000e+03	-6.28411943072330e-01	8.23000000000000e+03	-7.86575639180514e-01	8.23000000000000e+03	-2.36071911154541e-01
8.24000000000000e+03	-6.29259706651861e-01	8.24000000000000e+03	-7.87120454951004e-01	8.24000000000000e+03	-2.36319075607180e-01
8.25000000000000e+03	-6.30326907110277e-01	8.25000000000000e+03	-7.87959884771863e-01	8.25000000000000e+03	-2.36469640694577e-01
8.26000000000000e+03	-6.31672493539634e-01	8.26000000000000e+03	-7.88473896718608e-01	8.26000000000000e+03	-2.36654603393995e-01
8.27000000000000e+03	-6.33313907060062e-01	8.27000000000000e+03	-7.88769745378934e-01	8.27000000000000e+03	-2.36750755989662e-01
8.28000000000000e+03	-6.35216052594372e-01	8.28000000000000e+03	-7.89387659361060e-01	8.28000000000000e+03	-2.36892123493483e-01
8.29000000000000e+03	-6.37104806845606e-01	8.29000000000000e+03	-7.90358183856691e-01	8.29000000000000e+03	-2.37032643235823e-01
8.30000000000000e+03	-6.38265711708377e-01	8.30000000000000e+03	-7.91431992259967e-01	8.30000000000000e+03	-2.37144157707236e-01
8.31000000000000e+03	-6.38889887720805e-01	8.31000000000000e+03	-7.92234942804708e-01	8.31000000000000e+03	-2.37321539432991e-01
8.32000000000000e+03	-6.39439143825248e-01	8.32000000000000e+03	-7.92596717200581e-01	8.32000000000000e+03	-2.37466279664681e-01
8.33000000000000e+03	-6.40128264790493e-01	8.33000000000000e+03	-7.93199744753183e-01	8.33000000000000e+03	-2.37637419207614e-01
8.34000000000000e+03	-6.40965094376940e-01	8.34000000000000e+03	-7.93948643896562e-01	8.34000000000000e+03	-2.37845062012990e-01
8.35000000000000e+03	-6.41945851763990e-01	8.35000000000000e+03	-7.94566492615545e-01	8.35000000000000e+03	-2.38050782768892e-01
8.36000000000000e+03	-6.42995634407519e-01	8.36000000000000e+03	-7.95243410403452e-01	8.36000000000000e+03	-2.38192456830349e-01
8.37000000000000e+03	-6.43980066329509e-01	8.37000000000000e+03	-7.95730127700551e-01	8.37000000000000e+03	-2.38360800962492e-01
8.38000000000000e+03	-6.44517079304674e-01	8.38000000000000e+03	-7.96419369059324e-01	8.38000000000000e+03	-2.38587303499325e-01
8.39000000000000e+03	-6.44578114138706e-01	8.39000000000000e+03	-7.97676433816515e-01	8.39000000000000e+03	-2.38722377379189e-01
8.40000000000000e+03	-6.44745332513090e-01	8.40000000000000e+03	-7.98453516625691e-01	8.40000000000000e+03	-2.38889455307647e-01
8.41000000000000e+03	-6.45141947874378e-01	8.41000000000000e+03	-7.98724857383293e-01	8.41000000000000e+03	-2.39163633587748e-01
8.42000000000000e+03	-6.45829836068075e-01	8.42000000000000e+03	-7.99423024918643e-01	8.42000000000000e+03	-2.39392415339401e-01
8.43000000000000e+03	-6.46770692274112e-01	8.43000000000000e+03	-8.00435922879105e-01	8.43000000000000e+03	-2.39595884458382e-01
8.44000000000000e+03	-6.47909335286595e-01	8.44000000000000e+03	-8.01479226557753e-01	8.44000000000000e+03	-2.39766813938701e-01
8.45000000000000e+03	-6.49191001416757e-01	8.45000000000000e+03	-8.01907764614952e-01	8.45000000000000e+03	-2.39877104865640e-01
8.46000000000000e+03	-6.50560986118201e-01	8.46000000000000e+03	-8.02587006467236e-01	8.46000000000000e+03	-2.40037963313594e-01
8.47000000000000e+03	-6.51923932728427e-01	8.47000000000000e+03	-8.03896062538588e-01	8.47000000000000e+03	-2.40195124293226e-01
8.48000000000000e+03	-6.53200951996689e-01	8.48000000000000e+03	-8.05392189169140e-01	8.48000000000000e+03	-2.40399549270795e-01
8.49000000000000e+03	-6.54511466377473e-01	8.49000000000000e+03	-8.05942980886453e-01	8.49000000000000e+03	-2.40506412595682e-01
8.50000000000000e+03	-6.55826083238771e-01	8.50000000000000e+03	-8.06497674734853e-01	8.50000000000000e+03	-2.40729106104755e-01
8.51000000000000e+03	-6.56989932681502e-01	8.51000000000000e+03	-8.07400313553844e-01	8.51000000000000e+03	-2.40928370082268e-01
8.52000000000000e+03	-6.58013386488868e-01	8.52000000000000e+03	-8.08503559916635e-01	8.52000000000000e+03	-2.41056056089821e-01
8.53000000000000e+03	-6.58981664221534e-01	8.53000000000000e+03	-8.09333474489822e-01	8.53000000000000e+03	-2.41131613715010e-01
8.54000000000000e+03	-6.59955357912962e-01	8.54000000000000e+03	-8.10319636300756e-01	8.54000000000000e+03	-2.41283443887314e-01
8.55000000000000e+03	-6.61004250593516e-01	8.55000000000000e+03	-8.11376078662547e-01	8.55000000000000e+03	-2.41433696729390e-01
8.56000000000000e+03	-6.62015736928479e-01	8.56000000000000e+03	-8.12524773162168e-01	8.56000000000000e+03	-2.41599085219500e-01
8.57000000000000e+03	-6.62414424946868e-01	8.57000000000000e+03	-8.13788329004142e-01	8.57000000000000e+03	-2.41854264992619e-01
8.58000000000000e+03	-6.62589288924762e-01	8.58000000000000e+03	-8.14893843360172e-01	8.58000000000000e+03	-2.42060364685822e-01
8.59000000000000e+03	-6.62984123887457e-01	8.59000000000000e+03	-8.15431614247714e-01	8.59000000000000e+03	-2.42302910465286e-01
8.60000000000000e+03	-6.63614702721259e-01	8.60000000000000e+03	-8.15970863449367e-01	8.60000000000000e+03	-2.42539162687798e-01
8.61000000000000e+03	-6.64341713507006e-01	8.61000000000000e+03	-8.16336516076304e-01	8.61000000000000e+03	-2.42776079715335e-01
8.62000000000000e+03	-6.64706656701864e-01	8.62000000000000e+03	-8.16490544976784e-01	8.62000000000000e+03	-2.42969759374800e-01
8.63000000000000e+03	-6.64791324805319e-01	8.63000000000000e+03	-8.17021677532653e-01	8.63000000000000e+03	-2.43104393672093e-01
8.64000000000000e+03	-6.65051630711434e-01	8.64000000000000e+03	-8.18124209079704e-01	8.64000000000000e+03	-2.43264249064102e-01
8.65000000000000e+03	-6.65654484999201e-01	8.65000000000000e+03	-8.19371099962159e-01	8.65000000000000e+03	-2.43354602353253e-01
8.66000000000000e+03	-6.66634855121489e-01	8.66000000000000e+03	-8.20453995734452e-01	8.66000000000000e+03	-2.43438674013246e-01
8.67000000000000e+03	-6.67968808256791e-01	8.67000000000000e+03	-8.21553141260625e-01	8.67000000000000e+03	-2.43528517998304e-01
8.68000000000000e+03	-6.69573361092769e-01	8.68000000000000e+03	-8.22806609892830e-01	8.68000000000000e+03	-2.43683875588650e-01
8.69000000000000e+03	-6.71227972231521e-01	8.69000000000000e+03	-8.23543348491503e-01	8.69000000000000e+03	-2.43895092163447e-01
8.70000000000000e+03	-6.72549719986839e-01	8.70000000000000e+03	-8.24045290875413e-01	8.70000000000000e+03	-2.44040676592599e-01
8.71000000000000e+03	-6.73489289235833e-01	8.71000000000000e+03	-8.24820986584926e-01	8.71000000000000e+03	-2.44292772117014e-01
8.72000000000000e+03	-6.74368627174691e-01	8.72000000000000e+03	-8.25588314923095e-01	8.72000000000000e+03	-2.44508210067450e-01
8.73000000000000e+03	-6.75168887579128e-01	8.73000000000000e+03	-8.26056385373488e-01	8.73000000000000e+03	-2.44702433834658e-01
8.74000000000000e+03	-6.75754950715325e-01	8.74000000000000e+03	-8.26701382399359e-01	8.74000000000000e+03	-2.44971917193720e-01
8.75000000000000e+03	-6.75962764029597e-01	8.75000000000000e+03	-8.27543922234861e-01	8.75000000000000e+03	-2.45188377068037e-01
8.76000000000000e+03	-6.76069836624725e-01	8.76000000000000e+03	-8.28106583340088e-01	8.76000000000000e+03	-2.45291853223207e-01
8.77000000000000e+03	-6.76364975166947e-01	8.77000000000000e+03	-8.28515350213522e-01	8.77000000000000e+03	-2.45453272588169e-01
8.78000000000000e+03	-6.76960551661398e-01	8.78000000000000e+03	-8.29549080400612e-01	8.78000000000000e+03	-2.45622032853148e-01
8.79000000000000e+03	-6.77862256902574e-01	8.79000000000000e+03	-8.30608580539749e-01	8.79000000000000e+03	-2.45746832914351e-01
8.80000000000000e+03	-6.78984445916419e-01	8.80000000000000e+03	-8.31763586074160e-01	8.80000000000000e+03	-2.45790675729147e-01
8.81000000000000e+03	-6.80247382842463e-01	8.81000000000000e+03	-8.32870704626552e-01	8.81000000000000e+03	-2.45941491576575e-01
8.82000000000000e+03	-6.81645520220986e-01	8.82000000000000e+03	-8.33813029258172e-01	8.82000000000000e+03	-2.46036473457358e-01
8.83000000000000e+03	-6.83164807459614e-01	8.83000000000000e+03	-8.34948924801805e-01	8.83000000000000e+03	-2.46144541238241e-01
8.84000000000000e+03	-6.84789210971328e-01	8.84000000000000e+03	-8.35111607787568e-01	8.84000000000000e+03	-2.46297682204842e-01
8.85000000000000e+03	-6.86403119833640e-01	8.85000000000000e+03	-8.35685779865950e-01	8.85000000000000e+03	-2.46475050471090e-01
8.86000000000000e+03	-6.87877677410203e-01	8.86000000000000e+03	-8.36870307546726e-01	8.86000000000000e+03	-2.46618681509393e-01
8.87000000000000e+03	-6.89060977167730e-01	8.87000000000000e+03	-8.37754015574286e-01	8.87000000000000e+03	-2.46808341391721e-01
8.88000000000000e+03	-6.90130945543008e-01	8.88000000000000e+03	-8.38456253999996e-01	8.88000000000000e+03	-2.46904186558500e-01
8.89000000000000e+03	-6.90923274611142e-01	8.89000000000000e+03	-8.39284486173299e-01	8.89000000000000e+03	-2.46974978935196e-01
8.90000000000000e+03	-6.91382549294948e-01	8.90000000000000e+03	-8.40409925117979e-01	8.90000000000000e+03	-2.47091960475833e-01
8.91000000000000e+03	-6.91819479708028e-01	8.91000000000000e+03	-8.40979316103140e-01	8.91000000000000e+03	-2.47207824758104e-01
8.92000000000000e+03	-6.92395673879280e-01	8.92000000000000e+03	-8.42104543779348e-01	8.92000000000000e+03	-2.47371377606338e-01
8.93000000000000e+03	-6.93104381119205e-01	8.93000000000000e+03	-8.42754729076008e-01	8.93000000000000e+03	-2.47530731197490e-01
8.94000000000000e+03	-6.93914038399011e-01	8.94000000000000e+03	-8.43228044053312e-01	8.94000000000000e+03	-2.47718667853199e-01
8.95000000000000e+03	-6.94825788070792e-01	8.95000000000000e+03	-8.44128220467289e-01	8.95000000000000e+03	-2.48000439806378e-01
8.96000000000000e+03	-6.95862988843576e-01	8.96000000000000e+03	-8.45410678480405e-01	8.96000000000000e+03	-2.48119738365135e-01
8.97000000000000e+03	-6.97066824223490e-01	8.97000000000000e+03	-8.46158669377671e-01	8.97000000000000e+03	-2.48349759351014e-01
8.98000000000000e+03	-6.97870415802422e-01	8.98000000000000e+03	-8.46823964960164e-01	8.98000000000000e+03	-2.48551620267419e-01
8.99000000000000e+03	-6.97793906821712e-01	8.99000000000000e+03	-8.47464823478062e-01	8.99000000000000e+03	-2.48646168098966e-01
9.00000000000000e+03	-6.97823679944712e-01	9.00000000000000e+03	-8.48349722195214e-01	9.00000000000000e+03	-2.48760377843657e-01
9.01000000000000e+03	-6.98024739830243e-01	9.01000000000000e+03	-8.49621729433499e-01	9.01000000000000e+03	-2.48876242353676e-01
9.02000000000000e+03	-6.98519223770046e-01	9.02000000000000e+03	-8.50398495802198e-01	9.02000000000000e+03	-2.49023958756227e-01
9.03000000000000e+03	-6.99353811069723e-01	9.03000000000000e+03	-8.50674817987654e-01	9.03000000000000e+03	-2.49144592680559e-01
9.04000000000000e+03	-7.00494917357487e-01	9.04000000000000e+03	-8.51290077309079e-01	9.04000000000000e+03	-2.49325990119909e-01
9.05000000000000e+03	-7.01824157256706e-01	9.05000000000000e+03	-8.52495600047150e-01	9.05000000000000e+03	-2.49590367158545e-01
9.06000000000000e+03	-7.03185531772796e-01	9.06000000000000e+03	-8.53596895367049e-01	9.06000000000000e+03	-2.49779066538384e-01
9.07000000000000e+03	-7.04504911847179e-01	9.07000000000000e+03	-8.54136642773378e-01	9.07000000000000e+03	-2.50005949437243e-01
9.08000000000000e+03	-7.05903455833134e-01	9.08000000000000e+03	-8.54812243107378e-01	9.08000000000000e+03	-2.50122797251346e-01
9.09000000000000e+03	-7.07344181762202e-01	9.09000000000000e+03	-8.55831966739629e-01	9.09000000000000e+03	-2.50279502553260e-01
9.10000000000000e+03	-7.08382490805950e-01	9.10000000000000e+03	-8.57176026328947e-01	9.10000000000000e+03	-2.50441373621898e-01
9.11000000000000e+03	-7.08732500608200e-01	9.11000000000000e+03	-8.57726966471640e-01	9.11000000000000e+03	-2.50496344003675e-01
9.12000000000000e+03	-7.08830398536119e-01	9.12000000000000e+03	-8.58373686593465e-01	9.12000000000000e+03	-2.50668116293242e-01
9.13000000000000e+03	-7.09035733303403e-01	9.13000000000000e+03	-8.59313090293066e-01	9.13000000000000e+03	-2.50826932849651e-01
9.14000000000000e+03	-7.09522150047050e-01	9.14000000000000e+03	-8.59994817170697e-01	9.14000000000000e+03	-2.50927758517351e-01
9.15000000000000e+03	-7.10355431143671e-01	9.15000000000000e+03	-8.60249507068037e-01	9.15000000000000e+03	-2.51115393722348e-01
9.16000000000000e+03	-7.11481961480201e-01	9.16000000000000e+03	-8.60673285487426e-01	9.16000000000000e+03	-2.51421783357006e-01
9.17000000000000e+03	-7.12716841861066e-01	9.17000000000000e+03	-8.61330642013874e-01	9.17000000000000e+03	-2.51609156613181e-01
9.18000000000000e+03	-7.13398617522798e-01	9.18000000000000e+03	-8.62012787416801e-01	9.18000000000000e+03	-2.51839225986035e-01
9.19000000000000e+03	-7.13822195354384e-01	9.19000000000000e+03	-8.62900122830549e-01	9.19000000000000e+03	-2.52109080505310e-01
9.20000000000000e+03	-7.14493045032435e-01	9.20000000000000e+03	-8.64346591752614e-01	9.20000000000000e+03	-2.52261569114577e-01
9.21000000000000e+03	-7.15475511384327e-01	9.21000000000000e+03	-8.65789118814453e-01	9.21000000000000e+03	-2.52374064597791e-01
9.22000000000000e+03	-7.16662681491349e-01	9.22000000000000e+03	-8.66986982146751e-01	9.22000000000000e+03	-2.52418674298914e-01
9.23000000000000e+03	-7.17913010263548e-01	9.23000000000000e+03	-8.68127101221957e-01	9.23000000000000e+03	-2.52526164458249e-01
9.24000000000000e+03	-7.19047731201379e-01	9.24000000000000e+03	-8.68970953840886e-01	9.24000000000000e+03	-2.52653329059822e-01
9.25000000000000e+03	-7.20020623483482e-01	9.25000000000000e+03	-8.69543284546413e-01	9.25000000000000e+03	-2.52810977109897e-01
9.26000000000000e+03	-7.20982092263464e-01	9.26000000000000e+03	-8.69708536003130e-01	9.26000000000000e+03	-2.52967124775332e-01
9.27000000000000e+03	-7.22000067078278e-01	9.27000000000000e+03	-8.70203159048464e-01	9.27000000000000e+03	-2.53166424079747e-01
9.28000000000000e+03	-7.22934120920951e-01	9.28000000000000e+03	-8.71151209404492e-01	9.28000000000000e+03	-2.53338790453584e-01
9.29000000000000e+03	-7.23623570971378e-01	9.29000000000000e+03	-8.72146765362163e-01	9.29000000000000e+03	-2.53554698179964e-01
9.30000000000000e+03	-7.24372918978257e-01	9.30000000000000e+03	-8.72854782503880e-01	9.30000000000000e+03	-2.53762441552833e-01
9.31000000000000e+03	-7.25340455074579e-01	9.31000000000000e+03	-8.73735348797831e-01	9.31000000000000e+03	-2.53958537013297e-01
9.32000000000000e+03	-7.26531406460880e-01	9.32000000000000e+03	-8.75070643167763e-01	9.32000000000000e+03	-2.54155938755031e-01
9.33000000000000e+03	-7.27820736979021e-01	9.33000000000000e+03	-8.76094577452625e-01	9.33000000000000e+03	-2.54335774852285e-01
9.34000000000000e+03	-7.28988149358304e-01	9.34000000000000e+03	-8.76597917260474e-01	9.34000000000000e+03	-2.54533234820780e-01
9.35000000000000e+03	-7.29778539281534e-01	9.35000000000000e+03	-8.77055931420113e-01	9.35000000000000e+03	-2.54750440894475e-01
9.36000000000000e+03	-7.30103080333253e-01	9.36000000000000e+03	-8.77635630034105e-01	9.36000000000000e+03	-2.54952063317812e-01
9.37000000000000e+03	-7.30284952392341e-01	9.37000000000000e+03	-8.78341699125585e-01	9.37000000000000e+03	-2.55145441119237e-01
9.38000000000000e+03	-7.30594629357934e-01	9.38000000000000e+03	-8.78788870751600e-01	9.38000000000000e+03	-2.55345416971346e-01
9.39000000000000e+03	-7.31046641918644e-01	9.39000000000000e+03	-8.79575325583174e-01	9.39000000000000e+03	-2.55552850575927e-01
9.40000000000000e+03	-7.31620533448555e-01	9.40000000000000e+03	-8.80533644514679e-01	9.40000000000000e+03	-2.55708795304436e-01
9.41000000000000e+03	-7.32297423966307e-01	9.41000000000000e+03	-8.81210924467933e-01	9.41000000000000e+03	-2.55796975446622e-01
9.42000000000000e+03	-7.33083392564628e-01	9.42000000000000e+03	-8.82217811370475e-01	9.42000000000000e+03	-2.55934449792295e-01
9.43000000000000e+03	-7.34004323342820e-01	9.43000000000000e+03	-8.82875528897043e-01	9.43000000000000e+03	-2.56037517296554e-01
9.44000000000000e+03	-7.35082089440644e-01	9.44000000000000e+03	-8.83238765377756e-01	9.44000000000000e+03	-2.56141993483663e-01
9.45000000000000e+03	-7.36243435270638e-01	9.45000000000000e+03	-8.83715269043272e-01	9.45000000000000e+03	-2.56338247897974e-01
9.46000000000000e+03	-7.36863029722104e-01	9.46000000000000e+03	-8.84430981750957e-01	9.46000000000000e+03	-2.56522896918959e-01
9.47000000000000e+03	-7.36961851313227e-01	9.47000000000000e+03	-8.85082555605948e-01	9.47000000000000e+03	-2.56695943365001e-01
9.48000000000000e+03	-7.37167618772574e-01	9.48000000000000e+03	-8.85973588831561e-01	9.48000000000000e+03	-2.56941436671033e-01
9.49000000000000e+03	-7.37655989263819e-01	9.49000000000000e+03	-8.87302591504175e-01	9.49000000000000e+03	-2.57119890354467e-01
9.50000000000000e+03	-7.38439067532195e-01	9.50000000000000e+03	-8.88812166332461e-01	9.50000000000000e+03	-2.57272074940146e-01
9.51000000000000e+03	-7.39493014257856e-01	9.51000000000000e+03	-8.89526825046893e-01	9.51000000000000e+03	-2.57359948971728e-01
9.52000000000000e+03	-7.40778876465592e-01	9.52000000000000e+03	-8.90456269959929e-01	9.52000000000000e+03	-2.57476015864918e-01
9.53000000000000e+03	-7.42216818312711e-01	9.53000000000000e+03	-8.91068683222379e-01	9.53000000000000e+03	-2.57713428342385e-01
9.54000000000000e+03	-7.43693670843815e-01	9.54000000000000e+03	-8.91409729204290e-01	9.54000000000000e+03	-2.57807470368957e-01
9.55000000000000e+03	-7.44968583014656e-01	9.55000000000000e+03	-8.91837797095430e-01	9.55000000000000e+03	-2.57973468360050e-01
9.56000000000000e+03	-7.46227564649568e-01	9.56000000000000e+03	-8.92733589028577e-01	9.56000000000000e+03	-2.58147083537187e-01
9.57000000000000e+03	-7.47664903964055e-01	9.57000000000000e+03	-8.93440597870443e-01	9.57000000000000e+03	-2.58317940610819e-01
9.58000000000000e+03	-7.49227748869114e-01	9.58000000000000e+03	-8.93682446921271e-01	9.58000000000000e+03	-2.58553905528690e-01
9.59000000000000e+03	-7.50535876867182e-01	9.59000000000000e+03	-8.94674620586205e-01	9.59000000000000e+03	-2.58762303690582e-01
9.60000000000000e+03	-7.51333253044312e-01	9.60000000000000e+03	-8.96103354618739e-01	9.60000000000000e+03	-2.58998434804360e-01
9.61000000000000e+03	-7.52158269323249e-01	9.61000000000000e+03	-8.96993836550792e-01	9.61000000000000e+03	-2.59155962479132e-01
9.62000000000000e+03	-7.53252168853112e-01	9.62000000000000e+03	-8.97729346713036e-01	9.62000000000000e+03	-2.59247719470243e-01
9.63000000000000e+03	-7.54579286320773e-01	9.63000000000000e+03	-8.98687734688490e-01	9.63000000000000e+03	-2.59475618161770e-01
9.64000000000000e+03	-7.55979168809967e-01	9.64000000000000e+03	-8.99753370354996e-01	9.64000000000000e+03	-2.59596077409172e-01
9.65000000000000e+03	-7.57193346342167e-01	9.65000000000000e+03	-9.00043907273324e-01	9.65000000000000e+03	-2.59793673628919e-01
9.66000000000000e+03	-7.57632553760769e-01	9.66000000000000e+03	-9.00866176525193e-01	9.66000000000000e+03	-2.60018715882385e-01
9.67000000000000e+03	-7.57720582851807e-01	9.67000000000000e+03	-9.02483608660254e-01	9.67000000000000e+03	-2.60178784903506e-01
9.68000000000000e+03	-7.57926163860566e-01	9.68000000000000e+03	-9.03238355614977e-01	9.68000000000000e+03	-2.60378828970888e-01
9.69000000000000e+03	-7.58306543529376e-01	9.69000000000000e+03	-9.04331061478857e-01	9.69000000000000e+03	-2.60598941444144e-01
9.70000000000000e+03	-7.58857844511373e-01	9.70000000000000e+03	-9.05503935610737e-01	9.70000000000000e+03	-2.60749062721772e-01
9.71000000000000e+03	-7.59591014485227e-01	9.71000000000000e+03	-9.05954793438466e-01	9.71000000000000e+03	-2.60975970067471e-01
9.72000000000000e+03	-7.60523420671757e-01	9.72000000000000e+03	-9.06093552164409e-01	9.72000000000000e+03	-2.61139176954903e-01
9.73000000000000e+03	-7.61627267581202e-01	9.73000000000000e+03	-9.06570374960143e-01	9.73000000000000e+03	-2.61173173509615e-01
9.74000000000000e+03	-7.62881514003356e-01	9.74000000000000e+03	-9.07310110282743e-01	9.74000000000000e+03	-2.61333196092809e-01
9.75000000000000e+03	-7.64225367978844e-01	9.75000000000000e+03	-9.08016360436405e-01	9.75000000000000e+03	-2.61529025857873e-01
9.76000000000000e+03	-7.65259833357165e-01	9.76000000000000e+03	-9.08588636792157e-01	9.76000000000000e+03	-2.61643623236502e-01
9.77000000000000e+03	-7.65823900832024e-01	9.77000000000000e+03	-9.09657066138627e-01	9.77000000000000e+03	-2.61833798749316e-01
9.78000000000000e+03	-7.66405568850344e-01	9.78000000000000e+03	-9.10638018823621e-01	9.78000000000000e+03	-2.62020094958207e-01
9.79000000000000e+03	-7.66939654905407e-01	9.79000000000000e+03	-9.11397520232840e-01	9.79000000000000e+03	-2.62077490967713e-01
9.80000000000000e+03	-7.67509473713192e-01	9.80000000000000e+03	-9.12557090748187e-01	9.80000000000000e+03	-2.62164562592969e-01
9.81000000000000e+03	-7.68126788254799e-01	9.81000000000000e+03	-9.13868800418840e-01	9.81000000000000e+03	-2.62333261807372e-01
9.82000000000000e+03	-7.68786423526192e-01	9.82000000000000e+03	-9.15129776008173e-01	9.82000000000000e+03	-2.62464966313937e-01
9.83000000000000e+03	-7.69579422200980e-01	9.83000000000000e+03	-9.15876617011208e-01	9.83000000000000e+03	-2.62600026473880e-01
9.84000000000000e+03	-7.70511037725688e-01	9.84000000000000e+03	-9.16371197934162e-01	9.84000000000000e+03	-2.62815935238606e-01
9.85000000000000e+03	-7.71567351684239e-01	9.85000000000000e+03	-9.17447208294266e-01	9.85000000000000e+03	-2.62983622092792e-01
9.86000000000000e+03	-7.72725750228272e-01	9.86000000000000e+03	-9.18540232615277e-01	9.86000000000000e+03	-2.63134326986198e-01
9.87000000000000e+03	-7.73897531642110e-01	9.87000000000000e+03	-9.19422044687292e-01	9.87000000000000e+03	-2.63301831790330e-01
9.88000000000000e+03	-7.74949830134297e-01	9.88000000000000e+03	-9.20262800960486e-01	9.88000000000000e+03	-2.63469409459549e-01
9.89000000000000e+03	-7.76028575935302e-01	9.89000000000000e+03	-9.21226521220035e-01	9.89000000000000e+03	-2.63578496103612e-01
9.90000000000000e+03	-7.77134067511713e-01	9.90000000000000e+03	-9.21943451571925e-01	9.90000000000000e+03	-2.63701328465877e-01
9.91000000000000e+03	-7.78134387859340e-01	9.91000000000000e+03	-9.22032298994182e-01	9.91000000000000e+03	-2.63853986543431e-01
9.92000000000000e+03	-7.79172361198740e-01	9.92000000000000e+03	-9.22171829787027e-01	9.92000000000000e+03	-2.64017917617948e-01
9.93000000000000e+03	-7.80262309778045e-01	9.93000000000000e+03	-9.22843666671791e-01	9.93000000000000e+03	-2.64236473916267e-01
9.94000000000000e+03	-7.81258738932861e-01	9.94000000000000e+03	-9.23887045707176e-01	9.94000000000000e+03	-2.64389758241035e-01
9.95000000000000e+03	-7.82119834679830e-01	9.95000000000000e+03	-9.24449392021342e-01	9.95000000000000e+03	-2.64604457953522e-01
9.96000000000000e+03	-7.82927041057509e-01	9.96000000000000e+03	-9.25102588823831e-01	9.96000000000000e+03	-2.64793040522337e-01
9.97000000000000e+03	-7.83644896764796e-01	9.97000000000000e+03	-9.26068581402690e-01	9.97000000000000e+03	-2.64959102104278e-01
9.98000000000000e+03	-7.84172453181951e-01	9.98000000000000e+03	-9.27069127442612e-01	9.98000000000000e+03	-2.65216651577800e-01
9.99000000000000e+03	-7.84326733562554e-01	9.99000000000000e+03	-9.28059488507231e-01	9.99000000000000e+03	-2.65395421814014e-01
1.00000000000000e+04	-7.84359485656565e-01	1.00000000000000e+04	-9.29141029475305e-01	1.00000000000000e+04	-2.65581585177842e-01
1.00100000000000e+04	-7.84513232375868e-01	1.00100000000000e+04	-9.30021416488856e-01	1.00100000000000e+04	-2.65683424030800e-01
1.00200000000000e+04	-7.84892518066964e-01	1.00200000000000e+04	-9.30859235542071e-01	1.00200000000000e+04	-2.65825571756053e-01
1.00300000000000e+04	-7.85563872776706e-01	1.00300000000000e+04	-9.31904125029502e-01	1.00300000000000e+04	-2.65917900696596e-01
1.00400000000000e+04	-7.86564946969215e-01	1.00400000000000e+04	-9.32814245787228e-01	1.00400000000000e+04	-2.66000656349899e-01
1.00500000000000e+04	-7.87870453128438e-01	1.00500000000000e+04	-9.33773553173099e-01	1.00500000000000e+04	-2.66137430197062e-01
1.00600000000000e+04	-7.89376358335924e-01	1.00600000000000e+04	-9.34804770680661e-01	1.00600000000000e+04	-2.66303738499414e-01
1.00700000000000e+04	-7.90882912910530e-01	1.00700000000000e+04	-9.35522365740051e-01	1.00700000000000e+04	-2.66424661729508e-01
1.00800000000000e+04	-7.92068590424060e-01	1.00800000000000e+04	-9.36278355559656e-01	1.00800000000000e+04	-2.66560863721547e-01
1.00900000000000e+04	-7.92938481747498e-01	1.00900000000000e+04	-9.37413830465081e-01	1.00900000000000e+04	-2.66630661889364e-01
1.01000000000000e+04	-7.93477214889299e-01	1.01000000000000e+04	-9.38631696667507e-01	1.01000000000000e+04	-2.66864834939007e-01
1.01100000000000e+04	-7.93668070861371e-01	1.01100000000000e+04	-9.39561565880752e-01	1.01100000000000e+04	-2.67033309536335e-01
1.01200000000000e+04	-7.93929674365269e-01	1.01200000000000e+04	-9.40023949250618e-01	1.01200000000000e+04	-2.67173004170977e-01
1.01300000000000e+04	-7.94395993328112e-01	1.01300000000000e+04	-9.40138869936958e-01	1.01300000000000e+04	-2.67448316801620e-01
1.01400000000000e+04	-7.95098295619667e-01	1.01400000000000e+04	-9.40588255202386e-01	1.01400000000000e+04	-2.67681277492206e-01
1.01500000000000e+04	-7.96084983436512e-01	1.01500000000000e+04	-9.41362849927359e-01	1.01500000000000e+04	-2.67814441563062e-01
1.01600000000000e+04	-7.97306735485149e-01	1.01600000000000e+04	-9.41926201534081e-01	1.01600000000000e+04	-2.68020941775365e-01
1.01700000000000e+04	-7.98657709049891e-01	1.01700000000000e+04	-9.42416403456221e-01	1.01700000000000e+04	-2.68166717377017e-01
1.01800000000000e+04	-7.99506872207294e-01	1.01800000000000e+04	-9.43456588681421e-01	1.01800000000000e+04	-2.68279864833018e-01
1.01900000000000e+04	-7.99573703474670e-01	1.01900000000000e+04	-9.45032050321637e-01	1.01900000000000e+04	-2.68486657355181e-01
1.02000000000000e+04	-7.99746705180673e-01	1.02000000000000e+04	-9.46207679528426e-01	1.02000000000000e+04	-2.68675181748672e-01
1.02100000000000e+04	-8.00239057892113e-01	1.02100000000000e+04	-9.46927863386082e-01	1.02100000000000e+04	-2.68842686740795e-01
1.02200000000000e+04	-8.01048368064878e-01	1.02200000000000e+04	-9.47799599975439e-01	1.02200000000000e+04	-2.68967041259389e-01
1.02300000000000e+04	-8.02094658061424e-01	1.02300000000000e+04	-9.49111955318861e-01	1.02300000000000e+04	-2.69077575013132e-01
1.02400000000000e+04	-8.03304477408492e-01	1.02400000000000e+04	-9.49487078257922e-01	1.02400000000000e+04	-2.69176098647140e-01
1.02500000000000e+04	-8.04571787654422e-01	1.02500000000000e+04	-9.49940168021146e-01	1.02500000000000e+04	-2.69346090995534e-01
1.02600000000000e+04	-8.05343871795802e-01	1.02600000000000e+04	-9.50579803211273e-01	1.02600000000000e+04	-2.69473757047873e-01
1.02700000000000e+04	-8.05798130140530e-01	1.02700000000000e+04	-9.50874965290790e-01	1.02700000000000e+04	-2.69633509819253e-01
1.02800000000000e+04	-8.06315971400449e-01	1.02800000000000e+04	-9.51314327831872e-01	1.02800000000000e+04	-2.69858308842663e-01
1.02900000000000e+04	-8.06939534845511e-01	1.02900000000000e+04	-9.52138699663894e-01	1.02900000000000e+04	-2.70034100216090e-01
1.03000000000000e+04	-8.07634174317675e-01	1.03000000000000e+04	-9.52931096109206e-01	1.03000000000000e+04	-2.70190366876115e-01
1.03100000000000e+04	-8.08408856869626e-01	1.03100000000000e+04	-9.53880753003042e-01	1.03100000000000e+04	-2.70408978996301e-01
1.03200000000000e+04	-8.09277668098415e-01	1.03200000000000e+04	-9.54621761256387e-01	1.03200000000000e+04	-2.70615836007126e-01
1.03300000000000e+04	-8.10283873409833e-01	1.03300000000000e+04	-9.55538139798371e-01	1.03300000000000e+04	-2.70840872008521e-01
1.03400000000000e+04	-8.11451259643882e-01	1.03400000000000e+04	-9.56254114112866e-01	1.03400000000000e+04	-2.71065367192328e-01
1.03500000000000e+04	-8.12781732955970e-01	1.03500000000000e+04	-9.56738475626020e-01	1.03500000000000e+04	-2.71230208493558e-01
1.03600000000000e+04	-8.14243048752405e-01	1.03600000000000e+04	-9.57216315759397e-01	1.03600000000000e+04	-2.71310194740816e-01
1.03700000000000e+04	-8.15664674771012e-01	1.03700000000000e+04	-9.57872385717142e-01	1.03700000000000e+04	-2.71336682173047e-01
1.03800000000000e+04	-8.16510383038273e-01	1.03800000000000e+04	-9.58402387901040e-01	1.03800000000000e+04	-2.71465422405185e-01
1.03900000000000e+04	-8.16651069489497e-01	1.03900000000000e+04	-9.58960408463583e-01	1.03900000000000e+04	-2.71601145627155e-01
1.04000000000000e+04	-8.16724692495183e-01	1.04000000000000e+04	-9.60102740344828e-01	1.04000000000000e+04	-2.71750764239641e-01
1.04100000000000e+04	-8.17010540035968e-01	1.04100000000000e+04	-9.61405825338868e-01	1.04100000000000e+04	-2.71946166837416e-01
1.04200000000000e+04	-8.17587317156857e-01	1.04200000000000e+04	-9.61969102033188e-01	1.04200000000000e+04	-2.72153786063736e-01
1.04300000000000e+04	-8.18453264723064e-01	1.04300000000000e+04	-9.62718066799613e-01	1.04300000000000e+04	-2.72285227931223e-01
1.04400000000000e+04	-8.19608336239235e-01	1.04400000000000e+04	-9.63958514812263e-01	1.04400000000000e+04	-2.72399325893878e-01
1.04500000000000e+04	-8.21065960998493e-01	1.04500000000000e+04	-9.64852963981052e-01	1.04500000000000e+04	-2.72581117915847e-01
1.04600000000000e+04	-8.22798406617769e-01	1.04600000000000e+04	-9.64867266781856e-01	1.04600000000000e+04	-2.72749527686015e-01
1.04700000000000e+04	-8.24638306315425e-01	1.04700000000000e+04	-9.65190655122386e-01	1.04700000000000e+04	-2.72912713828697e-01
1.04800000000000e+04	-8.25728740366297e-01	1.04800000000000e+04	-9.66382665638945e-01	1.04800000000000e+04	-2.73056648241613e-01
1.04900000000000e+04	-8.26132165703218e-01	1.04900000000000e+04	-9.67607550795335e-01	1.04900000000000e+04	-2.73305953512692e-01
1.05000000000000e+04	-8.26578885065983e-01	1.05000000000000e+04	-9.68525991861048e-01	1.05000000000000e+04	-2.73451323623097e-01
1.05100000000000e+04	-8.27170935058521e-01	1.05100000000000e+04	-9.69460848629972e-01	1.05100000000000e+04	-2.73674107590535e-01
1.05200000000000e+04	-8.27880362840190e-01	1.05200000000000e+04	-9.70689274878263e-01	1.05200000000000e+04	-2.73841757166557e-01
1.05300000000000e+04	-8.28663278165902e-01	1.05300000000000e+04	-9.71539331135579e-01	1.05300000000000e+04	-2.73954550335917e-01
1.05400000000000e+04	-8.29568149028633e-01	1.05400000000000e+04	-9.71830509228829e-01	1.05400000000000e+04	-2.74020362764136e-01
1.05500000000000e+04	-8.30633946720660e-01	1.05500000000000e+04	-9.72457185270022e-01	1.05500000000000e+04	-2.74127716242411e-01
1.05600000000000e+04	-8.31810635596748e-01	1.05600000000000e+04	-9.73084985409320e-01	1.05600000000000e+04	-2.74247106426038e-01
1.05700000000000e+04	-8.32826225869619e-01	1.05700000000000e+04	-9.74103056512461e-01	1.05700000000000e+04	-2.74331255397327e-01
1.05800000000000e+04	-8.33306791494537e-01	1.05800000000000e+04	-9.74947889041068e-01	1.05800000000000e+04	-2.74489325838179e-01
1.05900000000000e+04	-8.33644264307641e-01	1.05900000000000e+04	-9.75643207040504e-01	1.05900000000000e+04	-2.74623381855857e-01
1.06000000000000e+04	-8.34306613860014e-01	1.06000000000000e+04	-9.76644370580792e-01	1.06000000000000e+04	-2.74699242369985e-01
1.06100000000000e+04	-8.35321121068014e-01	1.06100000000000e+04	-9.77871208826945e-01	1.06100000000000e+04	-2.74904167224689e-01
1.06200000000000e+04	-8.36525115012257e-01	1.06200000000000e+04	-9.79243636653496e-01	1.06200000000000e+04	-2.75158679800264e-01
1.06300000000000e+04	-8.37711813945575e-01	1.06300000000000e+04	-9.79819850276046e-01	1.06300000000000e+04	-2.75317810262936e-01
1.06400000000000e+04	-8.38474304984407e-01	1.06400000000000e+04	-9.80393273649686e-01	1.06400000000000e+04	-2.75412826476923e-01
1.06500000000000e+04	-8.38642484682922e-01	1.06500000000000e+04	-9.81223299194490e-01	1.06500000000000e+04	-2.75504375195911e-01
1.06600000000000e+04	-8.38819079478247e-01	1.06600000000000e+04	-9.81878472703073e-01	1.06600000000000e+04	-2.75595621440159e-01
1.06700000000000e+04	-8.39309038297801e-01	1.06700000000000e+04	-9.82277629826974e-01	1.06700000000000e+04	-2.75714504257030e-01
1.06800000000000e+04	-8.40218992055658e-01	1.06800000000000e+04	-9.82946920916182e-01	1.06800000000000e+04	-2.75793046433743e-01
1.06900000000000e+04	-8.41463937981933e-01	1.06900000000000e+04	-9.83950650977200e-01	1.06900000000000e+04	-2.75908828387291e-01
1.07000000000000e+04	-8.42945398913333e-01	1.07000000000000e+04	-9.84876641626285e-01	1.07000000000000e+04	-2.76081913481714e-01
1.07100000000000e+04	-8.44387106896263e-01	1.07100000000000e+04	-9.85752830110592e-01	1.07100000000000e+04	-2.76244833086122e-01
1.07200000000000e+04	-8.45278549915765e-01	1.07200000000000e+04	-9.86557076982780e-01	1.07200000000000e+04	-2.76442690658760e-01
1.07300000000000e+04	-8.45939215399543e-01	1.07300000000000e+04	-9.87366164159906e-01	1.07300000000000e+04	-2.76634547888731e-01
1.07400000000000e+04	-8.46766487985129e-01	1.07400000000000e+04	-9.87735796388876e-01	1.07400000000000e+04	-2.76894623133764e-01
1.07500000000000e+04	-8.47827286177761e-01	1.07500000000000e+04	-9.88273999676341e-01	1.07500000000000e+04	-2.77019265703844e-01
1.07600000000000e+04	-8.49046851609597e-01	1.07600000000000e+04	-9.89295360739279e-01	1.07600000000000e+04	-2.77169314020758e-01
1.07700000000000e+04	-8.50388222501227e-01	1.07700000000000e+04	-9.90349638236642e-01	1.07700000000000e+04	-2.77294154213523e-01
1.07800000000000e+04	-8.51612256903668e-01	1.07800000000000e+04	-9.91068242513334e-01	1.07800000000000e+04	-2.77391105938237e-01
1.07900000000000e+04	-8.52254666830840e-01	1.07900000000000e+04	-9.91770538902133e-01	1.07900000000000e+04	-2.77593357323360e-01
1.08000000000000e+04	-8.52286415514979e-01	1.08000000000000e+04	-9.92584082486378e-01	1.08000000000000e+04	-2.77715671532783e-01
1.08100000000000e+04	-8.52451549201098e-01	1.08100000000000e+04	-9.92948062755338e-01	1.08100000000000e+04	-2.77925556493793e-01
1.08200000000000e+04	-8.52899995100708e-01	1.08200000000000e+04	-9.93467760187604e-01	1.08200000000000e+04	-2.78081411735370e-01
1.08300000000000e+04	-8.53673261065548e-01	1.08300000000000e+04	-9.94525779752083e-01	1.08300000000000e+04	-2.78169205082209e-01
1.08400000000000e+04	-8.54763760325943e-01	1.08400000000000e+04	-9.94894117576472e-01	1.08400000000000e+04	-2.78294887840949e-01
1.08500000000000e+04	-8.56087524380379e-01	1.08500000000000e+04	-9.95457519489259e-01	1.08500000000000e+04	-2.78360414851614e-01
1.08600000000000e+04	-8.57605269771207e-01	1.08600000000000e+04	-9.96429031167804e-01	1.08600000000000e+04	-2.78468615661838e-01
1.08700000000000e+04	-8.59254177137120e-01	1.08700000000000e+04	-9.97413983884866e-01	1.08700000000000e+04	-2.78619531092112e-01
1.08800000000000e+04	-8.60963517628044e-01	1.08800000000000e+04	-9.98273518965546e-01	1.08800000000000e+04	-2.78771719089886e-01
1.08900000000000e+04	-8.62548410887656e-01	1.08900000000000e+04	-9.98925221853087e-01	1.08900000000000e+04	-2.78974531496882e-01
1.09000000000000e+04	-8.63462382792788e-01	1.09000000000000e+04	-9.99688822679314e-01	1.09000000000000e+04	-2.79237407088631e-01
1.09100000000000e+04	-8.63608544805669e-01	1.09100000000000e+04	-1.00061597980615e+00	1.09100000000000e+04	-2.79488745251382e-01
1.09200000000000e+04	-8.63728271905787e-01	1.09200000000000e+04	-1.00107143963176e+00	1.09200000000000e+04	-2.79646609941553e-01
1.09300000000000e+04	-8.64027858788005e-01	1.09300000000000e+04	-1.00159323025918e+00	1.09300000000000e+04	-2.79776638966641e-01
1.09400000000000e+04	-8.64565307289499e-01	1.09400000000000e+04	-1.00251076338820e+00	1.09400000000000e+04	-2.79903251972509e-01
1.09500000000000e+04	-8.65276888824598e-01	1.09500000000000e+04	-1.00340588601747e+00	1.09500000000000e+04	-2.80032639418079e-01
1.09600000000000e+04	-8.66139578410461e-01	1.09600000000000e+04	-1.00397362872267e+00	1.09600000000000e+04	-2.80094680626847e-01
1.09700000000000e+04	-8.67118997920798e-01	1.09700000000000e+04	-1.00436033836868e+00	1.09700000000000e+04	-2.80268420487620e-01
1.09800000000000e+04	-8.68184558932973e-01	1.09800000000000e+04	-1.00499071939823e+00	1.09800000000000e+04	-2.80377620937571e-01
1.09900000000000e+04	-8.69279492411330e-01	1.09900000000000e+04	-1.00556007142842e+00	1.09900000000000e+04	-2.80560008467853e-01
1.10000000000000e+04	-8.70197752425726e-01	1.10000000000000e+04	-1.00632731827044e+00	1.10000000000000e+04	-2.80714467524696e-01
1.10100000000000e+04	-8.70837401788905e-01	1.10100000000000e+04	-1.00690258106543e+00	1.10100000000000e+04	-2.80936585924807e-01
1.10200000000000e+04	-8.71612003996429e-01	1.10200000000000e+04	-1.00721255702487e+00	1.10200000000000e+04	-2.81112435594830e-01
1.10300000000000e+04	-8.72667037459883e-01	1.10300000000000e+04	-1.00779164596525e+00	1.10300000000000e+04	-2.81268460163785e-01
1.10400000000000e+04	-8.73966637406008e-01	1.10400000000000e+04	-1.00883181126336e+00	1.10400000000000e+04	-2.81432193327108e-01
1.10500000000000e+04	-8.75324876711341e-01	1.10500000000000e+04	-1.00942849401438e+00	1.10500000000000e+04	-2.81597928535090e-01
1.10600000000000e+04	-8.76533656617944e-01	1.10600000000000e+04	-1.00985039678182e+00	1.10600000000000e+04	-2.81776445926682e-01
1.10700000000000e+04	-8.76966807037594e-01	1.10700000000000e+04	-1.01060195341238e+00	1.10700000000000e+04	-2.81935825009246e-01
1.10800000000000e+04	-8.76953463185334e-01	1.10800000000000e+04	-1.01188699373855e+00	1.10800000000000e+04	-2.82097611511675e-01
1.10900000000000e+04	-8.77050593284950e-01	1.10900000000000e+04	-1.01277197188341e+00	1.10900000000000e+04	-2.82248006654606e-01
1.11000000000000e+04	-8.77336886049716e-01	1.11000000000000e+04	-1.01323789135379e+00	1.11000000000000e+04	-2.82299918436700e-01
1.11100000000000e+04	-8.77861060925562e-01	1.11100000000000e+04	-1.01428978160471e+00	1.11100000000000e+04	-2.82456257120097e-01
1.11200000000000e+04	-8.78650495551731e-01	1.11200000000000e+04	-1.01505832540267e+00	1.11200000000000e+04	-2.82692321719700e-01
1.11300000000000e+04	-8.79702648047969e-01	1.11300000000000e+04	-1.01551787007972e+00	1.11300000000000e+04	-2.82749231841026e-01
1.11400000000000e+04	-8.80983536643471e-01	1.11400000000000e+04	-1.01614819798504e+00	1.11400000000000e+04	-2.82854939665661e-01
1.11500000000000e+04	-8.82469404517560e-01	1.11500000000000e+04	-1.01723657592245e+00	1.11500000000000e+04	-2.83031904726453e-01
1.11600000000000e+04	-8.84224858998996e-01	1.11600000000000e+04	-1.01814770517487e+00	1.11600000000000e+04	-2.83191011695637e-01
1.11700000000000e+04	-8.86234206117314e-01	1.11700000000000e+04	-1.01909124791597e+00	1.11700000000000e+04	-2.83360094046906e-01
1.11800000000000e+04	-8.88125311130873e-01	1.11800000000000e+04	-1.01972571144174e+00	1.11800000000000e+04	-2.83494970520303e-01
1.11900000000000e+04	-8.89007814800059e-01	1.11900000000000e+04	-1.02056216611392e+00	1.11900000000000e+04	-2.83631507431704e-01
1.12000000000000e+04	-8.89367913111010e-01	1.12000000000000e+04	-1.02152549269448e+00	1.12000000000000e+04	-2.83736371292858e-01
1.12100000000000e+04	-8.89793192972504e-01	1.12100000000000e+04	-1.02218850811177e+00	1.12100000000000e+04	-2.83844629250004e-01
1.12200000000000e+04	-8.90386658785903e-01	1.12200000000000e+04	-1.02255753892767e+00	1.12200000000000e+04	-2.84002716822497e-01
1.12300000000000e+04	-8.91247172494096e-01	1.12300000000000e+04	-1.02298534963394e+00	1.12300000000000e+04	-2.84107032674424e-01
1.12400000000000e+04	-8.92257077710857e-01	1.12400000000000e+04	-1.02391951521845e+00	1.12400000000000e+04	-2.84291630188921e-01
1.12500000000000e+04	-8.93327471288965e-01	1.12500000000000e+04	-1.02465192968952e+00	1.12500000000000e+04	-2.84498346090833e-01
1.12600000000000e+04	-8.93991131344149e-01	1.12600000000000e+04	-1.02532537748443e+00	1.12600000000000e+04	-2.84677825695680e-01
1.12700000000000e+04	-8.94559340056692e-01	1.12700000000000e+04	-1.02605113294668e+00	1.12700000000000e+04	-2.84851805476014e-01
1.12800000000000e+04	-8.95291373367119e-01	1.12800000000000e+04	-1.02645290056373e+00	1.12800000000000e+04	-2.84997017937375e-01
1.12900000000000e+04	-8.96228109906470e-01	1.12900000000000e+04	-1.02663240149028e+00	1.12900000000000e+04	-2.85193454705461e-01
1.13000000000000e+04	-8.97281071540785e-01	1.13000000000000e+04	-1.02719562843567e+00	1.13000000000000e+04	-2.85448517130703e-01
1.13100000000000e+04	-8.98171382969472e-01	1.13100000000000e+04	-1.02810851174913e+00	1.13100000000000e+04	-2.85615636612080e-01
1.13200000000000e+04	-8.98447175299971e-01	1.13200000000000e+04	-1.02893852034416e+00	1.13200000000000e+04	-2.85739509969743e-01
1.13300000000000e+04	-8.98574171276353e-01	1.13300000000000e+04	-1.02939570261345e+00	1.13300000000000e+04	-2.85902144007536e-01
1.13400000000000e+04	-8.98860901599505e-01	1.13400000000000e+04	-1.03023265170142e+00	1.13400000000000e+04	-2.86017801761721e-01
1.13500000000000e+04	-8.99371356109956e-01	1.13500000000000e+04	-1.03151770743548e+00	1.13500000000000e+04	-2.86157685373178e-01
1.13600000000000e+04	-9.00120262447316e-01	1.13600000000000e+04	-1.03247325766810e+00	1.13600000000000e+04	-2.86287300421801e-01
1.13700000000000e+04	-9.01079152680028e-01	1.13700000000000e+04	-1.03330448642348e+00	1.13700000000000e+04	-2.86441326898087e-01
1.13800000000000e+04	-9.02153074301936e-01	1.13800000000000e+04	-1.03453353404225e+00	1.13800000000000e+04	-2.86488507036918e-01
1.13900000000000e+04	-9.03195623220361e-01	1.13900000000000e+04	-1.03506025204008e+00	1.13900000000000e+04	-2.86649850117404e-01
1.14000000000000e+04	-9.04149045424325e-01	1.14000000000000e+04	-1.03578200921741e+00	1.14000000000000e+04	-2.86816170088913e-01
1.14100000000000e+04	-9.05118407344690e-01	1.14100000000000e+04	-1.03632221142347e+00	1.14100000000000e+04	-2.86960094595770e-01
1.14200000000000e+04	-9.06199607615314e-01	1.14200000000000e+04	-1.03700232486266e+00	1.14200000000000e+04	-2.87227923659736e-01
1.14300000000000e+04	-9.07252327691659e-01	1.14300000000000e+04	-1.03714672238447e+00	1.14300000000000e+04	-2.87455558689601e-01
1.14400000000000e+04	-9.08259766197486e-01	1.14400000000000e+04	-1.03781708664910e+00	1.14400000000000e+04	-2.87654751844216e-01
1.14500000000000e+04	-9.09286560274114e-01	1.14500000000000e+04	-1.03900123513899e+00	1.14500000000000e+04	-2.87861423570615e-01
1.14600000000000e+04	-9.10417796516626e-01	1.14600000000000e+04	-1.03986955060239e+00	1.14600000000000e+04	-2.87998866432304e-01
1.14700000000000e+04	-9.11649253420357e-01	1.14700000000000e+04	-1.04088193127858e+00	1.14700000000000e+04	-2.88104013358339e-01
1.14800000000000e+04	-9.12621647618069e-01	1.14800000000000e+04	-1.04189959339837e+00	1.14800000000000e+04	-2.88230346027578e-01
1.14900000000000e+04	-9.12732860025736e-01	1.14900000000000e+04	-1.04261086716041e+00	1.14900000000000e+04	-2.88355537842624e-01
1.15000000000000e+04	-9.12792755247150e-01	1.15000000000000e+04	-1.04330613954780e+00	1.15000000000000e+04	-2.88505741009280e-01
1.15100000000000e+04	-9.13007148094169e-01	1.15100000000000e+04	-1.04428058959425e+00	1.15100000000000e+04	-2.88664618263546e-01
1.15200000000000e+04	-9.13419255882673e-01	1.15200000000000e+04	-1.04525277787113e+00	1.15200000000000e+04	-2.88845814431759e-01
1.15300000000000e+04	-9.14065189679603e-01	1.15300000000000e+04	-1.04638424513519e+00	1.15300000000000e+04	-2.89076776096004e-01
1.15400000000000e+04	-9.14967844333607e-01	1.15400000000000e+04	-1.04753832555783e+00	1.15400000000000e+04	-2.89208590069237e-01
1.15500000000000e+04	-9.16058148589664e-01	1.15500000000000e+04	-1.04877877548586e+00	1.15500000000000e+04	-2.89303880011898e-01
1.15600000000000e+04	-9.17100175627390e-01	1.15600000000000e+04	-1.05010165943924e+00	1.15600000000000e+04	-2.89440546054363e-01
1.15700000000000e+04	-9.17446489606677e-01	1.15700000000000e+04	-1.05130595406387e+00	1.15700000000000e+04	-2.89599688338618e-01
1.15800000000000e+04	-9.17744653692758e-01	1.15800000000000e+04	-1.05259609339953e+00	1.15800000000000e+04	-2.89763431230819e-01
1.15900000000000e+04	-9.18311157316499e-01	1.15900000000000e+04	-1.05294391232552e+00	1.15900000000000e+04	-2.89956830648056e-01
1.16000000000000e+04	-9.19253959785660e-01	1.16000000000000e+04	-1.05307012872999e+00	1.16000000000000e+04	-2.90155236262226e-01
1.16100000000000e+04	-9.20497055232178e-01	1.16100000000000e+04	-1.05327787811574e+00	1.16100000000000e+04	-2.90329258077230e-01
1.16200000000000e+04	-9.21928870074052e-01	1.16200000000000e+04	-1.05376579286107e+00	1.16200000000000e+04	-2.90460213176909e-01
1.16300000000000e+04	-9.23405356000034e-01	1.16300000000000e+04	-1.05427341747939e+00	1.16300000000000e+04	-2.90590706515890e-01
1.16400000000000e+04	-9.24862854457739e-01	1.16400000000000e+04	-1.05485441847514e+00	1.16400000000000e+04	-2.90662845234451e-01
1.16500000000000e+04	-9.26363834988987e-01	1.16500000000000e+04	-1.05583215794416e+00	1.16500000000000e+04	-2.90766491472558e-01
1.16600000000000e+04	-9.27876835012165e-01	1.16600000000000e+04	-1.05707513878145e+00	1.16600000000000e+04	-2.90946340494561e-01
1.16700000000000e+04	-9.29042679833595e-01	1.16700000000000e+04	-1.05801843705113e+00	1.16700000000000e+04	-2.91066617779358e-01
1.16800000000000e+04	-9.29868645290210e-01	1.16800000000000e+04	-1.05872270174203e+00	1.16800000000000e+04	-2.91239768494332e-01
1.16900000000000e+04	-9.30586202197279e-01	1.16900000000000e+04	-1.05973144553511e+00	1.16900000000000e+04	-2.91419714964700e-01
1.17000000000000e+04	-9.31420654072179e-01	1.17000000000000e+04	-1.06053347829093e+00	1.17000000000000e+04	-2.91594155337319e-01
1.17100000000000e+04	-9.32403459440107e-01	1.17100000000000e+04	-1.06094010301121e+00	1.17100000000000e+04	-2.91697590215875e-01
1.17200000000000e+04	-9.33429441914117e-01	1.17200000000000e+04	-1.06130699570300e+00	1.17200000000000e+04	-2.91724854550159e-01
1.17300000000000e+04	-9.34262131741193e-01	1.17300000000000e+04	-1.06230604816963e+00	1.17300000000000e+04	-2.91800681815073e-01
1.17400000000000e+04	-9.34811881398400e-01	1.17400000000000e+04	-1.06324795952276e+00	1.17400000000000e+04	-2.91920615163699e-01
1.17500000000000e+04	-9.35354698099401e-01	1.17500000000000e+04	-1.06368237859841e+00	1.17500000000000e+04	-2.92024296312584e-01
1.17600000000000e+04	-9.35996474760255e-01	1.17600000000000e+04	-1.06439920915600e+00	1.17600000000000e+04	-2.92111568935695e-01
1.17700000000000e+04	-9.36698735875287e-01	1.17700000000000e+04	-1.06501481150469e+00	1.17700000000000e+04	-2.92251258366169e-01
1.17800000000000e+04	-9.37314791739438e-01	1.17800000000000e+04	-1.06570990577784e+00	1.17800000000000e+04	-2.92403516384264e-01
1.17900000000000e+04	-9.37827041582914e-01	1.17900000000000e+04	-1.06625708443727e+00	1.17900000000000e+04	-2.92529851975931e-01
1.18000000000000e+04	-9.38494382970887e-01	1.18000000000000e+04	-1.06697852355495e+00	1.18000000000000e+04	-2.92690135678896e-01
1.18100000000000e+04	-9.39353657284277e-01	1.18100000000000e+04	-1.06797646624616e+00	1.18100000000000e+04	-2.92804922841127e-01
1.18200000000000e+04	-9.40405065875483e-01	1.18200000000000e+04	-1.06875514806834e+00	1.18200000000000e+04	-2.92953823214382e-01
1.18300000000000e+04	-9.41645887918762e-01	1.18300000000000e+04	-1.06953370370188e+00	1.18300000000000e+04	-2.93041684898440e-01
1.18400000000000e+04	-9.43042253423926e-01	1.18400000000000e+04	-1.07019165566534e+00	1.18400000000000e+04	-2.93201372039818e-01
1.18500000000000e+04	-9.44532658592154e-01	1.18500000000000e+04	-1.07075668661886e+00	1.18500000000000e+04	-2.93363440720550e-01
1.18600000000000e+04	-9.45890807793506e-01	1.18600000000000e+04	-1.07179457865742e+00	1.18600000000000e+04	-2.93461900530379e-01
1.18700000000000e+04	-9.46574747123579e-01	1.18700000000000e+04	-1.07277697249143e+00	1.18700000000000e+04	-2.93622672054739e-01
1.18800000000000e+04	-9.47035374555833e-01	1.18800000000000e+04	-1.07328633074477e+00	1.18800000000000e+04	-2.93848281444427e-01
1.18900000000000e+04	-9.47552240720701e-01	1.18900000000000e+04	-1.07385443598686e+00	1.18900000000000e+04	-2.94005346446963e-01
1.19000000000000e+04	-9.48131813570986e-01	1.19000000000000e+04	-1.07493122993680e+00	1.19000000000000e+04	-2.94226320686773e-01
1.19100000000000e+04	-9.48743268934283e-01	1.19100000000000e+04	-1.07594420633821e+00	1.19100000000000e+04	-2.94472331183750e-01
1.19200000000000e+04	-9.49394320119427e-01	1.19200000000000e+04	-1.07668636599879e+00	1.19200000000000e+04	-2.94547432722518e-01
1.19300000000000e+04	-9.50133708358637e-01	1.19300000000000e+04	-1.07688591640174e+00	1.19300000000000e+04	-2.94708907603331e-01
1.19400000000000e+04	-9.51015460045377e-01	1.19400000000000e+04	-1.07768346522335e+00	1.19400000000000e+04	-2.94784297539366e-01
1.19500000000000e+04	-9.52036625580128e-01	1.19500000000000e+04	-1.07875939254622e+00	1.19500000000000e+04	-2.94846465851170e-01
1.19600000000000e+04	-9.52951570887349e-01	1.19600000000000e+04	-1.07960345414473e+00	1.19600000000000e+04	-2.94934386046963e-01
1.19700000000000e+04	-9.53262507135258e-01	1.19700000000000e+04	-1.08046108342456e+00	1.19700000000000e+04	-2.95083441155785e-01
1.19800000000000e+04	-9.53388362366043e-01	1.19800000000000e+04	-1.08104419610566e+00	1.19800000000000e+04	-2.95239164003526e-01
1.19900000000000e+04	-9.53733282291746e-01	1.19900000000000e+04	-1.08136380369585e+00	1.19900000000000e+04	-2.95354636260923e-01
1.20000000000000e+04	-9.54344525398899e-01	1.20000000000000e+04	-1.08211762754316e+00	1.20000000000000e+04	-2.95526001578233e-01
1.20100000000000e+04	-9.55090733380533e-01	1.20100000000000e+04	-1.08337133512102e+00	1.20100000000000e+04	-2.95733834369214e-01
1.20200000000000e+04	-9.55867854559306e-01	1.20200000000000e+04	-1.08466121950825e+00	1.20200000000000e+04	-2.95878251317164e-01
1.20300000000000e+04	-9.56662027426064e-01	1.20300000000000e+04	-1.08545063766904e+00	1.20300000000000e+04	-2.96001815593540e-01
1.20400000000000e+04	-9.57510286602635e-01	1.20400000000000e+04	-1.08606363221691e+00	1.20400000000000e+04	-2.96057268539921e-01
1.20500000000000e+04	-9.58369768533099e-01	1.20500000000000e+04	-1.08695456474735e+00	1.20500000000000e+04	-2.96272491723075e-01
1.20600000000000e+04	-9.59261588159777e-01	1.20600000000000e+04	-1.08815865804879e+00	1.20600000000000e+04	-2.96379343382441e-01
1.20700000000000e+04	-9.60221048090541e-01	1.20700000000000e+04	-1.08862484138928e+00	1.20700000000000e+04	-2.96492788121817e-01
1.20800000000000e+04	-9.61290235928120e-01	1.20800000000000e+04	-1.08923204988695e+00	1.20800000000000e+04	-2.96750576355707e-01
1.20900000000000e+04	-9.62498013626856e-01	1.20900000000000e+04	-1.09009479366406e+00	1.20900000000000e+04	-2.96956045075649e-01
1.21000000000000e+04	-9.63741894924930e-01	1.21000000000000e+04	-1.09084226890764e+00	1.21000000000000e+04	-2.97038914872371e-01
1.21100000000000e+04	-9.64718842632556e-01	1.21100000000000e+04	-1.09158993396544e+00	1.21100000000000e+04	-2.97180183490368e-01
1.21200000000000e+04	-9.65261330168817e-01	1.21200000000000e+04	-1.09254421325282e+00	1.21200000000000e+04	-2.97325564050292e-01
1.21300000000000e+04	-9.65534744311851e-01	1.21300000000000e+04	-1.09362354308744e+00	1.21300000000000e+04	-2.97414123036565e-01
1.21400000000000e+04	-9.65863104994749e-01	1.21400000000000e+04	-1.09430374136620e+00	1.21400000000000e+04	-2.97545672788437e-01
1.21500000000000e+04	-9.66372008224580e-01	1.21500000000000e+04	-1.09501189327308e+00	1.21500000000000e+04	-2.97700179115185e-01
1.21600000000000e+04	-9.67130208575101e-01	1.21600000000000e+04	-1.09542477557054e+00	1.21600000000000e+04	-2.97762005583496e-01
1.21700000000000e+04	-9.68114367756870e-01	1.21700000000000e+04	-1.09572448740236e+00	1.21700000000000e+04	-2.97937308609702e-01
1.21800000000000e+04	-9.69269463126593e-01	1.21800000000000e+04	-1.09635451054072e+00	1.21800000000000e+04	-2.98073496368786e-01
1.21900000000000e+04	-9.70513429915153e-01	1.21900000000000e+04	-1.09704271574261e+00	1.21900000000000e+04	-2.98244896866350e-01
1.22000000000000e+04	-9.71745628983470e-01	1.22000000000000e+04	-1.09783096718435e+00	1.22000000000000e+04	-2.98393880131390e-01
1.22100000000000e+04	-9.73016476080650e-01	1.22100000000000e+04	-1.09851215932001e+00	1.22100000000000e+04	-2.98589830126462e-01
1.22200000000000e+04	-9.74352042619059e-01	1.22200000000000e+04	-1.09892655166178e+00	1.22200000000000e+04	-2.98764608675870e-01
1.22300000000000e+04	-9.75675034117279e-01	1.22300000000000e+04	-1.09966944120671e+00	1.22300000000000e+04	-2.98847498292909e-01
1.22400000000000e+04	-9.76437448205454e-01	1.22400000000000e+04	-1.10050707968256e+00	1.22400000000000e+04	-2.98921174745091e-01
1.22500000000000e+04	-9.76654620331281e-01	1.22500000000000e+04	-1.10094495984676e+00	1.22500000000000e+04	-2.98980273969531e-01
1.22600000000000e+04	-9.76960154203814e-01	1.22600000000000e+04	-1.10144052083664e+00	1.22600000000000e+04	-2.99038384593778e-01
1.22700000000000e+04	-9.77583473580906e-01	1.22700000000000e+04	-1.10194369596778e+00	1.22700000000000e+04	-2.99192387610317e-01
1.22800000000000e+04	-9.78534634178234e-01	1.22800000000000e+04	-1.10288984513552e+00	1.22800000000000e+04	-2.99356908559008e-01
1.22900000000000e+04	-9.79706878626706e-01	1.22900000000000e+04	-1.10396985730401e+00	1.22900000000000e+04	-2.99492208804969e-01
1.23000000000000e+04	-9.80919818562695e-01	1.23000000000000e+04	-1.10477679266731e+00	1.23000000000000e+04	-2.99670162433752e-01
1.23100000000000e+04	-9.81741334721691e-01	1.23100000000000e+04	-1.10559746548268e+00	1.23100000000000e+04	-2.99834565114655e-01
1.23200000000000e+04	-9.81985657629842e-01	1.23200000000000e+04	-1.10669586182117e+00	1.23200000000000e+04	-2.99959963495042e-01
1.23300000000000e+04	-9.82063487885280e-01	1.23300000000000e+04	-1.10741424116288e+00	1.23300000000000e+04	-3.00036809027858e-01
1.23400000000000e+04	-9.82394301922066e-01	1.23400000000000e+04	-1.10757840024445e+00	1.23400000000000e+04	-3.00102079595967e-01
1.23500000000000e+04	-9.83124817606850e-01	1.23500000000000e+04	-1.10795574764337e+00	1.23500000000000e+04	-3.00197716606350e-01
1.23600000000000e+04	-9.84302328345310e-01	1.23600000000000e+04	-1.10874594183763e+00	1.23600000000000e+04	-3.00293740655486e-01
1.23700000000000e+04	-9.85811639772537e-01	1.23700000000000e+04	-1.10968926743160e+00	1.23700000000000e+04	-3.00436685390736e-01
1.23800000000000e+04	-9.87410774412892e-01	1.23800000000000e+04	-1.11019646419435e+00	1.23800000000000e+04	-3.00614295558875e-01
1.23900000000000e+04	-9.88435861566574e-01	1.23900000000000e+04	-1.11068899637331e+00	1.23900000000000e+04	-3.00813773609979e-01
1.24000000000000e+04	-9.89186012235896e-01	1.24000000000000e+04	-1.11145779472250e+00	1.24000000000000e+04	-3.01040175637244e-01
1.24100000000000e+04	-9.89908002749181e-01	1.24100000000000e+04	-1.11228252635737e+00	1.24100000000000e+04	-3.01194030901348e-01
1.24200000000000e+04	-9.90590200926350e-01	1.24200000000000e+04	-1.11319426656377e+00	1.24200000000000e+04	-3.01376510278260e-01
1.24300000000000e+04	-9.91268904706204e-01	1.24300000000000e+04	-1.11402693459564e+00	1.24300000000000e+04	-3.01582914578224e-01
1.24400000000000e+04	-9.92041710692791e-01	1.24400000000000e+04	-1.11497333446244e+00	1.24400000000000e+04	-3.01717987281613e-01
1.24500000000000e+04	-9.93018541020979e-01	1.24500000000000e+04	-1.11595401804009e+00	1.24500000000000e+04	-3.01845656529813e-01
1.24600000000000e+04	-9.94228966571194e-01	1.24600000000000e+04	-1.11643622059085e+00	1.24600000000000e+04	-3.01940712214048e-01
1.24700000000000e+04	-9.95610514115688e-01	1.24700000000000e+04	-1.11717970793374e+00	1.24700000000000e+04	-3.02026612627676e-01
1.24800000000000e+04	-9.96848705094579e-01	1.24800000000000e+04	-1.11782533126176e+00	1.24800000000000e+04	-3.02133398235561e-01
1.24900000000000e+04	-9.97163114407567e-01	1.24900000000000e+04	-1.11831092351372e+00	1.24900000000000e+04	-3.02269103150675e-01
1.25000000000000e+04	-9.97212799583969e-01	1.25000000000000e+04	-1.11901060562766e+00	1.25000000000000e+04	-3.02408559215699e-01
1.25100000000000e+04	-9.97421357660014e-01	1.25100000000000e+04	-1.11964955344436e+00	1.25100000000000e+04	-3.02594031709199e-01
1.25200000000000e+04	-9.97908605821824e-01	1.25200000000000e+04	-1.12005264049030e+00	1.25200000000000e+04	-3.02753844421838e-01
1.25300000000000e+04	-9.98687642429837e-01	1.25300000000000e+04	-1.12058311448210e+00	1.25300000000000e+04	-3.02897826800989e-01
1.25400000000000e+04	-9.99743868217386e-01	1.25400000000000e+04	-1.12158931250058e+00	1.25400000000000e+04	-3.02968856062239e-01
1.25500000000000e+04	-1.00101136563955e+00	1.25500000000000e+04	-1.12279732699585e+00	1.25500000000000e+04	-3.03011203656315e-01
1.25600000000000e+04	-1.00246082547756e+00	1.25600000000000e+04	-1.12284341827303e+00	1.25600000000000e+04	-3.03057646723021e-01
1.25700000000000e+04	-1.00405946886584e+00	1.25700000000000e+04	-1.12299170994023e+00	1.25700000000000e+04	-3.03220439435680e-01
1.25800000000000e+04	-1.00577274529224e+00	1.25800000000000e+04	-1.12372251881373e+00	1.25800000000000e+04	-3.03419853625093e-01
1.25900000000000e+04	-1.00748791206588e+00	1.25900000000000e+04	-1.12463890788284e+00	1.25900000000000e+04	-3.03587705435000e-01
1.26000000000000e+04	-1.00872177457049e+00	1.26000000000000e+04	-1.12500789504315e+00	1.26000000000000e+04	-3.03821477316547e-01
1.26100000000000e+04	-1.00896747800831e+00	1.26100000000000e+04	-1.12555727676134e+00	1.26100000000000e+04	-3.04057200545842e-01
1.26200000000000e+04	-1.00898866425187e+00	1.26200000000000e+04	-1.12662138269557e+00	1.26200000000000e+04	-3.04215952297575e-01
1.26300000000000e+04	-1.00913653603142e+00	1.26300000000000e+04	-1.12774851264715e+00	1.26300000000000e+04	-3.04270646954331e-01
1.26400000000000e+04	-1.00953194219963e+00	1.26400000000000e+04	-1.12879718415834e+00	1.26400000000000e+04	-3.04326308652349e-01
1.26500000000000e+04	-1.01025408550250e+00	1.26500000000000e+04	-1.12975359311468e+00	1.26500000000000e+04	-3.04427336960199e-01
1.26600000000000e+04	-1.01128767528820e+00	1.26600000000000e+04	-1.13099221614169e+00	1.26600000000000e+04	-3.04511142986615e-01
1.26700000000000e+04	-1.01251502029805e+00	1.26700000000000e+04	-1.13176927834310e+00	1.26700000000000e+04	-3.04604663756290e-01
1.26800000000000e+04	-1.01377308330886e+00	1.26800000000000e+04	-1.13197940405106e+00	1.26800000000000e+04	-3.04714307171026e-01
1.26900000000000e+04	-1.01469787328216e+00	1.26900000000000e+04	-1.13245126929293e+00	1.26900000000000e+04	-3.04902076599703e-01
1.27000000000000e+04	-1.01539585570696e+00	1.27000000000000e+04	-1.13281168468725e+00	1.27000000000000e+04	-3.05049773889756e-01
1.27100000000000e+04	-1.01622075442276e+00	1.27100000000000e+04	-1.13328878839451e+00	1.27100000000000e+04	-3.05172028488157e-01
1.27200000000000e+04	-1.01716713108794e+00	1.27200000000000e+04	-1.13409562229055e+00	1.27200000000000e+04	-3.05305723563074e-01
1.27300000000000e+04	-1.01811280542540e+00	1.27300000000000e+04	-1.13485876653384e+00	1.27300000000000e+04	-3.05541171869289e-01
1.27400000000000e+04	-1.01885648111225e+00	1.27400000000000e+04	-1.13554390953989e+00	1.27400000000000e+04	-3.05818813578078e-01
1.27500000000000e+04	-1.01936163791348e+00	1.27500000000000e+04	-1.13615076886625e+00	1.27500000000000e+04	-3.05979428114262e-01
1.27600000000000e+04	-1.01983657978182e+00	1.27600000000000e+04	-1.13680997140503e+00	1.27600000000000e+04	-3.06134550020907e-01
1.27700000000000e+04	-1.02041877888830e+00	1.27700000000000e+04	-1.13753366128768e+00	1.27700000000000e+04	-3.06172929538094e-01
1.27800000000000e+04	-1.02109135299292e+00	1.27800000000000e+04	-1.13816808584855e+00	1.27800000000000e+04	-3.06199360649401e-01
1.27900000000000e+04	-1.02187545452196e+00	1.27900000000000e+04	-1.13882109381713e+00	1.27900000000000e+04	-3.06254796114452e-01
1.28000000000000e+04	-1.02281266281271e+00	1.28000000000000e+04	-1.13933542757604e+00	1.28000000000000e+04	-3.06348198053237e-01
1.28100000000000e+04	-1.02392735492183e+00	1.28100000000000e+04	-1.13996870794511e+00	1.28100000000000e+04	-3.06435625834292e-01
1.28200000000000e+04	-1.02519707777342e+00	1.28200000000000e+04	-1.14072339965813e+00	1.28200000000000e+04	-3.06542767597510e-01
1.28300000000000e+04	-1.02625284205384e+00	1.28300000000000e+04	-1.14152356910448e+00	1.28300000000000e+04	-3.06691524775223e-01
1.28400000000000e+04	-1.02655118383948e+00	1.28400000000000e+04	-1.14214814920738e+00	1.28400000000000e+04	-3.06817377296870e-01
1.28500000000000e+04	-1.02685752228113e+00	1.28500000000000e+04	-1.14279075003572e+00	1.28500000000000e+04	-3.06999391104916e-01
1.28600000000000e+04	-1.02742208705141e+00	1.28600000000000e+04	-1.14361222483592e+00	1.28600000000000e+04	-3.07213892988582e-01
1.28700000000000e+04	-1.02819709894235e+00	1.28700000000000e+04	-1.14435798958140e+00	1.28700000000000e+04	-3.07354050099067e-01
1.28800000000000e+04	-1.02910258259080e+00	1.28800000000000e+04	-1.14491990306521e+00	1.28800000000000e+04	-3.07515900895456e-01
1.28900000000000e+04	-1.02997340822563e+00	1.28900000000000e+04	-1.14551370062997e+00	1.28900000000000e+04	-3.07715840615106e-01
1.29000000000000e+04	-1.03082483751011e+00	1.29000000000000e+04	-1.14598825760255e+00	1.29000000000000e+04	-3.07873832199278e-01
1.29100000000000e+04	-1.03174708712917e+00	1.29100000000000e+04	-1.14662263488428e+00	1.29100000000000e+04	-3.08034384117870e-01
1.29200000000000e+04	-1.03263095286254e+00	1.29200000000000e+04	-1.14749802892646e+00	1.29200000000000e+04	-3.08208621764320e-01
1.29300000000000e+04	-1.03352423756661e+00	1.29300000000000e+04	-1.14851213523946e+00	1.29300000000000e+04	-3.08329597659466e-01
1.29400000000000e+04	-1.03454472757615e+00	1.29400000000000e+04	-1.14914847914193e+00	1.29400000000000e+04	-3.08465729206345e-01
1.29500000000000e+04	-1.03579108348302e+00	1.29500000000000e+04	-1.14983260761928e+00	1.29500000000000e+04	-3.08657169843361e-01
1.29600000000000e+04	-1.03726489502776e+00	1.29600000000000e+04	-1.15054302276411e+00	1.29600000000000e+04	-3.08708353304568e-01
1.29700000000000e+04	-1.03882621337183e+00	1.29700000000000e+04	-1.15112642049203e+00	1.29700000000000e+04	-3.08788885131801e-01
1.29800000000000e+04	-1.03998266448339e+00	1.29800000000000e+04	-1.15123246705433e+00	1.29800000000000e+04	-3.08910461250421e-01
1.29900000000000e+04	-1.04048141723605e+00	1.29900000000000e+04	-1.15145226495136e+00	1.29900000000000e+04	-3.09056065660357e-01
1.30000000000000e+04	-1.04077258477487e+00	1.30000000000000e+04	-1.15215210079767e+00	1.30000000000000e+04	-3.09130912119874e-01
1.30100000000000e+04	-1.04101761835383e+00	1.30100000000000e+04	-1.15279803833156e+00	1.30100000000000e+04	-3.09263794501122e-01
1.30200000000000e+04	-1.04131721098060e+00	1.30200000000000e+04	-1.15309635823994e+00	1.30200000000000e+04	-3.09362390001649e-01
1.30300000000000e+04	-1.04171223393087e+00	1.30300000000000e+04	-1.15370957503564e+00	1.30300000000000e+04	-3.09477393408918e-01
1.30400000000000e+04	-1.04227738470726e+00	1.30400000000000e+04	-1.15487245467617e+00	1.30400000000000e+04	-3.09579493619261e-01
1.30500000000000e+04	-1.04307700472477e+00	1.30500000000000e+04	-1.15567393594230e+00	1.30500000000000e+04	-3.09795170291970e-01
1.30600000000000e+04	-1.04409998286576e+00	1.30600000000000e+04	-1.15625307536912e+00	1.30600000000000e+04	-3.09906006838400e-01
1.30700000000000e+04	-1.04531743590746e+00	1.30700000000000e+04	-1.15696993756966e+00	1.30700000000000e+04	-3.10065454359956e-01
1.30800000000000e+04	-1.04637317710127e+00	1.30800000000000e+04	-1.15778277562253e+00	1.30800000000000e+04	-3.10215776302996e-01
1.30900000000000e+04	-1.04693368515742e+00	1.30900000000000e+04	-1.15830219366825e+00	1.30900000000000e+04	-3.10308360748064e-01
1.31000000000000e+04	-1.04741389810502e+00	1.31000000000000e+04	-1.15877080012455e+00	1.31000000000000e+04	-3.10398390373609e-01
1.31100000000000e+04	-1.04808154612159e+00	1.31100000000000e+04	-1.15935564448006e+00	1.31100000000000e+04	-3.10513547937341e-01
1.31200000000000e+04	-1.04897880055713e+00	1.31200000000000e+04	-1.16028191868920e+00	1.31200000000000e+04	-3.10576406110606e-01
1.31300000000000e+04	-1.05002871434072e+00	1.31300000000000e+04	-1.16139005281710e+00	1.31300000000000e+04	-3.10671446356855e-01
1.31400000000000e+04	-1.05110241361566e+00	1.31400000000000e+04	-1.16209818269900e+00	1.31400000000000e+04	-3.10818979882047e-01
1.31500000000000e+04	-1.05207430771339e+00	1.31500000000000e+04	-1.16279521528699e+00	1.31500000000000e+04	-3.10961938592925e-01
1.31600000000000e+04	-1.05292273167369e+00	1.31600000000000e+04	-1.16367180515588e+00	1.31600000000000e+04	-3.11024945054968e-01
1.31700000000000e+04	-1.05372063408874e+00	1.31700000000000e+04	-1.16438773241106e+00	1.31700000000000e+04	-3.11144797819951e-01
1.31800000000000e+04	-1.05432746793845e+00	1.31800000000000e+04	-1.16498145863616e+00	1.31800000000000e+04	-3.11320556666027e-01
1.31900000000000e+04	-1.05478717226714e+00	1.31900000000000e+04	-1.16559292129402e+00	1.31900000000000e+04	-3.11457870416028e-01
1.32000000000000e+04	-1.05529912257957e+00	1.32000000000000e+04	-1.16612139387407e+00	1.32000000000000e+04	-3.11569204381451e-01
1.32100000000000e+04	-1.05596440180745e+00	1.32100000000000e+04	-1.16674938246599e+00	1.32100000000000e+04	-3.11759932242174e-01
1.32200000000000e+04	-1.05674568532841e+00	1.32200000000000e+04	-1.16738273698582e+00	1.32200000000000e+04	-3.11876171622203e-01
1.32300000000000e+04	-1.05761641106172e+00	1.32300000000000e+04	-1.16808268291854e+00	1.32300000000000e+04	-3.11936792077056e-01
1.32400000000000e+04	-1.05854617102511e+00	1.32400000000000e+04	-1.16881603440055e+00	1.32400000000000e+04	-3.12033261501589e-01
1.32500000000000e+04	-1.05954335177670e+00	1.32500000000000e+04	-1.16949752763078e+00	1.32500000000000e+04	-3.12134342372215e-01
1.32600000000000e+04	-1.06065677328655e+00	1.32600000000000e+04	-1.17056933705872e+00	1.32600000000000e+04	-3.12236257002583e-01
1.32700000000000e+04	-1.06186894534322e+00	1.32700000000000e+04	-1.17184498013845e+00	1.32700000000000e+04	-3.12329512643909e-01
1.32800000000000e+04	-1.06309887995766e+00	1.32800000000000e+04	-1.17320965978977e+00	1.32800000000000e+04	-3.12447049818911e-01
1.32900000000000e+04	-1.06421243144936e+00	1.32900000000000e+04	-1.17458358214104e+00	1.32900000000000e+04	-3.12624818291171e-01
1.33000000000000e+04	-1.06511994799206e+00	1.33000000000000e+04	-1.17607211568996e+00	1.33000000000000e+04	-3.12743620918675e-01
1.33100000000000e+04	-1.06545243068655e+00	1.33100000000000e+04	-1.17722477084613e+00	1.33100000000000e+04	-3.12919295238019e-01
1.33200000000000e+04	-1.06552237542553e+00	1.33200000000000e+04	-1.17793521162840e+00	1.33200000000000e+04	-3.13081415762718e-01
1.33300000000000e+04	-1.06566369553494e+00	1.33300000000000e+04	-1.17828292970620e+00	1.33300000000000e+04	-3.13257079628973e-01
1.33400000000000e+04	-1.06603621816943e+00	1.33400000000000e+04	-1.17858637834246e+00	1.33400000000000e+04	-3.13420817017602e-01
1.33500000000000e+04	-1.06672947452128e+00	1.33500000000000e+04	-1.17866923621699e+00	1.33500000000000e+04	-3.13580601753091e-01
1.33600000000000e+04	-1.06776395068667e+00	1.33600000000000e+04	-1.17892658566505e+00	1.33600000000000e+04	-3.13716820923099e-01
1.33700000000000e+04	-1.06913317444160e+00	1.33700000000000e+04	-1.17961038053398e+00	1.33700000000000e+04	-3.13793837462545e-01
1.33800000000000e+04	-1.07077732991541e+00	1.33800000000000e+04	-1.18030848722416e+00	1.33800000000000e+04	-3.13909003056937e-01
1.33900000000000e+04	-1.07259926813972e+00	1.33900000000000e+04	-1.18085204903278e+00	1.33900000000000e+04	-3.14096997529137e-01
1.34000000000000e+04	-1.07414170442102e+00	1.34000000000000e+04	-1.18190022732582e+00	1.34000000000000e+04	-3.14280362300072e-01
1.34100000000000e+04	-1.07480261403740e+00	1.34100000000000e+04	-1.18313793172430e+00	1.34100000000000e+04	-3.14359024389912e-01
1.34200000000000e+04	-1.07513357929979e+00	1.34200000000000e+04	-1.18449922977447e+00	1.34200000000000e+04	-3.14447320748390e-01
1.34300000000000e+04	-1.07574341007771e+00	1.34300000000000e+04	-1.18569586243527e+00	1.34300000000000e+04	-3.14605045306270e-01
1.34400000000000e+04	-1.07672964818459e+00	1.34400000000000e+04	-1.18633886225123e+00	1.34400000000000e+04	-3.14751473851772e-01
1.34500000000000e+04	-1.07807213018002e+00	1.34500000000000e+04	-1.18731774350681e+00	1.34500000000000e+04	-3.14882616985295e-01
1.34600000000000e+04	-1.07969626629393e+00	1.34600000000000e+04	-1.18753459111316e+00	1.34600000000000e+04	-3.15105545427802e-01
1.34700000000000e+04	-1.08147504540485e+00	1.34700000000000e+04	-1.18777898519156e+00	1.34700000000000e+04	-3.15261628337728e-01
1.34800000000000e+04	-1.08307646116944e+00	1.34800000000000e+04	-1.18831114335553e+00	1.34800000000000e+04	-3.15441645949568e-01
1.34900000000000e+04	-1.08413057101372e+00	1.34900000000000e+04	-1.18917116825181e+00	1.34900000000000e+04	-3.15721446194659e-01
1.35000000000000e+04	-1.08500362935877e+00	1.35000000000000e+04	-1.18979262233400e+00	1.35000000000000e+04	-3.15939026803426e-01
1.35100000000000e+04	-1.08568494859369e+00	1.35100000000000e+04	-1.19027233226632e+00	1.35100000000000e+04	-3.16057184260907e-01
1.35200000000000e+04	-1.08615966674588e+00	1.35200000000000e+04	-1.19111855155351e+00	1.35200000000000e+04	-3.16165972655583e-01
1.35300000000000e+04	-1.08667880701654e+00	1.35300000000000e+04	-1.19219596713636e+00	1.35300000000000e+04	-3.16243111706486e-01
1.35400000000000e+04	-1.08730740639470e+00	1.35400000000000e+04	-1.19287525094253e+00	1.35400000000000e+04	-3.16290716304184e-01
1.35500000000000e+04	-1.08802149280792e+00	1.35500000000000e+04	-1.19310348161099e+00	1.35500000000000e+04	-3.16340187402296e-01
1.35600000000000e+04	-1.08869612895314e+00	1.35600000000000e+04	-1.19359826371280e+00	1.35600000000000e+04	-3.16428191468946e-01
1.35700000000000e+04	-1.08909257853355e+00	1.35700000000000e+04	-1.19458305134353e+00	1.35700000000000e+04	-3.16580238762458e-01
1.35800000000000e+04	-1.08924144453389e+00	1.35800000000000e+04	-1.19551358376050e+00	1.35800000000000e+04	-3.16761282582791e-01
1.35900000000000e+04	-1.08943307055999e+00	1.35900000000000e+04	-1.19594035679939e+00	1.35900000000000e+04	-3.16976760481404e-01
1.36000000000000e+04	-1.08975721808900e+00	1.36000000000000e+04	-1.19680002190167e+00	1.36000000000000e+04	-3.17210928375938e-01
1.36100000000000e+04	-1.09023541996373e+00	1.36100000000000e+04	-1.19811975150775e+00	1.36100000000000e+04	-3.17372177523082e-01
1.36200000000000e+04	-1.09087879888258e+00	1.36200000000000e+04	-1.19924161767674e+00	1.36200000000000e+04	-3.17559114657173e-01
1.36300000000000e+04	-1.09171653219450e+00	1.36300000000000e+04	-1.19977746695604e+00	1.36300000000000e+04	-3.17630390192259e-01
1.36400000000000e+04	-1.09275992981803e+00	1.36400000000000e+04	-1.20000520086353e+00	1.36400000000000e+04	-3.17736351089977e-01
1.36500000000000e+04	-1.09398787185409e+00	1.36500000000000e+04	-1.20041129901019e+00	1.36500000000000e+04	-3.17853844792158e-01
1.36600000000000e+04	-1.09536073913312e+00	1.36600000000000e+04	-1.20105799069070e+00	1.36600000000000e+04	-3.17934525966517e-01
1.36700000000000e+04	-1.09684260124818e+00	1.36700000000000e+04	-1.20158370680658e+00	1.36700000000000e+04	-3.18030959287573e-01
1.36800000000000e+04	-1.09805334248540e+00	1.36800000000000e+04	-1.20190949181734e+00	1.36800000000000e+04	-3.18137875714538e-01
1.36900000000000e+04	-1.09868054483891e+00	1.36900000000000e+04	-1.20243727727664e+00	1.36900000000000e+04	-3.18289341580998e-01
1.37000000000000e+04	-1.09916009498681e+00	1.37000000000000e+04	-1.20339270738298e+00	1.37000000000000e+04	-3.18428875826734e-01
1.37100000000000e+04	-1.09971562251963e+00	1.37100000000000e+04	-1.20433394326640e+00	1.37100000000000e+04	-3.18603800204438e-01
1.37200000000000e+04	-1.10038498200119e+00	1.37200000000000e+04	-1.20533318483709e+00	1.37200000000000e+04	-3.18679434702129e-01
1.37300000000000e+04	-1.10121466594770e+00	1.37300000000000e+04	-1.20652978873423e+00	1.37300000000000e+04	-3.18863014069445e-01
1.37400000000000e+04	-1.10227145771649e+00	1.37400000000000e+04	-1.20770922472791e+00	1.37400000000000e+04	-3.19064693206112e-01
1.37500000000000e+04	-1.10351324417895e+00	1.37500000000000e+04	-1.20835527026001e+00	1.37500000000000e+04	-3.19157338500716e-01
1.37600000000000e+04	-1.10491178049347e+00	1.37600000000000e+04	-1.20895179968194e+00	1.37600000000000e+04	-3.19383397014540e-01
1.37700000000000e+04	-1.10636315416640e+00	1.37700000000000e+04	-1.20969071220887e+00	1.37700000000000e+04	-3.19476509780779e-01
1.37800000000000e+04	-1.10749776396642e+00	1.37800000000000e+04	-1.21018365175423e+00	1.37800000000000e+04	-3.19535656526676e-01
1.37900000000000e+04	-1.10797721466787e+00	1.37900000000000e+04	-1.21058733791837e+00	1.37900000000000e+04	-3.19680376845146e-01
1.38000000000000e+04	-1.10818841368658e+00	1.38000000000000e+04	-1.21118505791126e+00	1.38000000000000e+04	-3.19782871738097e-01
1.38100000000000e+04	-1.10846690585055e+00	1.38100000000000e+04	-1.21225844951433e+00	1.38100000000000e+04	-3.19840161644469e-01
1.38200000000000e+04	-1.10892858105517e+00	1.38200000000000e+04	-1.21295197479381e+00	1.38200000000000e+04	-3.19887140385517e-01
1.38300000000000e+04	-1.10960678595724e+00	1.38300000000000e+04	-1.21363187307398e+00	1.38300000000000e+04	-3.20023099982667e-01
1.38400000000000e+04	-1.11053329818965e+00	1.38400000000000e+04	-1.21466670799270e+00	1.38400000000000e+04	-3.20147730984224e-01
1.38500000000000e+04	-1.11171629655860e+00	1.38500000000000e+04	-1.21516902602316e+00	1.38500000000000e+04	-3.20219334053867e-01
1.38600000000000e+04	-1.11309645833185e+00	1.38600000000000e+04	-1.21569100854161e+00	1.38600000000000e+04	-3.20298231915147e-01
1.38700000000000e+04	-1.11460189627556e+00	1.38700000000000e+04	-1.21621918568639e+00	1.38700000000000e+04	-3.20407398375501e-01
1.38800000000000e+04	-1.11599775774729e+00	1.38800000000000e+04	-1.21651311860099e+00	1.38800000000000e+04	-3.20491819738882e-01
1.38900000000000e+04	-1.11677141749389e+00	1.38900000000000e+04	-1.21728852826474e+00	1.38900000000000e+04	-3.20584254162707e-01
1.39000000000000e+04	-1.11690051279894e+00	1.39000000000000e+04	-1.21807058438725e+00	1.39000000000000e+04	-3.20640157848593e-01
1.39100000000000e+04	-1.11702776321063e+00	1.39100000000000e+04	-1.21835115713723e+00	1.39100000000000e+04	-3.20788643184701e-01
1.39200000000000e+04	-1.11731203713653e+00	1.39200000000000e+04	-1.21885459147018e+00	1.39200000000000e+04	-3.20920928543120e-01
1.39300000000000e+04	-1.11776962725650e+00	1.39300000000000e+04	-1.21950424184041e+00	1.39300000000000e+04	-3.21003156140421e-01
1.39400000000000e+04	-1.11838460862102e+00	1.39400000000000e+04	-1.22023347483509e+00	1.39400000000000e+04	-3.21132324168814e-01
1.39500000000000e+04	-1.11913350458802e+00	1.39500000000000e+04	-1.22128362782731e+00	1.39500000000000e+04	-3.21216894184695e-01
1.39600000000000e+04	-1.12001518859977e+00	1.39600000000000e+04	-1.22210572417006e+00	1.39600000000000e+04	-3.21292791289070e-01
1.39700000000000e+04	-1.12097181231258e+00	1.39700000000000e+04	-1.22312080739274e+00	1.39700000000000e+04	-3.21411144150412e-01
1.39800000000000e+04	-1.12195255414401e+00	1.39800000000000e+04	-1.22406577002639e+00	1.39800000000000e+04	-3.21551549706094e-01
1.39900000000000e+04	-1.12283083962638e+00	1.39900000000000e+04	-1.22489777565227e+00	1.39900000000000e+04	-3.21716431148193e-01
1.40000000000000e+04	-1.12359982260895e+00	1.40000000000000e+04	-1.22572090441677e+00	1.40000000000000e+04	-3.21830203760629e-01
1.40100000000000e+04	-1.12437957033899e+00	1.40100000000000e+04	-1.22664866767778e+00	1.40100000000000e+04	-3.22021063559830e-01
1.40200000000000e+04	-1.12519826707559e+00	1.40200000000000e+04	-1.22736751208996e+00	1.40200000000000e+04	-3.22165557747553e-01
1.40300000000000e+04	-1.12606367414558e+00	1.40300000000000e+04	-1.22796165861983e+00	1.40300000000000e+04	-3.22291370369018e-01
1.40400000000000e+04	-1.12693525306614e+00	1.40400000000000e+04	-1.22895942231913e+00	1.40400000000000e+04	-3.22381563387982e-01
1.40500000000000e+04	-1.12778046842410e+00	1.40500000000000e+04	-1.22977936538745e+00	1.40500000000000e+04	-3.22534633468035e-01
1.40600000000000e+04	-1.12864520489386e+00	1.40600000000000e+04	-1.23047816085455e+00	1.40600000000000e+04	-3.22650655624689e-01
1.40700000000000e+04	-1.12957394836760e+00	1.40700000000000e+04	-1.23073761143636e+00	1.40700000000000e+04	-3.22810548704750e-01
1.40800000000000e+04	-1.13059443669156e+00	1.40800000000000e+04	-1.23118512655909e+00	1.40800000000000e+04	-3.22981511997222e-01
1.40900000000000e+04	-1.13173049507752e+00	1.40900000000000e+04	-1.23191861593793e+00	1.40900000000000e+04	-3.23152542799487e-01
1.41000000000000e+04	-1.13297590293619e+00	1.41000000000000e+04	-1.23248095965547e+00	1.41000000000000e+04	-3.23294594565254e-01
1.41100000000000e+04	-1.13426607885783e+00	1.41100000000000e+04	-1.23294495650754e+00	1.41100000000000e+04	-3.23466524546247e-01
1.41200000000000e+04	-1.13535080813571e+00	1.41200000000000e+04	-1.23352650233821e+00	1.41200000000000e+04	-3.23594452184134e-01
1.41300000000000e+04	-1.13564877828896e+00	1.41300000000000e+04	-1.23448127743165e+00	1.41300000000000e+04	-3.23654436129547e-01
1.41400000000000e+04	-1.13570207769655e+00	1.41400000000000e+04	-1.23554662576706e+00	1.41400000000000e+04	-3.23791194409337e-01
1.41500000000000e+04	-1.13590343344204e+00	1.41500000000000e+04	-1.23597841155655e+00	1.41500000000000e+04	-3.23970201312608e-01
1.41600000000000e+04	-1.13634501366023e+00	1.41600000000000e+04	-1.23650235606531e+00	1.41600000000000e+04	-3.24039261124195e-01
1.41700000000000e+04	-1.13705174309592e+00	1.41700000000000e+04	-1.23723684641315e+00	1.41700000000000e+04	-3.24147931762790e-01
1.41800000000000e+04	-1.13801238398654e+00	1.41800000000000e+04	-1.23775901551150e+00	1.41800000000000e+04	-3.24244739433263e-01
1.41900000000000e+04	-1.13923480097434e+00	1.41900000000000e+04	-1.23794105986524e+00	1.41900000000000e+04	-3.24372629959143e-01
1.42000000000000e+04	-1.14067534717304e+00	1.42000000000000e+04	-1.23820946185360e+00	1.42000000000000e+04	-3.24461744925602e-01
1.42100000000000e+04	-1.14225248806647e+00	1.42100000000000e+04	-1.23904643874898e+00	1.42100000000000e+04	-3.24607263751369e-01
1.42200000000000e+04	-1.14388038371638e+00	1.42200000000000e+04	-1.24006524932396e+00	1.42200000000000e+04	-3.24767160687068e-01
1.42300000000000e+04	-1.14522532115439e+00	1.42300000000000e+04	-1.24092050513092e+00	1.42300000000000e+04	-3.24864093462183e-01
1.42400000000000e+04	-1.14610505032057e+00	1.42400000000000e+04	-1.24169083207971e+00	1.42400000000000e+04	-3.24992718695256e-01
1.42500000000000e+04	-1.14647209308003e+00	1.42500000000000e+04	-1.24182068388271e+00	1.42500000000000e+04	-3.25148877764367e-01
1.42600000000000e+04	-1.14681785213743e+00	1.42600000000000e+04	-1.24232264074327e+00	1.42600000000000e+04	-3.25208876729935e-01
1.42700000000000e+04	-1.14729797223195e+00	1.42700000000000e+04	-1.24341670012236e+00	1.42700000000000e+04	-3.25319097499040e-01
1.42800000000000e+04	-1.14792394786397e+00	1.42800000000000e+04	-1.24442776045867e+00	1.42800000000000e+04	-3.25441005168806e-01
1.42900000000000e+04	-1.14870910820811e+00	1.42900000000000e+04	-1.24510613501266e+00	1.42900000000000e+04	-3.25586784825144e-01
1.43000000000000e+04	-1.14965357678771e+00	1.43000000000000e+04	-1.24589740095638e+00	1.43000000000000e+04	-3.25747749552949e-01
1.43100000000000e+04	-1.15072907890342e+00	1.43100000000000e+04	-1.24696579979820e+00	1.43100000000000e+04	-3.25905585671541e-01
1.43200000000000e+04	-1.15187703667801e+00	1.43200000000000e+04	-1.24794391181148e+00	1.43200000000000e+04	-3.26031106534076e-01
1.43300000000000e+04	-1.15306963033183e+00	1.43300000000000e+04	-1.24866939079319e+00	1.43300000000000e+04	-3.26177559380165e-01
1.43400000000000e+04	-1.15394091434908e+00	1.43400000000000e+04	-1.24946847439292e+00	1.43400000000000e+04	-3.26289905812262e-01
1.43500000000000e+04	-1.15409317060495e+00	1.43500000000000e+04	-1.25029340969162e+00	1.43500000000000e+04	-3.26328895504010e-01
1.43600000000000e+04	-1.15425995668490e+00	1.43600000000000e+04	-1.25116440832587e+00	1.43600000000000e+04	-3.26419449679175e-01
1.43700000000000e+04	-1.15467289549116e+00	1.43700000000000e+04	-1.25164883715222e+00	1.43700000000000e+04	-3.26596989939809e-01
1.43800000000000e+04	-1.15542298602187e+00	1.43800000000000e+04	-1.25235795895441e+00	1.43800000000000e+04	-3.26731404914450e-01
1.43900000000000e+04	-1.15651974235242e+00	1.43900000000000e+04	-1.25321157961002e+00	1.43900000000000e+04	-3.26927743019611e-01
1.44000000000000e+04	-1.15789100073046e+00	1.44000000000000e+04	-1.25388221948967e+00	1.44000000000000e+04	-3.27121682746090e-01
1.44100000000000e+04	-1.15940375574558e+00	1.44100000000000e+04	-1.25409283450234e+00	1.44100000000000e+04	-3.27318185572471e-01
1.44200000000000e+04	-1.16072742966104e+00	1.44200000000000e+04	-1.25444867605124e+00	1.44200000000000e+04	-3.27514086542183e-01
1.44300000000000e+04	-1.16153790196753e+00	1.44300000000000e+04	-1.25514639834279e+00	1.44300000000000e+04	-3.27636846329990e-01
1.44400000000000e+04	-1.16214311280385e+00	1.44400000000000e+04	-1.25579779312635e+00	1.44400000000000e+04	-3.27743663602259e-01
1.44500000000000e+04	-1.16272363713158e+00	1.44500000000000e+04	-1.25639221013722e+00	1.44500000000000e+04	-3.27824622303978e-01
1.44600000000000e+04	-1.16315891212143e+00	1.44600000000000e+04	-1.25743737657814e+00	1.44600000000000e+04	-3.27879806773299e-01
1.44700000000000e+04	-1.16346597306949e+00	1.44700000000000e+04	-1.25843965033707e+00	1.44700000000000e+04	-3.27969036659432e-01
1.44800000000000e+04	-1.16388707841713e+00	1.44800000000000e+04	-1.25930711629475e+00	1.44800000000000e+04	-3.28107713707988e-01
1.44900000000000e+04	-1.16450688297661e+00	1.44900000000000e+04	-1.26026294413142e+00	1.44900000000000e+04	-3.28219806573864e-01
1.45000000000000e+04	-1.16536507183271e+00	1.45000000000000e+04	-1.26100408124470e+00	1.45000000000000e+04	-3.28366280264837e-01
1.45100000000000e+04	-1.16641033420006e+00	1.45100000000000e+04	-1.26162659910437e+00	1.45100000000000e+04	-3.28540558063106e-01
1.45200000000000e+04	-1.16755036534296e+00	1.45200000000000e+04	-1.26239489248414e+00	1.45200000000000e+04	-3.28686705244815e-01
1.45300000000000e+04	-1.16873013853620e+00	1.45300000000000e+04	-1.26339075178903e+00	1.45300000000000e+04	-3.28775257196993e-01
1.45400000000000e+04	-1.16991074000061e+00	1.45400000000000e+04	-1.26435428587397e+00	1.45400000000000e+04	-3.28884001220996e-01
1.45500000000000e+04	-1.17108583523815e+00	1.45500000000000e+04	-1.26516351384917e+00	1.45500000000000e+04	-3.28996923410850e-01
1.45600000000000e+04	-1.17212904675069e+00	1.45600000000000e+04	-1.26573566738671e+00	1.45600000000000e+04	-3.29082627168661e-01
1.45700000000000e+04	-1.17261083320702e+00	1.45700000000000e+04	-1.26606377575785e+00	1.45700000000000e+04	-3.29141771522876e-01
1.45800000000000e+04	-1.17275534716368e+00	1.45800000000000e+04	-1.26663507494096e+00	1.45800000000000e+04	-3.29238184300985e-01
1.45900000000000e+04	-1.17289167740075e+00	1.45900000000000e+04	-1.26695918350404e+00	1.45900000000000e+04	-3.29359384605917e-01
1.46000000000000e+04	-1.17313239102963e+00	1.46000000000000e+04	-1.26702919740153e+00	1.46000000000000e+04	-3.29525506209048e-01
1.46100000000000e+04	-1.17352133929905e+00	1.46100000000000e+04	-1.26737428406129e+00	1.46100000000000e+04	-3.29687324570880e-01
1.46200000000000e+04	-1.17406350443046e+00	1.46200000000000e+04	-1.26808596670644e+00	1.46200000000000e+04	-3.29847768534603e-01
1.46300000000000e+04	-1.17474787767641e+00	1.46300000000000e+04	-1.26879497098970e+00	1.46300000000000e+04	-3.30025739134103e-01
1.46400000000000e+04	-1.17555481612895e+00	1.46400000000000e+04	-1.26925358487969e+00	1.46400000000000e+04	-3.30178183233864e-01
1.46500000000000e+04	-1.17647134579497e+00	1.46500000000000e+04	-1.26996750270099e+00	1.46500000000000e+04	-3.30245951874736e-01
1.46600000000000e+04	-1.17744022803969e+00	1.46600000000000e+04	-1.27103921512115e+00	1.46600000000000e+04	-3.30402769796688e-01
1.46700000000000e+04	-1.17837973478485e+00	1.46700000000000e+04	-1.27205739902894e+00	1.46700000000000e+04	-3.30561891167969e-01
1.46800000000000e+04	-1.17924294067336e+00	1.46800000000000e+04	-1.27252278570082e+00	1.46800000000000e+04	-3.30688455714881e-01
1.46900000000000e+04	-1.18009753687172e+00	1.46900000000000e+04	-1.27294238291514e+00	1.46900000000000e+04	-3.30829259875555e-01
1.47000000000000e+04	-1.18101333726958e+00	1.47000000000000e+04	-1.27359722513917e+00	1.47000000000000e+04	-3.30925062026998e-01
1.47100000000000e+04	-1.18192381656998e+00	1.47100000000000e+04	-1.27416860724398e+00	1.47100000000000e+04	-3.31021286044991e-01
1.47200000000000e+04	-1.18257400211486e+00	1.47200000000000e+04	-1.27459894759589e+00	1.47200000000000e+04	-3.31110386245818e-01
1.47300000000000e+04	-1.18304424273445e+00	1.47300000000000e+04	-1.27522111991692e+00	1.47300000000000e+04	-3.31188411167260e-01
1.47400000000000e+04	-1.18364065212063e+00	1.47400000000000e+04	-1.27623730402618e+00	1.47400000000000e+04	-3.31298500680777e-01
1.47500000000000e+04	-1.18445489025966e+00	1.47500000000000e+04	-1.27731198959721e+00	1.47500000000000e+04	-3.31454715246632e-01
1.47600000000000e+04	-1.18545685738493e+00	1.47600000000000e+04	-1.27769434143228e+00	1.47600000000000e+04	-3.31569971650924e-01
1.47700000000000e+04	-1.18647788131487e+00	1.47700000000000e+04	-1.27790420447291e+00	1.47700000000000e+04	-3.31728860851213e-01
1.47800000000000e+04	-1.18709415972333e+00	1.47800000000000e+04	-1.27895193492765e+00	1.47800000000000e+04	-3.31802308770740e-01
1.47900000000000e+04	-1.18748068521582e+00	1.47900000000000e+04	-1.27941816130650e+00	1.47900000000000e+04	-3.31886754565639e-01
1.48000000000000e+04	-1.18798407828679e+00	1.48000000000000e+04	-1.27968271455272e+00	1.48000000000000e+04	-3.32023024392675e-01
1.48100000000000e+04	-1.18861514027571e+00	1.48100000000000e+04	-1.28028899323664e+00	1.48100000000000e+04	-3.32225709050266e-01
1.48200000000000e+04	-1.18930591942679e+00	1.48200000000000e+04	-1.28122579211222e+00	1.48200000000000e+04	-3.32300481819552e-01
1.48300000000000e+04	-1.19008234422643e+00	1.48300000000000e+04	-1.28178727645833e+00	1.48300000000000e+04	-3.32470456254701e-01
1.48400000000000e+04	-1.19097901733112e+00	1.48400000000000e+04	-1.28215036475241e+00	1.48400000000000e+04	-3.32642065827060e-01
1.48500000000000e+04	-1.19209146554944e+00	1.48500000000000e+04	-1.28326275554312e+00	1.48500000000000e+04	-3.32728686153347e-01
1.48600000000000e+04	-1.19338719375032e+00	1.48600000000000e+04	-1.28379079888862e+00	1.48600000000000e+04	-3.32924844331453e-01
1.48700000000000e+04	-1.19481255870979e+00	1.48700000000000e+04	-1.28403473107606e+00	1.48700000000000e+04	-3.33029764621949e-01
1.48800000000000e+04	-1.19624398478964e+00	1.48800000000000e+04	-1.28445394743958e+00	1.48800000000000e+04	-3.33060767482463e-01
1.48900000000000e+04	-1.19721617306115e+00	1.48900000000000e+04	-1.28504936008872e+00	1.48900000000000e+04	-3.33123128376376e-01
1.49000000000000e+04	-1.19733557993144e+00	1.49000000000000e+04	-1.28582979122226e+00	1.49000000000000e+04	-3.33168718602330e-01
1.49100000000000e+04	-1.19735611448483e+00	1.49100000000000e+04	-1.28655720922227e+00	1.49100000000000e+04	-3.33226012446490e-01
1.49200000000000e+04	-1.19744012019599e+00	1.49200000000000e+04	-1.28697445244683e+00	1.49200000000000e+04	-3.33309776762222e-01
1.49300000000000e+04	-1.19762967025738e+00	1.49300000000000e+04	-1.28778665972885e+00	1.49300000000000e+04	-3.33415643134991e-01
1.49400000000000e+04	-1.19799646134280e+00	1.49400000000000e+04	-1.28894263186526e+00	1.49400000000000e+04	-3.33558742164236e-01
1.49500000000000e+04	-1.19855256261439e+00	1.49500000000000e+04	-1.28961732543504e+00	1.49500000000000e+04	-3.33700749899062e-01
1.49600000000000e+04	-1.19930157692146e+00	1.49600000000000e+04	-1.29003527803245e+00	1.49600000000000e+04	-3.33821192541882e-01
1.49700000000000e+04	-1.20022766928174e+00	1.49700000000000e+04	-1.29096470401743e+00	1.49700000000000e+04	-3.33916721600319e-01
1.49800000000000e+04	-1.20127910875159e+00	1.49800000000000e+04	-1.29177775454050e+00	1.49800000000000e+04	-3.34029723288023e-01
1.49900000000000e+04	-1.20245146568591e+00	1.49900000000000e+04	-1.29230061072791e+00	1.49900000000000e+04	-3.34102157168059e-01
1.50000000000000e+04	-1.20370897445346e+00	1.50000000000000e+04	-1.29307800249303e+00	1.50000000000000e+04	-3.34170593463476e-01
1.50100000000000e+04	-1.20504906759837e+00	1.50100000000000e+04	-1.29359939614517e+00	1.50100000000000e+04	-3.34218071147562e-01
1.50200000000000e+04	-1.20644773943077e+00	1.50200000000000e+04	-1.29390682518636e+00	1.50200000000000e+04	-3.34336196731376e-01
1.50300000000000e+04	-1.20789146773895e+00	1.50300000000000e+04	-1.29465214263202e+00	1.50300000000000e+04	-3.34401860702572e-01
1.50400000000000e+04	-1.20922643013950e+00	1.50400000000000e+04	-1.29592035340830e+00	1.50400000000000e+04	-3.34470457642591e-01
1.50500000000000e+04	-1.21022874101879e+00	1.50500000000000e+04	-1.29671282015761e+00	1.50500000000000e+04	-3.34635276623558e-01
1.50600000000000e+04	-1.21106192236624e+00	1.50600000000000e+04	-1.29708552325808e+00	1.50600000000000e+04	-3.34701968571075e-01
1.50700000000000e+04	-1.21185948991718e+00	1.50700000000000e+04	-1.29797088099823e+00	1.50700000000000e+04	-3.34780873065880e-01
1.50800000000000e+04	-1.21266355062874e+00	1.50800000000000e+04	-1.29927013632727e+00	1.50800000000000e+04	-3.34948286555273e-01
1.50900000000000e+04	-1.21347703427829e+00	1.50900000000000e+04	-1.29968702078025e+00	1.50900000000000e+04	-3.35042552028039e-01
1.51000000000000e+04	-1.21431219302800e+00	1.51000000000000e+04	-1.30017863397105e+00	1.51000000000000e+04	-3.35114106651686e-01
1.51100000000000e+04	-1.21518900195477e+00	1.51100000000000e+04	-1.30108457699958e+00	1.51100000000000e+04	-3.35160302572949e-01
1.51200000000000e+04	-1.21600078746016e+00	1.51200000000000e+04	-1.30196493726764e+00	1.51200000000000e+04	-3.35259633366780e-01
1.51300000000000e+04	-1.21672020925496e+00	1.51300000000000e+04	-1.30281125807782e+00	1.51300000000000e+04	-3.35380262536978e-01
1.51400000000000e+04	-1.21746964981166e+00	1.51400000000000e+04	-1.30377462293653e+00	1.51400000000000e+04	-3.35472179891556e-01
1.51500000000000e+04	-1.21831500340650e+00	1.51500000000000e+04	-1.30450275914825e+00	1.51500000000000e+04	-3.35624798146531e-01
1.51600000000000e+04	-1.21926046506480e+00	1.51600000000000e+04	-1.30471296142420e+00	1.51600000000000e+04	-3.35829504184583e-01
1.51700000000000e+04	-1.22028970517458e+00	1.51700000000000e+04	-1.30483828813484e+00	1.51700000000000e+04	-3.36016166856892e-01
1.51800000000000e+04	-1.22139461066679e+00	1.51800000000000e+04	-1.30513785417643e+00	1.51800000000000e+04	-3.36210494207228e-01
1.51900000000000e+04	-1.22255890544113e+00	1.51900000000000e+04	-1.30566967245482e+00	1.51900000000000e+04	-3.36379528552234e-01
1.52000000000000e+04	-1.22379432640174e+00	1.52000000000000e+04	-1.30595081830981e+00	1.52000000000000e+04	-3.36498419031899e-01
1.52100000000000e+04	-1.22504261255318e+00	1.52100000000000e+04	-1.30633844069368e+00	1.52100000000000e+04	-3.36593666642954e-01
1.52200000000000e+04	-1.22608845424016e+00	1.52200000000000e+04	-1.30721545589798e+00	1.52200000000000e+04	-3.36751064180637e-01
1.52300000000000e+04	-1.22688620500836e+00	1.52300000000000e+04	-1.30834621600844e+00	1.52300000000000e+04	-3.36872598851198e-01
1.52400000000000e+04	-1.22758412646328e+00	1.52400000000000e+04	-1.30916434566778e+00	1.52400000000000e+04	-3.37013223837054e-01
1.52500000000000e+04	-1.22797519879541e+00	1.52500000000000e+04	-1.30994098434533e+00	1.52500000000000e+04	-3.37115508225480e-01
1.52600000000000e+04	-1.22804166703795e+00	1.52600000000000e+04	-1.31078696611137e+00	1.52600000000000e+04	-3.37163704209578e-01
1.52700000000000e+04	-1.22821224158980e+00	1.52700000000000e+04	-1.31178280035236e+00	1.52700000000000e+04	-3.37247241383472e-01
1.52800000000000e+04	-1.22855999166512e+00	1.52800000000000e+04	-1.31238977009815e+00	1.52800000000000e+04	-3.37352565176426e-01
1.52900000000000e+04	-1.22911400255742e+00	1.52900000000000e+04	-1.31276248552592e+00	1.52900000000000e+04	-3.37425882806559e-01
1.53000000000000e+04	-1.22987763999811e+00	1.53000000000000e+04	-1.31324290131849e+00	1.53000000000000e+04	-3.37463466348273e-01
1.53100000000000e+04	-1.23083913141202e+00	1.53100000000000e+04	-1.31404878891997e+00	1.53100000000000e+04	-3.37587950198236e-01
1.53200000000000e+04	-1.23197450239097e+00	1.53200000000000e+04	-1.31478980971081e+00	1.53200000000000e+04	-3.37735357504786e-01
1.53300000000000e+04	-1.23324109320993e+00	1.53300000000000e+04	-1.31536868403523e+00	1.53300000000000e+04	-3.37840621519976e-01
1.53400000000000e+04	-1.23456560633293e+00	1.53400000000000e+04	-1.31602600221172e+00	1.53400000000000e+04	-3.37966458262626e-01
1.53500000000000e+04	-1.23583730785691e+00	1.53500000000000e+04	-1.31672103627765e+00	1.53500000000000e+04	-3.38070913430736e-01
1.53600000000000e+04	-1.23659018892639e+00	1.53600000000000e+04	-1.31693007805977e+00	1.53600000000000e+04	-3.38172851322514e-01
1.53700000000000e+04	-1.23673393833549e+00	1.53700000000000e+04	-1.31731396444092e+00	1.53700000000000e+04	-3.38217833826121e-01
1.53800000000000e+04	-1.23683056201005e+00	1.53800000000000e+04	-1.31813591190447e+00	1.53800000000000e+04	-3.38287551504876e-01
1.53900000000000e+04	-1.23715093087995e+00	1.53900000000000e+04	-1.31929685074696e+00	1.53900000000000e+04	-3.38464259832780e-01
1.54000000000000e+04	-1.23779081514829e+00	1.54000000000000e+04	-1.32009173684244e+00	1.54000000000000e+04	-3.38644366354990e-01
1.54100000000000e+04	-1.23876418802732e+00	1.54100000000000e+04	-1.32091590171813e+00	1.54100000000000e+04	-3.38780541203712e-01
1.54200000000000e+04	-1.23995670850020e+00	1.54200000000000e+04	-1.32169054683097e+00	1.54200000000000e+04	-3.38991634830040e-01
1.54300000000000e+04	-1.24120955078777e+00	1.54300000000000e+04	-1.32259953955714e+00	1.54300000000000e+04	-3.39247694507872e-01
1.54400000000000e+04	-1.24227153370012e+00	1.54400000000000e+04	-1.32352475199573e+00	1.54400000000000e+04	-3.39416750950019e-01
1.54500000000000e+04	-1.24322930573569e+00	1.54500000000000e+04	-1.32422374957916e+00	1.54500000000000e+04	-3.39592273786149e-01
1.54600000000000e+04	-1.24418086098182e+00	1.54600000000000e+04	-1.32486926692617e+00	1.54600000000000e+04	-3.39691316035769e-01
1.54700000000000e+04	-1.24495220299868e+00	1.54700000000000e+04	-1.32553325159609e+00	1.54700000000000e+04	-3.39793701163557e-01
1.54800000000000e+04	-1.24528611489026e+00	1.54800000000000e+04	-1.32611155856295e+00	1.54800000000000e+04	-3.39891023307448e-01
1.54900000000000e+04	-1.24548759416648e+00	1.54900000000000e+04	-1.32629441661045e+00	1.54900000000000e+04	-3.39987956265716e-01
1.55000000000000e+04	-1.24561974712854e+00	1.55000000000000e+04	-1.32666989513037e+00	1.55000000000000e+04	-3.40079187744678e-01
1.55100000000000e+04	-1.24583839666482e+00	1.55100000000000e+04	-1.32739074650493e+00	1.55100000000000e+04	-3.40191431541629e-01
1.55200000000000e+04	-1.24623173230866e+00	1.55200000000000e+04	-1.32803424262965e+00	1.55200000000000e+04	-3.40248226697892e-01
1.55300000000000e+04	-1.24682857866812e+00	1.55300000000000e+04	-1.32838438954924e+00	1.55300000000000e+04	-3.40373983047045e-01
1.55400000000000e+04	-1.24762160565993e+00	1.55400000000000e+04	-1.32876305633264e+00	1.55400000000000e+04	-3.40420240674957e-01
1.55500000000000e+04	-1.24859535685866e+00	1.55500000000000e+04	-1.32948316447526e+00	1.55500000000000e+04	-3.40536735931452e-01
1.55600000000000e+04	-1.24974627341419e+00	1.55600000000000e+04	-1.33004274525017e+00	1.55600000000000e+04	-3.40639944418176e-01
1.55700000000000e+04	-1.25106406100178e+00	1.55700000000000e+04	-1.33062020506649e+00	1.55700000000000e+04	-3.40725527606966e-01
1.55800000000000e+04	-1.25251619347161e+00	1.55800000000000e+04	-1.33124678252703e+00	1.55800000000000e+04	-3.40828688517201e-01
1.55900000000000e+04	-1.25393117176598e+00	1.55900000000000e+04	-1.33181606654386e+00	1.55900000000000e+04	-3.40947753912176e-01
1.56000000000000e+04	-1.25478066720083e+00	1.56000000000000e+04	-1.33234641844835e+00	1.56000000000000e+04	-3.41021894293109e-01
1.56100000000000e+04	-1.25527349426058e+00	1.56100000000000e+04	-1.33277547458002e+00	1.56100000000000e+04	-3.41115359477284e-01
1.56200000000000e+04	-1.25581530863176e+00	1.56200000000000e+04	-1.33340477437574e+00	1.56200000000000e+04	-3.41165623611252e-01
1.56300000000000e+04	-1.25650195167902e+00	1.56300000000000e+04	-1.33409035074935e+00	1.56300000000000e+04	-3.41198207454865e-01
1.56400000000000e+04	-1.25735212919538e+00	1.56400000000000e+04	-1.33474079818525e+00	1.56400000000000e+04	-3.41289843142770e-01
1.56500000000000e+04	-1.25833881444166e+00	1.56500000000000e+04	-1.33546679655593e+00	1.56500000000000e+04	-3.41427784008891e-01
1.56600000000000e+04	-1.25942974705295e+00	1.56600000000000e+04	-1.33654843592464e+00	1.56600000000000e+04	-3.41510256463477e-01
1.56700000000000e+04	-1.26058412040695e+00	1.56700000000000e+04	-1.33762016444144e+00	1.56700000000000e+04	-3.41650542889932e-01
1.56800000000000e+04	-1.26170984753158e+00	1.56800000000000e+04	-1.33847495743994e+00	1.56800000000000e+04	-3.41851486591091e-01
1.56900000000000e+04	-1.26232661328490e+00	1.56900000000000e+04	-1.33929876804736e+00	1.56900000000000e+04	-3.41952995228806e-01
1.57000000000000e+04	-1.26243402421255e+00	1.57000000000000e+04	-1.33994720629310e+00	1.57000000000000e+04	-3.42078197129245e-01
1.57100000000000e+04	-1.26259362722946e+00	1.57100000000000e+04	-1.34057258408472e+00	1.57100000000000e+04	-3.42177189773958e-01
1.57200000000000e+04	-1.26300217962555e+00	1.57200000000000e+04	-1.34143371756889e+00	1.57200000000000e+04	-3.42311319464067e-01
1.57300000000000e+04	-1.26366506916725e+00	1.57300000000000e+04	-1.34224562435809e+00	1.57300000000000e+04	-3.42384246979564e-01
1.57400000000000e+04	-1.26454369840353e+00	1.57400000000000e+04	-1.34259420447545e+00	1.57400000000000e+04	-3.42482300704255e-01
1.57500000000000e+04	-1.26557103445999e+00	1.57500000000000e+04	-1.34331776920422e+00	1.57500000000000e+04	-3.42661163348742e-01
1.57600000000000e+04	-1.26661351884846e+00	1.57600000000000e+04	-1.34429249990068e+00	1.57600000000000e+04	-3.42785912777331e-01
1.57700000000000e+04	-1.26720210533730e+00	1.57700000000000e+04	-1.34467848191405e+00	1.57700000000000e+04	-3.42876931756544e-01
1.57800000000000e+04	-1.26728071597395e+00	1.57800000000000e+04	-1.34503565006171e+00	1.57800000000000e+04	-3.43034098256734e-01
1.57900000000000e+04	-1.26742565049649e+00	1.57900000000000e+04	-1.34567876021620e+00	1.57900000000000e+04	-3.43128557631550e-01
1.58000000000000e+04	-1.26778891288144e+00	1.58000000000000e+04	-1.34678626605070e+00	1.58000000000000e+04	-3.43270460868793e-01
1.58100000000000e+04	-1.26846594485807e+00	1.58100000000000e+04	-1.34771351260927e+00	1.58100000000000e+04	-3.43414588795480e-01
1.58200000000000e+04	-1.26946979041063e+00	1.58200000000000e+04	-1.34829645220782e+00	1.58200000000000e+04	-3.43539054319823e-01
1.58300000000000e+04	-1.27077013266171e+00	1.58300000000000e+04	-1.34928764987041e+00	1.58300000000000e+04	-3.43659169292951e-01
1.58400000000000e+04	-1.27229143071561e+00	1.58400000000000e+04	-1.35055109005213e+00	1.58400000000000e+04	-3.43743958879561e-01
1.58500000000000e+04	-1.27397169715447e+00	1.58500000000000e+04	-1.35125833644536e+00	1.58500000000000e+04	-3.43863125697956e-01
1.58600000000000e+04	-1.27569971583202e+00	1.58600000000000e+04	-1.35150738478251e+00	1.58600000000000e+04	-3.44006231162665e-01
1.58700000000000e+04	-1.27678488417974e+00	1.58700000000000e+04	-1.35195199997789e+00	1.58700000000000e+04	-3.44093311063930e-01
1.58800000000000e+04	-1.27682426330082e+00	1.58800000000000e+04	-1.35234652739944e+00	1.58800000000000e+04	-3.44251003951445e-01
1.58900000000000e+04	-1.27681319519418e+00	1.58900000000000e+04	-1.35284808557032e+00	1.58900000000000e+04	-3.44361297713958e-01
1.59000000000000e+04	-1.27690270335558e+00	1.59000000000000e+04	-1.35331746500014e+00	1.59000000000000e+04	-3.44464088406615e-01
1.59100000000000e+04	-1.27720384635228e+00	1.59100000000000e+04	-1.35399400286751e+00	1.59100000000000e+04	-3.44519287621140e-01
1.59200000000000e+04	-1.27780847105941e+00	1.59200000000000e+04	-1.35479645209603e+00	1.59200000000000e+04	-3.44546725487454e-01
1.59300000000000e+04	-1.27875180241410e+00	1.59300000000000e+04	-1.35560425972342e+00	1.59300000000000e+04	-3.44625291141219e-01
1.59400000000000e+04	-1.27994790805440e+00	1.59400000000000e+04	-1.35665731490406e+00	1.59400000000000e+04	-3.44734779669610e-01
1.59500000000000e+04	-1.28115735816083e+00	1.59500000000000e+04	-1.35735811504724e+00	1.59500000000000e+04	-3.44819861045931e-01
1.59600000000000e+04	-1.28205853268456e+00	1.59600000000000e+04	-1.35823059260923e+00	1.59600000000000e+04	-3.44916021486651e-01
1.59700000000000e+04	-1.28277816664124e+00	1.59700000000000e+04	-1.35873763170026e+00	1.59700000000000e+04	-3.45079381998597e-01
1.59800000000000e+04	-1.28359979557413e+00	1.59800000000000e+04	-1.35886789080842e+00	1.59800000000000e+04	-3.45214907633988e-01
1.59900000000000e+04	-1.28452267487898e+00	1.59900000000000e+04	-1.35927654123617e+00	1.59900000000000e+04	-3.45300327194553e-01
1.60000000000000e+04	-1.28527264376067e+00	1.60000000000000e+04	-1.35997083288994e+00	1.60000000000000e+04	-3.45338479759371e-01
1.60100000000000e+04	-1.28574165949976e+00	1.60100000000000e+04	-1.36058528047495e+00	1.60100000000000e+04	-3.45452777481710e-01
1.60200000000000e+04	-1.28621649507404e+00	1.60200000000000e+04	-1.36105638910106e+00	1.60200000000000e+04	-3.45540958054800e-01
1.60300000000000e+04	-1.28679147093791e+00	1.60300000000000e+04	-1.36186481152240e+00	1.60300000000000e+04	-3.45593518785163e-01
1.60400000000000e+04	-1.28752835860631e+00	1.60400000000000e+04	-1.36284567103434e+00	1.60400000000000e+04	-3.45718240909161e-01
1.60500000000000e+04	-1.28844632023880e+00	1.60500000000000e+04	-1.36373830209881e+00	1.60500000000000e+04	-3.45840901591240e-01
1.60600000000000e+04	-1.28958695450415e+00	1.60600000000000e+04	-1.36459996744616e+00	1.60600000000000e+04	-3.45908316622886e-01
1.60700000000000e+04	-1.29094597091946e+00	1.60700000000000e+04	-1.36555613771816e+00	1.60700000000000e+04	-3.46029562165156e-01
1.60800000000000e+04	-1.29243102513504e+00	1.60800000000000e+04	-1.36662671405174e+00	1.60800000000000e+04	-3.46211689911099e-01
1.60900000000000e+04	-1.29371335696350e+00	1.60900000000000e+04	-1.36782715442035e+00	1.60900000000000e+04	-3.46347437594459e-01
1.61000000000000e+04	-1.29464119991692e+00	1.61000000000000e+04	-1.36863490314879e+00	1.61000000000000e+04	-3.46500094959252e-01
1.61100000000000e+04	-1.29544398616628e+00	1.61100000000000e+04	-1.36925057703386e+00	1.61100000000000e+04	-3.46645409830817e-01
1.61200000000000e+04	-1.29622939542211e+00	1.61200000000000e+04	-1.37000752812204e+00	1.61200000000000e+04	-3.46733394629873e-01
1.61300000000000e+04	-1.29701335892752e+00	1.61300000000000e+04	-1.37074363483688e+00	1.61300000000000e+04	-3.46832350298254e-01
1.61400000000000e+04	-1.29776337112194e+00	1.61400000000000e+04	-1.37129371212443e+00	1.61400000000000e+04	-3.46956013089426e-01
1.61500000000000e+04	-1.29856317911064e+00	1.61500000000000e+04	-1.37135850942199e+00	1.61500000000000e+04	-3.47031612775992e-01
1.61600000000000e+04	-1.29946952966804e+00	1.61600000000000e+04	-1.37160156184457e+00	1.61600000000000e+04	-3.47173059515965e-01
1.61700000000000e+04	-1.30033951468686e+00	1.61700000000000e+04	-1.37218754363152e+00	1.61700000000000e+04	-3.47305509643306e-01
1.61800000000000e+04	-1.30073125387963e+00	1.61800000000000e+04	-1.37287905908410e+00	1.61800000000000e+04	-3.47435817308311e-01
1.61900000000000e+04	-1.30096862406565e+00	1.61900000000000e+04	-1.37359619731478e+00	1.61900000000000e+04	-3.47522800191526e-01
1.62000000000000e+04	-1.30132574885518e+00	1.62000000000000e+04	-1.37435472484293e+00	1.62000000000000e+04	-3.47595593162594e-01
1.62100000000000e+04	-1.30186006313768e+00	1.62100000000000e+04	-1.37529158554846e+00	1.62100000000000e+04	-3.47692025937845e-01
1.62200000000000e+04	-1.30260038224759e+00	1.62200000000000e+04	-1.37584007794359e+00	1.62200000000000e+04	-3.47805389368680e-01
1.62300000000000e+04	-1.30350567794313e+00	1.62300000000000e+04	-1.37626335996887e+00	1.62300000000000e+04	-3.47943194067874e-01
1.62400000000000e+04	-1.30450196946084e+00	1.62400000000000e+04	-1.37685996112128e+00	1.62400000000000e+04	-3.48065248421789e-01
1.62500000000000e+04	-1.30546465381393e+00	1.62500000000000e+04	-1.37727384837100e+00	1.62500000000000e+04	-3.48186063596346e-01
1.62600000000000e+04	-1.30637180083201e+00	1.62600000000000e+04	-1.37755028800134e+00	1.62600000000000e+04	-3.48374993714329e-01
1.62700000000000e+04	-1.30731714235804e+00	1.62700000000000e+04	-1.37808079467755e+00	1.62700000000000e+04	-3.48534238947640e-01
1.62800000000000e+04	-1.30823218728929e+00	1.62800000000000e+04	-1.37892672457837e+00	1.62800000000000e+04	-3.48654575531667e-01
1.62900000000000e+04	-1.30884401873210e+00	1.62900000000000e+04	-1.37976657061108e+00	1.62900000000000e+04	-3.48778050011685e-01
1.63000000000000e+04	-1.30927273878935e+00	1.63000000000000e+04	-1.38038477585460e+00	1.63000000000000e+04	-3.48876265100109e-01
1.63100000000000e+04	-1.30980064068373e+00	1.63100000000000e+04	-1.38116979132391e+00	1.63100000000000e+04	-3.48991465173401e-01
1.63200000000000e+04	-1.31049455003811e+00	1.63200000000000e+04	-1.38196548054457e+00	1.63200000000000e+04	-3.49042510897223e-01
1.63300000000000e+04	-1.31135304997803e+00	1.63300000000000e+04	-1.38253350825240e+00	1.63300000000000e+04	-3.49153897870046e-01
1.63400000000000e+04	-1.31231637756929e+00	1.63400000000000e+04	-1.38284835387821e+00	1.63400000000000e+04	-3.49361468417417e-01
1.63500000000000e+04	-1.31333528290465e+00	1.63500000000000e+04	-1.38343520810233e+00	1.63500000000000e+04	-3.49521200213531e-01
1.63600000000000e+04	-1.31436041628241e+00	1.63600000000000e+04	-1.38412295770730e+00	1.63600000000000e+04	-3.49723723165240e-01
1.63700000000000e+04	-1.31543718733834e+00	1.63700000000000e+04	-1.38469114149072e+00	1.63700000000000e+04	-3.49834247300453e-01
1.63800000000000e+04	-1.31657888128367e+00	1.63800000000000e+04	-1.38543972733778e+00	1.63800000000000e+04	-3.49882166295908e-01
1.63900000000000e+04	-1.31747051148466e+00	1.63900000000000e+04	-1.38635363558136e+00	1.63900000000000e+04	-3.49965461680413e-01
1.64000000000000e+04	-1.31771331302469e+00	1.64000000000000e+04	-1.38687363778774e+00	1.64000000000000e+04	-3.50022879943446e-01
1.64100000000000e+04	-1.31774700919210e+00	1.64100000000000e+04	-1.38714656396467e+00	1.64100000000000e+04	-3.50086444054193e-01
1.64200000000000e+04	-1.31787552127862e+00	1.64200000000000e+04	-1.38760692816484e+00	1.64200000000000e+04	-3.50153608527032e-01
1.64300000000000e+04	-1.31818652252419e+00	1.64300000000000e+04	-1.38847834928861e+00	1.64300000000000e+04	-3.50328104440185e-01
1.64400000000000e+04	-1.31874318553944e+00	1.64400000000000e+04	-1.38916309784216e+00	1.64400000000000e+04	-3.50430085077745e-01
1.64500000000000e+04	-1.31956148508732e+00	1.64500000000000e+04	-1.38946083900984e+00	1.64500000000000e+04	-3.50546626258357e-01
1.64600000000000e+04	-1.32065250199146e+00	1.64600000000000e+04	-1.39004643599381e+00	1.64600000000000e+04	-3.50736769265701e-01
1.64700000000000e+04	-1.32197568090567e+00	1.64700000000000e+04	-1.39076169348360e+00	1.64700000000000e+04	-3.50898560061777e-01
1.64800000000000e+04	-1.32344109911835e+00	1.64800000000000e+04	-1.39123612567378e+00	1.64800000000000e+04	-3.51011077729185e-01
1.64900000000000e+04	-1.32488080803471e+00	1.64900000000000e+04	-1.39164385289439e+00	1.64900000000000e+04	-3.51174089618798e-01
1.65000000000000e+04	-1.32587835324405e+00	1.65000000000000e+04	-1.39240488261349e+00	1.65000000000000e+04	-3.51312175926683e-01
1.65100000000000e+04	-1.32655294194390e+00	1.65100000000000e+04	-1.39330975887344e+00	1.65100000000000e+04	-3.51387122614706e-01
1.65200000000000e+04	-1.32716182580685e+00	1.65200000000000e+04	-1.39364366269991e+00	1.65200000000000e+04	-3.51430535421846e-01
1.65300000000000e+04	-1.32788632594034e+00	1.65300000000000e+04	-1.39419122200037e+00	1.65300000000000e+04	-3.51552832081166e-01
1.65400000000000e+04	-1.32879884655572e+00	1.65400000000000e+04	-1.39541805615399e+00	1.65400000000000e+04	-3.51639348226907e-01
1.65500000000000e+04	-1.32987635605854e+00	1.65500000000000e+04	-1.39695107290821e+00	1.65500000000000e+04	-3.51694523544083e-01
1.65600000000000e+04	-1.33107723953435e+00	1.65600000000000e+04	-1.39811859243671e+00	1.65600000000000e+04	-3.51782881789784e-01
1.65700000000000e+04	-1.33230285559844e+00	1.65700000000000e+04	-1.39889433241257e+00	1.65700000000000e+04	-3.51852637434851e-01
1.65800000000000e+04	-1.33317686359302e+00	1.65800000000000e+04	-1.39975699281400e+00	1.65800000000000e+04	-3.51960461468280e-01
1.65900000000000e+04	-1.33391231993541e+00	1.65900000000000e+04	-1.40060277809963e+00	1.65900000000000e+04	-3.52040127248489e-01
1.66000000000000e+04	-1.33461267255321e+00	1.66000000000000e+04	-1.40100145925891e+00	1.66000000000000e+04	-3.52190151182675e-01
1.66100000000000e+04	-1.33513493736594e+00	1.66100000000000e+04	-1.40141189670510e+00	1.66100000000000e+04	-3.52262765143471e-01
1.66200000000000e+04	-1.33549473436583e+00	1.66200000000000e+04	-1.40213060628891e+00	1.66200000000000e+04	-3.52316310486033e-01
1.66300000000000e+04	-1.33590187966594e+00	1.66300000000000e+04	-1.40304110866097e+00	1.66300000000000e+04	-3.52361890148429e-01
1.66400000000000e+04	-1.33645223081518e+00	1.66400000000000e+04	-1.40349652792837e+00	1.66400000000000e+04	-3.52451868270929e-01
1.66500000000000e+04	-1.33719499971020e+00	1.66500000000000e+04	-1.40372221031088e+00	1.66500000000000e+04	-3.52549159558970e-01
1.66600000000000e+04	-1.33814260442217e+00	1.66600000000000e+04	-1.40465479399582e+00	1.66600000000000e+04	-3.52655310234812e-01
1.66700000000000e+04	-1.33928832572029e+00	1.66700000000000e+04	-1.40532382609348e+00	1.66700000000000e+04	-3.52773428529325e-01
1.66800000000000e+04	-1.34059255172020e+00	1.66800000000000e+04	-1.40537803969590e+00	1.66800000000000e+04	-3.52920477496346e-01
1.66900000000000e+04	-1.34198935805777e+00	1.66900000000000e+04	-1.40569830366377e+00	1.66900000000000e+04	-3.53076772324824e-01
1.67000000000000e+04	-1.34338134707362e+00	1.67000000000000e+04	-1.40661741041614e+00	1.67000000000000e+04	-3.53197426376876e-01
1.67100000000000e+04	-1.34432424482853e+00	1.67100000000000e+04	-1.40793900174451e+00	1.67100000000000e+04	-3.53270914950484e-01
1.67200000000000e+04	-1.34457512371909e+00	1.67200000000000e+04	-1.40867575827515e+00	1.67200000000000e+04	-3.53320292041773e-01
1.67300000000000e+04	-1.34459515606955e+00	1.67300000000000e+04	-1.40938573060785e+00	1.67300000000000e+04	-3.53424672284681e-01
1.67400000000000e+04	-1.34468621802803e+00	1.67400000000000e+04	-1.41046058814273e+00	1.67400000000000e+04	-3.53498670166435e-01
1.67500000000000e+04	-1.34494440097283e+00	1.67500000000000e+04	-1.41202927954424e+00	1.67500000000000e+04	-3.53629115405429e-01
1.67600000000000e+04	-1.34544229580131e+00	1.67600000000000e+04	-1.41316141711272e+00	1.67600000000000e+04	-3.53772106655997e-01
1.67700000000000e+04	-1.34619437139796e+00	1.67700000000000e+04	-1.41388996510342e+00	1.67700000000000e+04	-3.53914656348222e-01
1.67800000000000e+04	-1.34719825370386e+00	1.67800000000000e+04	-1.41430108399110e+00	1.67800000000000e+04	-3.54056095244821e-01
1.67900000000000e+04	-1.34838883199075e+00	1.67900000000000e+04	-1.41444236754122e+00	1.67900000000000e+04	-3.54125720851041e-01
1.68000000000000e+04	-1.34958477260601e+00	1.68000000000000e+04	-1.41486741434328e+00	1.68000000000000e+04	-3.54191846996982e-01
1.68100000000000e+04	-1.35022347550151e+00	1.68100000000000e+04	-1.41550057878416e+00	1.68100000000000e+04	-3.54328442153153e-01
1.68200000000000e+04	-1.35050950379068e+00	1.68200000000000e+04	-1.41600118953726e+00	1.68200000000000e+04	-3.54360652057316e-01
1.68300000000000e+04	-1.35089242084234e+00	1.68300000000000e+04	-1.41659724697139e+00	1.68300000000000e+04	-3.54467272369318e-01
1.68400000000000e+04	-1.35148221417450e+00	1.68400000000000e+04	-1.41707175847374e+00	1.68400000000000e+04	-3.54638721143166e-01
1.68500000000000e+04	-1.35231047850586e+00	1.68500000000000e+04	-1.41758838748252e+00	1.68500000000000e+04	-3.54699450480586e-01
1.68600000000000e+04	-1.35330740490332e+00	1.68600000000000e+04	-1.41838260470607e+00	1.68600000000000e+04	-3.54831288715297e-01
1.68700000000000e+04	-1.35440779931212e+00	1.68700000000000e+04	-1.41905378399542e+00	1.68700000000000e+04	-3.54921813550776e-01
1.68800000000000e+04	-1.35552773566552e+00	1.68800000000000e+04	-1.41964138476330e+00	1.68800000000000e+04	-3.54975095210131e-01
1.68900000000000e+04	-1.35643718694953e+00	1.68900000000000e+04	-1.42003051683837e+00	1.68900000000000e+04	-3.55018399893731e-01
1.69000000000000e+04	-1.35696712923545e+00	1.69000000000000e+04	-1.42078316548367e+00	1.69000000000000e+04	-3.55062279373628e-01
1.69100000000000e+04	-1.35716656554256e+00	1.69100000000000e+04	-1.42196199648163e+00	1.69100000000000e+04	-3.55136161157499e-01
1.69200000000000e+04	-1.35737764965813e+00	1.69200000000000e+04	-1.42252521355067e+00	1.69200000000000e+04	-3.55275666621197e-01
1.69300000000000e+04	-1.35772490891911e+00	1.69300000000000e+04	-1.42309446628567e+00	1.69300000000000e+04	-3.55416304781106e-01
1.69400000000000e+04	-1.35829416716546e+00	1.69400000000000e+04	-1.42382867375453e+00	1.69400000000000e+04	-3.55584804370610e-01
1.69500000000000e+04	-1.35909439812828e+00	1.69500000000000e+04	-1.42412705926028e+00	1.69500000000000e+04	-3.55683289797259e-01
1.69600000000000e+04	-1.36011694101056e+00	1.69600000000000e+04	-1.42431023824395e+00	1.69600000000000e+04	-3.55826483909877e-01
1.69700000000000e+04	-1.36129072459413e+00	1.69700000000000e+04	-1.42505176733002e+00	1.69700000000000e+04	-3.55915168935966e-01
1.69800000000000e+04	-1.36254626726458e+00	1.69800000000000e+04	-1.42613346736563e+00	1.69800000000000e+04	-3.55974790076342e-01
1.69900000000000e+04	-1.36381923198569e+00	1.69900000000000e+04	-1.42697661427594e+00	1.69900000000000e+04	-3.56110696091725e-01
1.70000000000000e+04	-1.36503308422220e+00	1.70000000000000e+04	-1.42770338627437e+00	1.70000000000000e+04	-3.56199169728855e-01
1.70100000000000e+04	-1.36622820874571e+00	1.70100000000000e+04	-1.42859287392646e+00	1.70100000000000e+04	-3.56344517195694e-01
1.70200000000000e+04	-1.36742131551922e+00	1.70200000000000e+04	-1.42948422549110e+00	1.70200000000000e+04	-3.56462103132742e-01
1.70300000000000e+04	-1.36835873012088e+00	1.70300000000000e+04	-1.43036731117078e+00	1.70300000000000e+04	-3.56594451746234e-01
1.70400000000000e+04	-1.36910691103269e+00	1.70400000000000e+04	-1.43059911976114e+00	1.70400000000000e+04	-3.56689866730062e-01
1.70500000000000e+04	-1.36984564141144e+00	1.70500000000000e+04	-1.43087601063251e+00	1.70500000000000e+04	-3.56753259344122e-01
1.70600000000000e+04	-1.37063171314559e+00	1.70600000000000e+04	-1.43148256626111e+00	1.70600000000000e+04	-3.56856486239324e-01
1.70700000000000e+04	-1.37144669959825e+00	1.70700000000000e+04	-1.43209513582874e+00	1.70700000000000e+04	-3.56968715505226e-01
1.70800000000000e+04	-1.37212464945126e+00	1.70800000000000e+04	-1.43250702980672e+00	1.70800000000000e+04	-3.57067374853087e-01
1.70900000000000e+04	-1.37256602391349e+00	1.70900000000000e+04	-1.43303639326353e+00	1.70900000000000e+04	-3.57156903175230e-01
1.71000000000000e+04	-1.37272866020084e+00	1.71000000000000e+04	-1.43366560123020e+00	1.71000000000000e+04	-3.57337121588479e-01
1.71100000000000e+04	-1.37288068471006e+00	1.71100000000000e+04	-1.43417158567658e+00	1.71100000000000e+04	-3.57515580850050e-01
1.71200000000000e+04	-1.37315624373679e+00	1.71200000000000e+04	-1.43482274807550e+00	1.71200000000000e+04	-3.57669956311471e-01
1.71300000000000e+04	-1.37362169343489e+00	1.71300000000000e+04	-1.43537545426026e+00	1.71300000000000e+04	-3.57857260200251e-01
1.71400000000000e+04	-1.37431272134665e+00	1.71400000000000e+04	-1.43595405715319e+00	1.71400000000000e+04	-3.57949860009558e-01
1.71500000000000e+04	-1.37524751003849e+00	1.71500000000000e+04	-1.43664027444317e+00	1.71500000000000e+04	-3.58028627905732e-01
1.71600000000000e+04	-1.37642162324881e+00	1.71600000000000e+04	-1.43709032583375e+00	1.71600000000000e+04	-3.58091807205843e-01
1.71700000000000e+04	-1.37781289894867e+00	1.71700000000000e+04	-1.43746974860514e+00	1.71700000000000e+04	-3.58179168916032e-01
1.71800000000000e+04	-1.37934930063970e+00	1.71800000000000e+04	-1.43827987502802e+00	1.71800000000000e+04	-3.58276504008294e-01
1.71900000000000e+04	-1.38094532199888e+00	1.71900000000000e+04	-1.43932794452386e+00	1.71900000000000e+04	-3.58349077291041e-01
1.72000000000000e+04	-1.38229865476775e+00	1.72000000000000e+04	-1.44018160264379e+00	1.72000000000000e+04	-3.58443422990278e-01
1.72100000000000e+04	-1.38307280977161e+00	1.72100000000000e+04	-1.44087662936549e+00	1.72100000000000e+04	-3.58562090313541e-01
1.72200000000000e+04	-1.38343906498731e+00	1.72200000000000e+04	-1.44143243362624e+00	1.72200000000000e+04	-3.58599754847577e-01
1.72300000000000e+04	-1.38377198904894e+00	1.72300000000000e+04	-1.44222738748910e+00	1.72300000000000e+04	-3.58680036952237e-01
1.72400000000000e+04	-1.38427840397449e+00	1.72400000000000e+04	-1.44280530986740e+00	1.72400000000000e+04	-3.58726609911090e-01
1.72500000000000e+04	-1.38498681325177e+00	1.72500000000000e+04	-1.44311363433068e+00	1.72500000000000e+04	-3.58780554662784e-01
1.72600000000000e+04	-1.38583848331509e+00	1.72600000000000e+04	-1.44340752170909e+00	1.72600000000000e+04	-3.58882776580305e-01
1.72700000000000e+04	-1.38675281427438e+00	1.72700000000000e+04	-1.44388120169942e+00	1.72700000000000e+04	-3.58942013068199e-01
1.72800000000000e+04	-1.38769393015931e+00	1.72800000000000e+04	-1.44441727381112e+00	1.72800000000000e+04	-3.59092693531078e-01
1.72900000000000e+04	-1.38863874121187e+00	1.72900000000000e+04	-1.44479178536459e+00	1.72900000000000e+04	-3.59204849484440e-01
1.73000000000000e+04	-1.38948710820529e+00	1.73000000000000e+04	-1.44521323057078e+00	1.73000000000000e+04	-3.59328512386742e-01
1.73100000000000e+04	-1.39036491019313e+00	1.73100000000000e+04	-1.44598617640278e+00	1.73100000000000e+04	-3.59481055140953e-01
1.73200000000000e+04	-1.39128532029347e+00	1.73200000000000e+04	-1.44669812167613e+00	1.73200000000000e+04	-3.59583202087801e-01
1.73300000000000e+04	-1.39208226192287e+00	1.73300000000000e+04	-1.44734040608661e+00	1.73300000000000e+04	-3.59648646817849e-01
1.73400000000000e+04	-1.39246420954758e+00	1.73400000000000e+04	-1.44808624788308e+00	1.73400000000000e+04	-3.59843428158859e-01
1.73500000000000e+04	-1.39257359917098e+00	1.73500000000000e+04	-1.44878470444358e+00	1.73500000000000e+04	-3.59938476095587e-01
1.73600000000000e+04	-1.39273430394459e+00	1.73600000000000e+04	-1.44911064314524e+00	1.73600000000000e+04	-3.59990793833695e-01
1.73700000000000e+04	-1.39305326793844e+00	1.73700000000000e+04	-1.44947951554438e+00	1.73700000000000e+04	-3.60068610613929e-01
1.73800000000000e+04	-1.39359303098688e+00	1.73800000000000e+04	-1.45025268405117e+00	1.73800000000000e+04	-3.60141924002690e-01
1.73900000000000e+04	-1.39437376289835e+00	1.73900000000000e+04	-1.45124730274822e+00	1.73900000000000e+04	-3.60229473013232e-01
1.74000000000000e+04	-1.39535585457436e+00	1.74000000000000e+04	-1.45175403788633e+00	1.74000000000000e+04	-3.60290620465602e-01
1.74100000000000e+04	-1.39652995940762e+00	1.74100000000000e+04	-1.45237039714313e+00	1.74100000000000e+04	-3.60375037182342e-01
1.74200000000000e+04	-1.39785195542530e+00	1.74200000000000e+04	-1.45324639813148e+00	1.74200000000000e+04	-3.60532383747626e-01
1.74300000000000e+04	-1.39923456416104e+00	1.74300000000000e+04	-1.45421032030305e+00	1.74300000000000e+04	-3.60684059517643e-01
1.74400000000000e+04	-1.40033850213300e+00	1.74400000000000e+04	-1.45454916786623e+00	1.74400000000000e+04	-3.60830725461060e-01
1.74500000000000e+04	-1.40092390405835e+00	1.74500000000000e+04	-1.45483802513556e+00	1.74500000000000e+04	-3.60990003057989e-01
1.74600000000000e+04	-1.40140709578142e+00	1.74600000000000e+04	-1.45556336980362e+00	1.74600000000000e+04	-3.61142622442320e-01
1.74700000000000e+04	-1.40202518595259e+00	1.74700000000000e+04	-1.45631928028556e+00	1.74700000000000e+04	-3.61282196644778e-01
1.74800000000000e+04	-1.40281958319221e+00	1.74800000000000e+04	-1.45685267307799e+00	1.74800000000000e+04	-3.61444647956908e-01
1.74900000000000e+04	-1.40377423834325e+00	1.74900000000000e+04	-1.45751603629713e+00	1.74900000000000e+04	-3.61455030269577e-01
1.75000000000000e+04	-1.40481916628887e+00	1.75000000000000e+04	-1.45822058951403e+00	1.75000000000000e+04	-3.61500664096228e-01
1.75100000000000e+04	-1.40589787471669e+00	1.75100000000000e+04	-1.45887767847921e+00	1.75100000000000e+04	-3.61633697010476e-01
1.75200000000000e+04	-1.40699764419095e+00	1.75200000000000e+04	-1.45952649376571e+00	1.75200000000000e+04	-3.61728698091764e-01
1.75300000000000e+04	-1.40809578277112e+00	1.75300000000000e+04	-1.45975349297343e+00	1.75300000000000e+04	-3.61800772830879e-01
1.75400000000000e+04	-1.40902131989486e+00	1.75400000000000e+04	-1.45996874227142e+00	1.75400000000000e+04	-3.61893017899994e-01
1.75500000000000e+04	-1.40981298950597e+00	1.75500000000000e+04	-1.46034737843975e+00	1.75500000000000e+04	-3.62069276633862e-01
1.75600000000000e+04	-1.41063366944100e+00	1.75600000000000e+04	-1.46078090871880e+00	1.75600000000000e+04	-3.62197816676168e-01
1.75700000000000e+04	-1.41153367039017e+00	1.75700000000000e+04	-1.46144555674818e+00	1.75700000000000e+04	-3.62322726832386e-01
1.75800000000000e+04	-1.41248750572673e+00	1.75800000000000e+04	-1.46234429322043e+00	1.75800000000000e+04	-3.62368405031275e-01
1.75900000000000e+04	-1.41324579237501e+00	1.75900000000000e+04	-1.46357265173806e+00	1.75900000000000e+04	-3.62449939642578e-01
1.76000000000000e+04	-1.41378132644958e+00	1.76000000000000e+04	-1.46471931869063e+00	1.76000000000000e+04	-3.62525736597655e-01
1.76100000000000e+04	-1.41433365102484e+00	1.76100000000000e+04	-1.46554281059149e+00	1.76100000000000e+04	-3.62590406722671e-01
1.76200000000000e+04	-1.41503166348097e+00	1.76200000000000e+04	-1.46628326705175e+00	1.76200000000000e+04	-3.62735017764251e-01
1.76300000000000e+04	-1.41585024295654e+00	1.76300000000000e+04	-1.46707298089734e+00	1.76300000000000e+04	-3.62865282415272e-01
1.76400000000000e+04	-1.41679529549609e+00	1.76400000000000e+04	-1.46774697482657e+00	1.76400000000000e+04	-3.62955847623235e-01
1.76500000000000e+04	-1.41784188235689e+00	1.76500000000000e+04	-1.46791577100489e+00	1.76500000000000e+04	-3.63118177511526e-01
1.76600000000000e+04	-1.41894884990349e+00	1.76600000000000e+04	-1.46842402100002e+00	1.76600000000000e+04	-3.63177512281800e-01
1.76700000000000e+04	-1.42004757188107e+00	1.76700000000000e+04	-1.46939646952681e+00	1.76700000000000e+04	-3.63236081880176e-01
1.76800000000000e+04	-1.42105941144567e+00	1.76800000000000e+04	-1.47065556231492e+00	1.76800000000000e+04	-3.63283990228513e-01
1.76900000000000e+04	-1.42173005116672e+00	1.76900000000000e+04	-1.47103895087911e+00	1.76900000000000e+04	-3.63330211819396e-01
1.77000000000000e+04	-1.42207337272791e+00	1.77000000000000e+04	-1.47173245188407e+00	1.77000000000000e+04	-3.63406490697054e-01
1.77100000000000e+04	-1.42236068223418e+00	1.77100000000000e+04	-1.47278249480390e+00	1.77100000000000e+04	-3.63509349372124e-01
1.77200000000000e+04	-1.42268520395572e+00	1.77200000000000e+04	-1.47378544824889e+00	1.77200000000000e+04	-3.63612181039453e-01
1.77300000000000e+04	-1.42297293730315e+00	1.77300000000000e+04	-1.47447653346687e+00	1.77300000000000e+04	-3.63726092427556e-01
1.77400000000000e+04	-1.42326502407665e+00	1.77400000000000e+04	-1.47486004810719e+00	1.77400000000000e+04	-3.63890850071593e-01
1.77500000000000e+04	-1.42364061264216e+00	1.77500000000000e+04	-1.47529328345915e+00	1.77500000000000e+04	-3.63982016679825e-01
1.77600000000000e+04	-1.42414432189605e+00	1.77600000000000e+04	-1.47616733486606e+00	1.77600000000000e+04	-3.64103036271607e-01
1.77700000000000e+04	-1.42483328628989e+00	1.77700000000000e+04	-1.47693916887930e+00	1.77700000000000e+04	-3.64188967725532e-01
1.77800000000000e+04	-1.42573041410998e+00	1.77800000000000e+04	-1.47738567768647e+00	1.77800000000000e+04	-3.64217553656762e-01
1.77900000000000e+04	-1.42686570643735e+00	1.77900000000000e+04	-1.47794508728659e+00	1.77900000000000e+04	-3.64311861679145e-01
1.78000000000000e+04	-1.42818015372093e+00	1.78000000000000e+04	-1.47868982198216e+00	1.78000000000000e+04	-3.64396579122432e-01
1.78100000000000e+04	-1.42958868947236e+00	1.78100000000000e+04	-1.47918528203246e+00	1.78100000000000e+04	-3.64449451893500e-01
1.78200000000000e+04	-1.43088154311355e+00	1.78200000000000e+04	-1.47965872799787e+00	1.78200000000000e+04	-3.64572781006407e-01
1.78300000000000e+04	-1.43172922252134e+00	1.78300000000000e+04	-1.48025570114813e+00	1.78300000000000e+04	-3.64705919405811e-01
1.78400000000000e+04	-1.43226771193445e+00	1.78400000000000e+04	-1.48084478561539e+00	1.78400000000000e+04	-3.64788570031577e-01
1.78500000000000e+04	-1.43271378491051e+00	1.78500000000000e+04	-1.48131186339886e+00	1.78500000000000e+04	-3.64888366263418e-01
1.78600000000000e+04	-1.43320781459722e+00	1.78600000000000e+04	-1.48186293058957e+00	1.78600000000000e+04	-3.64973623236909e-01
1.78700000000000e+04	-1.43379108869851e+00	1.78700000000000e+04	-1.48269455007590e+00	1.78700000000000e+04	-3.65071454739663e-01
1.78800000000000e+04	-1.43447347915880e+00	1.78800000000000e+04	-1.48307372328543e+00	1.78800000000000e+04	-3.65179805110636e-01
1.78900000000000e+04	-1.43527850643634e+00	1.78900000000000e+04	-1.48352195878893e+00	1.78900000000000e+04	-3.65288649296639e-01
1.79000000000000e+04	-1.43619852961727e+00	1.79000000000000e+04	-1.48419961573977e+00	1.79000000000000e+04	-3.65425068763352e-01
1.79100000000000e+04	-1.43704209811557e+00	1.79100000000000e+04	-1.48505274745960e+00	1.79100000000000e+04	-3.65540000776247e-01
1.79200000000000e+04	-1.43759651572178e+00	1.79200000000000e+04	-1.48591541969269e+00	1.79200000000000e+04	-3.65622842902942e-01
1.79300000000000e+04	-1.43811984463752e+00	1.79300000000000e+04	-1.48684966782707e+00	1.79300000000000e+04	-3.65733307038916e-01
1.79400000000000e+04	-1.43874225846145e+00	1.79400000000000e+04	-1.48780077563853e+00	1.79400000000000e+04	-3.65801811191279e-01
1.79500000000000e+04	-1.43950515036671e+00	1.79500000000000e+04	-1.48863452433116e+00	1.79500000000000e+04	-3.65912154977326e-01
1.79600000000000e+04	-1.44034562760103e+00	1.79600000000000e+04	-1.48959408678779e+00	1.79600000000000e+04	-3.66020327444262e-01
1.79700000000000e+04	-1.44098745803898e+00	1.79700000000000e+04	-1.49027852227531e+00	1.79700000000000e+04	-3.66104851463544e-01
1.79800000000000e+04	-1.44119280366075e+00	1.79800000000000e+04	-1.49081281247317e+00	1.79800000000000e+04	-3.66195006222773e-01
1.79900000000000e+04	-1.44138895116383e+00	1.79900000000000e+04	-1.49131264842842e+00	1.79900000000000e+04	-3.66328865384652e-01
1.80000000000000e+04	-1.44171974361676e+00	1.80000000000000e+04	-1.49183015853972e+00	1.80000000000000e+04	-3.66468536313643e-01
1.80100000000000e+04	-1.44220584374132e+00	1.80100000000000e+04	-1.49237021970401e+00	1.80100000000000e+04	-3.66542907118275e-01
1.80200000000000e+04	-1.44283892619353e+00	1.80200000000000e+04	-1.49297937213523e+00	1.80200000000000e+04	-3.66664400461173e-01
1.80300000000000e+04	-1.44362997375366e+00	1.80300000000000e+04	-1.49344849635360e+00	1.80300000000000e+04	-3.66764639439492e-01
1.80400000000000e+04	-1.44460173166831e+00	1.80400000000000e+04	-1.49409715143538e+00	1.80400000000000e+04	-3.66862482609547e-01
1.80500000000000e+04	-1.44577719893119e+00	1.80500000000000e+04	-1.49502896276475e+00	1.80500000000000e+04	-3.66949374655783e-01
1.80600000000000e+04	-1.44712498601535e+00	1.80600000000000e+04	-1.49614637234014e+00	1.80600000000000e+04	-3.67056880233312e-01
1.80700000000000e+04	-1.44846563791452e+00	1.80700000000000e+04	-1.49685148348471e+00	1.80700000000000e+04	-3.67171996243846e-01
1.80800000000000e+04	-1.44926202582418e+00	1.80800000000000e+04	-1.49757874026449e+00	1.80800000000000e+04	-3.67254983469267e-01
1.80900000000000e+04	-1.44972936136782e+00	1.80900000000000e+04	-1.49830910673859e+00	1.80900000000000e+04	-3.67304683206633e-01
1.81000000000000e+04	-1.45026848517959e+00	1.81000000000000e+04	-1.49849002154418e+00	1.81000000000000e+04	-3.67375372903199e-01
1.81100000000000e+04	-1.45098460712167e+00	1.81100000000000e+04	-1.49867042109963e+00	1.81100000000000e+04	-3.67472438835260e-01
1.81200000000000e+04	-1.45197549744945e+00	1.81200000000000e+04	-1.49912876911444e+00	1.81200000000000e+04	-3.67551582901136e-01
1.81300000000000e+04	-1.45327874141481e+00	1.81300000000000e+04	-1.49982564816252e+00	1.81300000000000e+04	-3.67703595082234e-01
1.81400000000000e+04	-1.45484133936048e+00	1.81400000000000e+04	-1.50087895689200e+00	1.81400000000000e+04	-3.67805965425458e-01
1.81500000000000e+04	-1.45651370039066e+00	1.81500000000000e+04	-1.50173361164717e+00	1.81500000000000e+04	-3.67881350208928e-01
1.81600000000000e+04	-1.45775324645213e+00	1.81600000000000e+04	-1.50249136414339e+00	1.81600000000000e+04	-3.67945012131338e-01
1.81700000000000e+04	-1.45834284835026e+00	1.81700000000000e+04	-1.50347651450789e+00	1.81700000000000e+04	-3.68077678249578e-01
1.81800000000000e+04	-1.45880206332478e+00	1.81800000000000e+04	-1.50445403377344e+00	1.81800000000000e+04	-3.68129373250822e-01
1.81900000000000e+04	-1.45923401637312e+00	1.81900000000000e+04	-1.50508711847450e+00	1.81900000000000e+04	-3.68285782685287e-01
1.82000000000000e+04	-1.45960186397825e+00	1.82000000000000e+04	-1.50547625535632e+00	1.82000000000000e+04	-3.68414517391587e-01
1.82100000000000e+04	-1.45995261001587e+00	1.82100000000000e+04	-1.50600916634175e+00	1.82100000000000e+04	-3.68580846545936e-01
1.82200000000000e+04	-1.46033553364615e+00	1.82200000000000e+04	-1.50684500369345e+00	1.82200000000000e+04	-3.68709156446962e-01
1.82300000000000e+04	-1.46081420433142e+00	1.82300000000000e+04	-1.50767330212858e+00	1.82300000000000e+04	-3.68769825808953e-01
1.82400000000000e+04	-1.46142338663167e+00	1.82400000000000e+04	-1.50848456031944e+00	1.82400000000000e+04	-3.68919247776052e-01
1.82500000000000e+04	-1.46212390570636e+00	1.82500000000000e+04	-1.50924979947126e+00	1.82500000000000e+04	-3.69018542185604e-01
1.82600000000000e+04	-1.46277589458040e+00	1.82600000000000e+04	-1.51000785199467e+00	1.82600000000000e+04	-3.69107107731519e-01
1.82700000000000e+04	-1.46327750295281e+00	1.82700000000000e+04	-1.51083458555049e+00	1.82700000000000e+04	-3.69236575715727e-01
1.82800000000000e+04	-1.46386580400849e+00	1.82800000000000e+04	-1.51179476940730e+00	1.82800000000000e+04	-3.69337055721439e-01
1.82900000000000e+04	-1.46467298744614e+00	1.82900000000000e+04	-1.51226848719225e+00	1.82900000000000e+04	-3.69400235862970e-01
1.83000000000000e+04	-1.46572616539774e+00	1.83000000000000e+04	-1.51240211731756e+00	1.83000000000000e+04	-3.69534389201616e-01
1.83100000000000e+04	-1.46693109451516e+00	1.83100000000000e+04	-1.51283632481103e+00	1.83100000000000e+04	-3.69621369857273e-01
1.83200000000000e+04	-1.46806819406996e+00	1.83200000000000e+04	-1.51363390846714e+00	1.83200000000000e+04	-3.69659976023940e-01
1.83300000000000e+04	-1.46893712529767e+00	1.83300000000000e+04	-1.51423106455483e+00	1.83300000000000e+04	-3.69746251403873e-01
1.83400000000000e+04	-1.46972858559083e+00	1.83400000000000e+04	-1.51469696013155e+00	1.83400000000000e+04	-3.69860742369662e-01
1.83500000000000e+04	-1.47042246738139e+00	1.83500000000000e+04	-1.51543123263412e+00	1.83500000000000e+04	-3.69930277142356e-01
1.83600000000000e+04	-1.47065274770433e+00	1.83600000000000e+04	-1.51650021793865e+00	1.83600000000000e+04	-3.70061307010250e-01
1.83700000000000e+04	-1.47067023150038e+00	1.83700000000000e+04	-1.51739032265799e+00	1.83700000000000e+04	-3.70189976480825e-01
1.83800000000000e+04	-1.47078603817860e+00	1.83800000000000e+04	-1.51793681193767e+00	1.83800000000000e+04	-3.70323939320663e-01
1.83900000000000e+04	-1.47110245714482e+00	1.83900000000000e+04	-1.51866087976266e+00	1.83900000000000e+04	-3.70454390956009e-01
1.84000000000000e+04	-1.47172423978462e+00	1.84000000000000e+04	-1.51920187468357e+00	1.84000000000000e+04	-3.70551508107873e-01
1.84100000000000e+04	-1.47269885414351e+00	1.84100000000000e+04	-1.51958463460253e+00	1.84100000000000e+04	-3.70620372557411e-01
1.84200000000000e+04	-1.47397319712734e+00	1.84200000000000e+04	-1.51983462489599e+00	1.84200000000000e+04	-3.70660334810421e-01
1.84300000000000e+04	-1.47539952538319e+00	1.84300000000000e+04	-1.52022810688503e+00	1.84300000000000e+04	-3.70716245317200e-01
1.84400000000000e+04	-1.47678066916212e+00	1.84400000000000e+04	-1.52095158333764e+00	1.84400000000000e+04	-3.70757541395135e-01
1.84500000000000e+04	-1.47774488541132e+00	1.84500000000000e+04	-1.52145386364250e+00	1.84500000000000e+04	-3.70811603363276e-01
1.84600000000000e+04	-1.47828262727175e+00	1.84600000000000e+04	-1.52178894368702e+00	1.84600000000000e+04	-3.70916409865097e-01
1.84700000000000e+04	-1.47869635157006e+00	1.84700000000000e+04	-1.52243794677531e+00	1.84700000000000e+04	-3.71084882099994e-01
1.84800000000000e+04	-1.47917659966305e+00	1.84800000000000e+04	-1.52349275562486e+00	1.84800000000000e+04	-3.71226953841294e-01
1.84900000000000e+04	-1.47975919619387e+00	1.84900000000000e+04	-1.52424721914473e+00	1.84900000000000e+04	-3.71379746046837e-01
1.85000000000000e+04	-1.48048115365849e+00	1.85000000000000e+04	-1.52477490547840e+00	1.85000000000000e+04	-3.71520665126766e-01
1.85100000000000e+04	-1.48138829869946e+00	1.85100000000000e+04	-1.52560204775984e+00	1.85100000000000e+04	-3.71664842205854e-01
1.85200000000000e+04	-1.48251703000636e+00	1.85200000000000e+04	-1.52590448661568e+00	1.85200000000000e+04	-3.71785356085670e-01
1.85300000000000e+04	-1.48385497099387e+00	1.85300000000000e+04	-1.52638940325443e+00	1.85300000000000e+04	-3.71854211080303e-01
1.85400000000000e+04	-1.48533735384500e+00	1.85400000000000e+04	-1.52688471370940e+00	1.85400000000000e+04	-3.71953739509606e-01
1.85500000000000e+04	-1.48664676896214e+00	1.85500000000000e+04	-1.52760555693664e+00	1.85500000000000e+04	-3.72037096808991e-01
1.85600000000000e+04	-1.48763797108531e+00	1.85600000000000e+04	-1.52865334584829e+00	1.85600000000000e+04	-3.72106832079377e-01
1.85700000000000e+04	-1.48840475673359e+00	1.85700000000000e+04	-1.52929942137427e+00	1.85700000000000e+04	-3.72249610822582e-01
1.85800000000000e+04	-1.48911597950837e+00	1.85800000000000e+04	-1.53000261951771e+00	1.85800000000000e+04	-3.72362377048724e-01
1.85900000000000e+04	-1.48989309716427e+00	1.85900000000000e+04	-1.53088204379320e+00	1.85900000000000e+04	-3.72562368611515e-01
1.86000000000000e+04	-1.49071267062487e+00	1.86000000000000e+04	-1.53173565087209e+00	1.86000000000000e+04	-3.72702587907148e-01
1.86100000000000e+04	-1.49147875873735e+00	1.86100000000000e+04	-1.53227260934756e+00	1.86100000000000e+04	-3.72745174510143e-01
1.86200000000000e+04	-1.49191371608539e+00	1.86200000000000e+04	-1.53247178984263e+00	1.86200000000000e+04	-3.72823523067945e-01
1.86300000000000e+04	-1.49219520840553e+00	1.86300000000000e+04	-1.53292357618149e+00	1.86300000000000e+04	-3.72881793222519e-01
1.86400000000000e+04	-1.49250315056062e+00	1.86400000000000e+04	-1.53377528810116e+00	1.86400000000000e+04	-3.72975477930888e-01
1.86500000000000e+04	-1.49289149106768e+00	1.86500000000000e+04	-1.53476278474487e+00	1.86500000000000e+04	-3.73107901304321e-01
1.86600000000000e+04	-1.49337150148670e+00	1.86600000000000e+04	-1.53542400994030e+00	1.86600000000000e+04	-3.73130806378250e-01
1.86700000000000e+04	-1.49398764173479e+00	1.86700000000000e+04	-1.53596981810575e+00	1.86700000000000e+04	-3.73202701324897e-01
1.86800000000000e+04	-1.49473821413869e+00	1.86800000000000e+04	-1.53669287175021e+00	1.86800000000000e+04	-3.73227204012474e-01
1.86900000000000e+04	-1.49561772790344e+00	1.86900000000000e+04	-1.53733053814708e+00	1.86900000000000e+04	-3.73275032807638e-01
1.87000000000000e+04	-1.49654841830003e+00	1.87000000000000e+04	-1.53776825277922e+00	1.87000000000000e+04	-3.73389487443790e-01
1.87100000000000e+04	-1.49730418911858e+00	1.87100000000000e+04	-1.53824668290387e+00	1.87100000000000e+04	-3.73506366394156e-01
1.87200000000000e+04	-1.49789846180565e+00	1.87200000000000e+04	-1.53882009048075e+00	1.87200000000000e+04	-3.73667565853114e-01
1.87300000000000e+04	-1.49846612300256e+00	1.87300000000000e+04	-1.53963251817064e+00	1.87300000000000e+04	-3.73707068495127e-01
1.87400000000000e+04	-1.49906626807609e+00	1.87400000000000e+04	-1.54030739520028e+00	1.87400000000000e+04	-3.73767612575381e-01
1.87500000000000e+04	-1.49977061469738e+00	1.87500000000000e+04	-1.54097463875911e+00	1.87500000000000e+04	-3.73876119303534e-01
1.87600000000000e+04	-1.50061059379540e+00	1.87600000000000e+04	-1.54174648927204e+00	1.87600000000000e+04	-3.73940488140443e-01
1.87700000000000e+04	-1.50159181566178e+00	1.87700000000000e+04	-1.54224767564959e+00	1.87700000000000e+04	-3.74054692650602e-01
1.87800000000000e+04	-1.50266609866565e+00	1.87800000000000e+04	-1.54257235872383e+00	1.87800000000000e+04	-3.74193938649528e-01
1.87900000000000e+04	-1.50361356511040e+00	1.87900000000000e+04	-1.54302634658725e+00	1.87900000000000e+04	-3.74237755336878e-01
1.88000000000000e+04	-1.50415112561900e+00	1.88000000000000e+04	-1.54355187232599e+00	1.88000000000000e+04	-3.74341674267736e-01
1.88100000000000e+04	-1.50451724659184e+00	1.88100000000000e+04	-1.54385826837145e+00	1.88100000000000e+04	-3.74416249260281e-01
1.88200000000000e+04	-1.50503191265457e+00	1.88200000000000e+04	-1.54433440499995e+00	1.88200000000000e+04	-3.74520648337065e-01
1.88300000000000e+04	-1.50576169098125e+00	1.88300000000000e+04	-1.54513721393854e+00	1.88300000000000e+04	-3.74620172485838e-01
1.88400000000000e+04	-1.50664989230527e+00	1.88400000000000e+04	-1.54586287130775e+00	1.88400000000000e+04	-3.74677501301148e-01
1.88500000000000e+04	-1.50765268048484e+00	1.88500000000000e+04	-1.54647867613061e+00	1.88500000000000e+04	-3.74761718582399e-01
1.88600000000000e+04	-1.50864692480091e+00	1.88600000000000e+04	-1.54714285170045e+00	1.88600000000000e+04	-3.74871622699878e-01
1.88700000000000e+04	-1.50962436185609e+00	1.88700000000000e+04	-1.54798478046466e+00	1.88700000000000e+04	-3.74963064829155e-01
1.88800000000000e+04	-1.51053872454875e+00	1.88800000000000e+04	-1.54882457496390e+00	1.88800000000000e+04	-3.75043783391518e-01
1.88900000000000e+04	-1.51119115236570e+00	1.88900000000000e+04	-1.54955636946551e+00	1.88900000000000e+04	-3.75164019616235e-01
1.89000000000000e+04	-1.51144447416924e+00	1.89000000000000e+04	-1.55026911482392e+00	1.89000000000000e+04	-3.75213401897102e-01
1.89100000000000e+04	-1.51172696894026e+00	1.89100000000000e+04	-1.55093838536443e+00	1.89100000000000e+04	-3.75343586820205e-01
1.89200000000000e+04	-1.51227446841844e+00	1.89200000000000e+04	-1.55169119893404e+00	1.89200000000000e+04	-3.75462967105972e-01
1.89300000000000e+04	-1.51315430692131e+00	1.89300000000000e+04	-1.55245935681754e+00	1.89300000000000e+04	-3.75526972070902e-01
1.89400000000000e+04	-1.51435956399051e+00	1.89400000000000e+04	-1.55271870973005e+00	1.89400000000000e+04	-3.75614168274322e-01
1.89500000000000e+04	-1.51571556002103e+00	1.89500000000000e+04	-1.55312872017426e+00	1.89500000000000e+04	-3.75658353495083e-01
1.89600000000000e+04	-1.51680204844982e+00	1.89600000000000e+04	-1.55361225649610e+00	1.89600000000000e+04	-3.75716371085168e-01
1.89700000000000e+04	-1.51711495734080e+00	1.89700000000000e+04	-1.55408471280342e+00	1.89700000000000e+04	-3.75817832710238e-01
1.89800000000000e+04	-1.51718559229468e+00	1.89800000000000e+04	-1.55451474062998e+00	1.89800000000000e+04	-3.75903859113156e-01
1.89900000000000e+04	-1.51738531316019e+00	1.89900000000000e+04	-1.55511649694627e+00	1.89900000000000e+04	-3.76021999859958e-01
1.90000000000000e+04	-1.51771071479737e+00	1.90000000000000e+04	-1.55571273671382e+00	1.90000000000000e+04	-3.76102742380453e-01
1.90100000000000e+04	-1.51817668888058e+00	1.90100000000000e+04	-1.55640217816572e+00	1.90100000000000e+04	-3.76153899571482e-01
1.90200000000000e+04	-1.51881136293646e+00	1.90200000000000e+04	-1.55694385088445e+00	1.90200000000000e+04	-3.76216780394833e-01
1.90300000000000e+04	-1.51967072932026e+00	1.90300000000000e+04	-1.55734569048751e+00	1.90300000000000e+04	-3.76274715341112e-01
1.90400000000000e+04	-1.52079752798744e+00	1.90400000000000e+04	-1.55776996263495e+00	1.90400000000000e+04	-3.76325801482204e-01
1.90500000000000e+04	-1.52213072689095e+00	1.90500000000000e+04	-1.55849776140356e+00	1.90500000000000e+04	-3.76418468800717e-01
1.90600000000000e+04	-1.52358042184418e+00	1.90600000000000e+04	-1.55933212680467e+00	1.90600000000000e+04	-3.76560569919142e-01
1.90700000000000e+04	-1.52498149783529e+00	1.90700000000000e+04	-1.55996290597931e+00	1.90700000000000e+04	-3.76683558000230e-01
1.90800000000000e+04	-1.52610679201065e+00	1.90800000000000e+04	-1.56065824870506e+00	1.90800000000000e+04	-3.76849876481976e-01
1.90900000000000e+04	-1.52712690812749e+00	1.90900000000000e+04	-1.56145351713585e+00	1.90900000000000e+04	-3.76994642777282e-01
1.91000000000000e+04	-1.52812812859483e+00	1.91000000000000e+04	-1.56223545881968e+00	1.91000000000000e+04	-3.77053717896115e-01
1.91100000000000e+04	-1.52877395833809e+00	1.91100000000000e+04	-1.56266158907625e+00	1.91100000000000e+04	-3.77188859535356e-01
1.91200000000000e+04	-1.52931990541545e+00	1.91200000000000e+04	-1.56305830442741e+00	1.91200000000000e+04	-3.77269932429350e-01
1.91300000000000e+04	-1.52994057919715e+00	1.91300000000000e+04	-1.56331786178778e+00	1.91300000000000e+04	-3.77350124615230e-01
1.91400000000000e+04	-1.53067587337119e+00	1.91400000000000e+04	-1.56383752791326e+00	1.91400000000000e+04	-3.77479558654871e-01
1.91500000000000e+04	-1.53156075034755e+00	1.91500000000000e+04	-1.56466555450828e+00	1.91500000000000e+04	-3.77597839629970e-01
1.91600000000000e+04	-1.53254319837423e+00	1.91600000000000e+04	-1.56564374861084e+00	1.91600000000000e+04	-3.77715967239145e-01
1.91700000000000e+04	-1.53357843467470e+00	1.91700000000000e+04	-1.56647195981922e+00	1.91700000000000e+04	-3.77831991951387e-01
1.91800000000000e+04	-1.53430766312497e+00	1.91800000000000e+04	-1.56768079842354e+00	1.91800000000000e+04	-3.77867784298519e-01
1.91900000000000e+04	-1.53449964528370e+00	1.91900000000000e+04	-1.56908299303337e+00	1.91900000000000e+04	-3.77955874679268e-01
1.92000000000000e+04	-1.53453442443755e+00	1.92000000000000e+04	-1.57023170518425e+00	1.92000000000000e+04	-3.78081345038947e-01
1.92100000000000e+04	-1.53463923244948e+00	1.92100000000000e+04	-1.57070178274775e+00	1.92100000000000e+04	-3.78164319968171e-01
1.92200000000000e+04	-1.53487274572204e+00	1.92200000000000e+04	-1.57149891035865e+00	1.92200000000000e+04	-3.78291896560472e-01
1.92300000000000e+04	-1.53528017518602e+00	1.92300000000000e+04	-1.57235707384552e+00	1.92300000000000e+04	-3.78377953898830e-01
1.92400000000000e+04	-1.53586426326575e+00	1.92400000000000e+04	-1.57276350281615e+00	1.92400000000000e+04	-3.78441205295690e-01
1.92500000000000e+04	-1.53660517096928e+00	1.92500000000000e+04	-1.57313950775358e+00	1.92500000000000e+04	-3.78573460012339e-01
1.92600000000000e+04	-1.53748188192349e+00	1.92600000000000e+04	-1.57379644647401e+00	1.92600000000000e+04	-3.78629686358506e-01
1.92700000000000e+04	-1.53847544321365e+00	1.92700000000000e+04	-1.57441630258890e+00	1.92700000000000e+04	-3.78694031179526e-01
1.92800000000000e+04	-1.53958148782258e+00	1.92800000000000e+04	-1.57477130681053e+00	1.92800000000000e+04	-3.78774651696578e-01
1.92900000000000e+04	-1.54077666951204e+00	1.92900000000000e+04	-1.57514507346269e+00	1.92900000000000e+04	-3.78867876632120e-01
1.93000000000000e+04	-1.54198234571814e+00	1.93000000000000e+04	-1.57567616038839e+00	1.93000000000000e+04	-3.78971710175530e-01
1.93100000000000e+04	-1.54291445351220e+00	1.93100000000000e+04	-1.57639145134441e+00	1.93100000000000e+04	-3.79059900859333e-01
1.93200000000000e+04	-1.54366740042280e+00	1.93200000000000e+04	-1.57685595418534e+00	1.93200000000000e+04	-3.79081465756308e-01
1.93300000000000e+04	-1.54443338313736e+00	1.93300000000000e+04	-1.57727145774593e+00	1.93300000000000e+04	-3.79168569955032e-01
1.93400000000000e+04	-1.54526873917188e+00	1.93400000000000e+04	-1.57752710192810e+00	1.93400000000000e+04	-3.79252599968076e-01
1.93500000000000e+04	-1.54619651978926e+00	1.93500000000000e+04	-1.57800095977271e+00	1.93500000000000e+04	-3.79298490436266e-01
1.93600000000000e+04	-1.54720343315446e+00	1.93600000000000e+04	-1.57902223943372e+00	1.93600000000000e+04	-3.79428784452398e-01
1.93700000000000e+04	-1.54825738966675e+00	1.93700000000000e+04	-1.57997231556927e+00	1.93700000000000e+04	-3.79501304867602e-01
1.93800000000000e+04	-1.54916910757652e+00	1.93800000000000e+04	-1.58045894282431e+00	1.93800000000000e+04	-3.79546050459890e-01
1.93900000000000e+04	-1.54978117774518e+00	1.93900000000000e+04	-1.58117539244766e+00	1.93900000000000e+04	-3.79644301857750e-01
1.94000000000000e+04	-1.55036609320438e+00	1.94000000000000e+04	-1.58239104859962e+00	1.94000000000000e+04	-3.79732424446036e-01
1.94100000000000e+04	-1.55103822936868e+00	1.94100000000000e+04	-1.58317519891649e+00	1.94100000000000e+04	-3.79787873386030e-01
1.94200000000000e+04	-1.55174082126495e+00	1.94200000000000e+04	-1.58360600356295e+00	1.94200000000000e+04	-3.79899491005625e-01
1.94300000000000e+04	-1.55243306089497e+00	1.94300000000000e+04	-1.58382657379058e+00	1.94300000000000e+04	-3.80023418660596e-01
1.94400000000000e+04	-1.55314043334203e+00	1.94400000000000e+04	-1.58468092285287e+00	1.94400000000000e+04	-3.80061080637389e-01
1.94500000000000e+04	-1.55394893343053e+00	1.94500000000000e+04	-1.58483700505685e+00	1.94500000000000e+04	-3.80176382988663e-01
1.94600000000000e+04	-1.55490468045100e+00	1.94600000000000e+04	-1.58525564063564e+00	1.94600000000000e+04	-3.80259938882842e-01
1.94700000000000e+04	-1.55595994475327e+00	1.94700000000000e+04	-1.58602014697727e+00	1.94700000000000e+04	-3.80329192309408e-01
1.94800000000000e+04	-1.55677452707407e+00	1.94800000000000e+04	-1.58674686865248e+00	1.94800000000000e+04	-3.80403823722300e-01
1.94900000000000e+04	-1.55710340369780e+00	1.94900000000000e+04	-1.58773602292796e+00	1.94900000000000e+04	-3.80467770153181e-01
1.95000000000000e+04	-1.55738927837482e+00	1.95000000000000e+04	-1.58830674646798e+00	1.95000000000000e+04	-3.80533012517807e-01
1.95100000000000e+04	-1.55775477060312e+00	1.95100000000000e+04	-1.58882633494147e+00	1.95100000000000e+04	-3.80627836186766e-01
1.95200000000000e+04	-1.55818507573183e+00	1.95200000000000e+04	-1.58931266200240e+00	1.95200000000000e+04	-3.80775193458732e-01
1.95300000000000e+04	-1.55868443680908e+00	1.95300000000000e+04	-1.58968695257682e+00	1.95300000000000e+04	-3.80879357002406e-01
1.95400000000000e+04	-1.55926381496577e+00	1.95400000000000e+04	-1.59029124508013e+00	1.95400000000000e+04	-3.80970638234655e-01
1.95500000000000e+04	-1.55995082107527e+00	1.95500000000000e+04	-1.59100751132667e+00	1.95500000000000e+04	-3.81082632860990e-01
1.95600000000000e+04	-1.56077404282668e+00	1.95600000000000e+04	-1.59163813257103e+00	1.95600000000000e+04	-3.81236372456534e-01
1.95700000000000e+04	-1.56174218265068e+00	1.95700000000000e+04	-1.59234071245296e+00	1.95700000000000e+04	-3.81305107093133e-01
1.95800000000000e+04	-1.56280940798720e+00	1.95800000000000e+04	-1.59298714656384e+00	1.95800000000000e+04	-3.81428795520816e-01
1.95900000000000e+04	-1.56391469980224e+00	1.95900000000000e+04	-1.59395580996892e+00	1.95900000000000e+04	-3.81505341100407e-01
1.96000000000000e+04	-1.56495394285200e+00	1.96000000000000e+04	-1.59492642409636e+00	1.96000000000000e+04	-3.81560472459711e-01
1.96100000000000e+04	-1.56585064286302e+00	1.96100000000000e+04	-1.59549113795807e+00	1.96100000000000e+04	-3.81646298719926e-01
1.96200000000000e+04	-1.56677733436841e+00	1.96200000000000e+04	-1.59591856021106e+00	1.96200000000000e+04	-3.81784260129040e-01
1.96300000000000e+04	-1.56762303888200e+00	1.96300000000000e+04	-1.59637161275853e+00	1.96300000000000e+04	-3.81867022801100e-01
1.96400000000000e+04	-1.56824509849055e+00	1.96400000000000e+04	-1.59717322269887e+00	1.96400000000000e+04	-3.81985874012664e-01
1.96500000000000e+04	-1.56884107037235e+00	1.96500000000000e+04	-1.59780167030769e+00	1.96500000000000e+04	-3.82182625590851e-01
1.96600000000000e+04	-1.56954365993060e+00	1.96600000000000e+04	-1.59827573228319e+00	1.96600000000000e+04	-3.82293602480735e-01
1.96700000000000e+04	-1.57036388785549e+00	1.96700000000000e+04	-1.59906842923421e+00	1.96700000000000e+04	-3.82381576757268e-01
1.96800000000000e+04	-1.57123371936619e+00	1.96800000000000e+04	-1.59942060799351e+00	1.96800000000000e+04	-3.82450968684135e-01
1.96900000000000e+04	-1.57190541685568e+00	1.96900000000000e+04	-1.59975968175270e+00	1.96900000000000e+04	-3.82548075597088e-01
1.97000000000000e+04	-1.57244853916870e+00	1.97000000000000e+04	-1.59997766027324e+00	1.97000000000000e+04	-3.82655458298399e-01
1.97100000000000e+04	-1.57303015757796e+00	1.97100000000000e+04	-1.60047177098325e+00	1.97100000000000e+04	-3.82801103940179e-01
1.97200000000000e+04	-1.57367267253473e+00	1.97200000000000e+04	-1.60103642104244e+00	1.97200000000000e+04	-3.82895110069670e-01
1.97300000000000e+04	-1.57439478662020e+00	1.97300000000000e+04	-1.60157794483552e+00	1.97300000000000e+04	-3.82991963213457e-01
1.97400000000000e+04	-1.57522798973836e+00	1.97400000000000e+04	-1.60226361553383e+00	1.97400000000000e+04	-3.83068557274603e-01
1.97500000000000e+04	-1.57620295751781e+00	1.97500000000000e+04	-1.60319587514533e+00	1.97500000000000e+04	-3.83170361138800e-01
1.97600000000000e+04	-1.57733986490895e+00	1.97600000000000e+04	-1.60425867462417e+00	1.97600000000000e+04	-3.83269368203717e-01
1.97700000000000e+04	-1.57863142668798e+00	1.97700000000000e+04	-1.60500707885300e+00	1.97700000000000e+04	-3.83362191709943e-01
1.97800000000000e+04	-1.58001275657310e+00	1.97800000000000e+04	-1.60570833130549e+00	1.97800000000000e+04	-3.83415353645764e-01
1.97900000000000e+04	-1.58100176250243e+00	1.97900000000000e+04	-1.60608921824523e+00	1.97900000000000e+04	-3.83479748571124e-01
1.98000000000000e+04	-1.58150403908754e+00	1.98000000000000e+04	-1.60616731578942e+00	1.98000000000000e+04	-3.83686661872011e-01
1.98100000000000e+04	-1.58188246291708e+00	1.98100000000000e+04	-1.60642382265329e+00	1.98100000000000e+04	-3.83767557813505e-01
1.98200000000000e+04	-1.58193428981682e+00	1.98200000000000e+04	-1.60693073145260e+00	1.98200000000000e+04	-3.83902976188624e-01
1.98300000000000e+04	-1.58196932311724e+00	1.98300000000000e+04	-1.60764107943191e+00	1.98300000000000e+04	-3.84011184936091e-01
1.98400000000000e+04	-1.58212736833085e+00	1.98400000000000e+04	-1.60823025763321e+00	1.98400000000000e+04	-3.84053039757357e-01
1.98500000000000e+04	-1.58251764567081e+00	1.98500000000000e+04	-1.60878682851292e+00	1.98500000000000e+04	-3.84085457367086e-01
1.98600000000000e+04	-1.58321335573555e+00	1.98600000000000e+04	-1.60931955986703e+00	1.98600000000000e+04	-3.84138213184523e-01
1.98700000000000e+04	-1.58422031191555e+00	1.98700000000000e+04	-1.61007414343992e+00	1.98700000000000e+04	-3.84234456078689e-01
1.98800000000000e+04	-1.58551243081711e+00	1.98800000000000e+04	-1.61105978202540e+00	1.98800000000000e+04	-3.84314709141977e-01
1.98900000000000e+04	-1.58699908613197e+00	1.98900000000000e+04	-1.61139629061572e+00	1.98900000000000e+04	-3.84386408582369e-01
1.99000000000000e+04	-1.58835656844596e+00	1.99000000000000e+04	-1.61187340929791e+00	1.99000000000000e+04	-3.84536415228488e-01
1.99100000000000e+04	-1.58923280535184e+00	1.99100000000000e+04	-1.61234538147593e+00	1.99100000000000e+04	-3.84684262517519e-01
1.99200000000000e+04	-1.58985752138197e+00	1.99200000000000e+04	-1.61281506417676e+00	1.99200000000000e+04	-3.84759212102097e-01
1.99300000000000e+04	-1.59015965604418e+00	1.99300000000000e+04	-1.61327826440517e+00	1.99300000000000e+04	-3.84848113455103e-01
1.99400000000000e+04	-1.59050015185424e+00	1.99400000000000e+04	-1.61337684164201e+00	1.99400000000000e+04	-3.84912341652623e-01
1.99500000000000e+04	-1.59097301159553e+00	1.99500000000000e+04	-1.61384844628314e+00	1.99500000000000e+04	-3.84959902021655e-01
1.99600000000000e+04	-1.59164946736553e+00	1.99600000000000e+04	-1.61458600522613e+00	1.99600000000000e+04	-3.85094660388752e-01
1.99700000000000e+04	-1.59259845636857e+00	1.99700000000000e+04	-1.61523196607225e+00	1.99700000000000e+04	-3.85202994762204e-01
1.99800000000000e+04	-1.59381443620264e+00	1.99800000000000e+04	-1.61544242826087e+00	1.99800000000000e+04	-3.85239045139154e-01
[truncated: 8,002 more rows]
